# Supplementary material for: Prognostic Differences of Adjuvant Radiotherapy in Breast Cancer Cohorts Based on PRLR Genotypes, Expression, and Transcriptional Network Regulation
Source: Cancers (Basel). 2025 Jul 17;17(14):2378. doi: 10.3390/cancers17142378 (PMC12293342; doi:10.3390/cancers17142378)
Supplement: Supplementary file 1 [file cancers-17-02378-s001.zip]

Archive with 2 entries (2 files):
- SupplementaryTables.xls
- Supplementary_Figures and_Legends.pdf
