# Supplementary material for: Prognostic Differences of Adjuvant Radiotherapy in Breast Cancer Cohorts Based on PRLR Genotypes, Expression, and Transcriptional Network Regulation
Source: Cancers (Basel). 2025 Jul 17;17(14):2378. doi: 10.3390/cancers17142378 (PMC12293342; doi:10.3390/cancers17142378)
Supplement: Supplementary file 1 [file cancers-17-02378-s001.zip › SupplementaryTables.xls]

## Sheet: Suppl_Table_S1
	1A - PRLR SNPs included in the study
	Name	SNP ID	Location	Major allele	Frequency (%)	Minor allele	Frequency (%)
	PRLR 1	rs387032	5:35061731	T	88.1	C	11.9
	PRLR 2	rs37389	5:35085180	G	88.3	A	11.7
	PRLR 3	rs37383	5:35092969	T	89.3	C	10.7
	PRLR 4*	rs7734558	5:35114611	A	54.4	G	45.6
	PRLR 5*	rs6860397	5:35115344	G	94.4	A	5.6
	PRLR 6	rs2962089	5:35132350	T	91.2	C	8.8
	PRLR 7*	rs2962101	5:35135741	T	89.1	C	10.9
	PRLR 8	rs9292571	5:35145363	C	93.8	T	6.2
	PRLR 9*	rs7732013	5:35156532	C	95.6	T	4.4
	PRLR 10	rs6451185	5:35162151	T	96.1	C	3.9
	PRLR 11*	rs4703503	5:35162762	C	76.2	T	23.8
	PRLR 12	rs16872491	5:35164895	T	84.7	C	15.3
	PRLR 13	rs1039428	5:35165597	G	69.9	T	30.1
	PRLR 14	rs7720754	5:35189215	G	91.7	A	8.3
	PRLR 15	rs873456	5:35199657	C	65.2	A	34.8
	PRLR 16	rs7718468	5:35201036	A	65.2	G	34.8
	PRLR 17	rs4235652	5:35209339	T	83.1	C	16.9
	PRLR 18	rs1609500	5:35211240	A	65.3	C	34.7
	PRLR 19	rs6878684	5:35223842	T	77.3	C	22.7
	PRLR 20	rs7735260	5:35227015	G	89.2	A	10.8
	* SNPs selected for combined genotype analysis

## Sheet: Suppl_Table_S2
	2A - Univariable analysis of individual SNPs					2B - Multivariable analysis of individual SNPs
	SNP name	Genotype	HR (95% CI)	logRank P-value		SNP name	Genotype	HR (95% CI)	P-value
	PRLR 1	TT	Ref.	> 0.3		PRLR 1	TT	Ref.	> 0.3
		Any C	0.95 (0.7–1.28)				Any C	1.01 (0.75–1.38)
	PRLR 2	GG	Ref.	> 0.3		PRLR 2	GG	Ref.	> 0.3
		Any A	0.99 (0.72–1.34)				Any A	0.98 (0.72–1.34)
	PRLR 3	TT	Ref.	> 0.3		PRLR 3	TT	Ref.	> 0.3
		Any C	0.96 (0.7–1.33)				Any C	1 (0.72–1.38)
	PRLR 4	AA	Ref.	> 0.3		PRLR 4	AA	Ref.
		AG	0.98 (0.73–1.31)				AG	1.05 (0.78–1.41)	> 0.3
		GG	0.87 (0.6–1.26)				GG	0.94 (0.65–1.36)	> 0.3
	PRLR 5	GG	Ref.	> 0.3		PRLR 5	GG	Ref.	> 0.3
		Any A	0.98 (0.65–1.48)				Any A	0.95 (0.63–1.45)
	PRLR 6	TT	Ref.	> 0.3		PRLR 6	TT	Ref.	> 0.3
		Any C	1.02 (0.72–1.43)				Any C	1.07 (0.76–1.5)
	PRLR 7	TT	Ref.	> 0.3		PRLR 7	TT	Ref.	> 0.3
		Any C	0.93 (0.67–1.28)				Any C	0.9 (0.65–1.25)
	PRLR 8	CC	Ref.	> 0.3		PRLR 8	CC	Ref.	> 0.3
		Any T	1 (0.68–1.48)				Any T	1.02 (0.69–1.51)
	PRLR 9	CC	Ref.	> 0.3		PRLR 9	CC	Ref.	> 0.3
		Any T	1.04 (0.66–1.65)				Any T	1.05 (0.66–1.67)
	PRLR 10	TT	Ref.	> 0.3		PRLR 10	TT	Ref.	> 0.3
		Any C	1.01 (0.62–1.66)				Any C	0.94 (0.57–1.56)
	PRLR 11	CC	Ref.	0.17		PRLR 11	CC	Ref.
		TC	1.18 (0.9–1.54)				TC	1.19 (0.91–1.55)	0.21
		TT	1.54 (0.93–2.56)				TT	1.63 (0.96–2.77)	0.068
	PRLR 12	TT	Ref.	> 0.3		PRLR 12	TT	Ref.	0.21
		Any C	1.14 (0.87–1.5)				Any C	1.19 (0.9–1.58)
	PRLR 13	GG	Ref.	> 0.3		PRLR 13	GG	Ref.
		TG	0.85 (0.65–1.12)				TG	0.82 (0.63–1.08)	0.17
		TT	1.15 (0.74–1.78)				TT	1.17 (0.76–1.83)	> 0.3
	PRLR 14	GG	Ref.	> 0.3		PRLR 14	GG	Ref.	> 0.3
		Any A	0.94 (0.66–1.33)				Any A	0.94 (0.66–1.34)
	PRLR 15	CC	Ref.	> 0.3		PRLR 15	CC	Ref.
		AC	0.88 (0.67–1.16)				AC	0.85 (0.65–1.12)	0.25
		AA	1.09 (0.73–1.62)				AA	1.14 (0.76–1.69)	> 0.3
	PRLR 16	AA	Ref.	> 0.3		PRLR 16	AA	Ref.
		AG	1.03 (0.79–1.35)				AG	1 (0.76–1.31)	> 0.3
		GG	0.76 (0.48–1.21)				GG	0.73 (0.46–1.17)	0.19
	PRLR 17	TT	Ref.	> 0.3		PRLR 17	TT	Ref.	> 0.3
		Any C	1.12 (0.86–1.47)				Any C	1.15 (0.88–1.51)
	PRLR 18	AA	Ref.	> 0.3		PRLR 18	AA	Ref.
		AC	0.89 (0.68–1.17)				AC	0.86 (0.65–1.13)	0.27
		CC	1.1 (0.74–1.63)				CC	1.14 (0.77–1.7)	> 0.3
	PRLR 19	TT	Ref.	> 0.3		PRLR 19	TT	Ref.
		TC	0.84 (0.64–1.11)				TC	0.79 (0.6–1.05)	0.11
		CC	0.94 (0.52–1.69)				CC	1.07 (0.59–1.93)	> 0.3
	PRLR 20	GG	Ref.	> 0.3		PRLR 20	GG	Ref.	> 0.3
		Any A	1.08 (0.8–1.47)				Any A	1.13 (0.83–1.54)
						Highlighted: Values presented in Table 2
	2C - Interaction Analysis with Adjuvant Treatments									2D - Interaction Analysis with Radiotherapy
			Chemotherapy		Tamoxifen (ER+ samples)		Aromatase Inhibitor (ER+ samples)					Radiotherapy
	SNP name	Genotype	HR (95% CI)	P-value	HR (95% CI)	P-value	HR (95% CI)	P-value		SNP name	Genotype	HR (95% CI)	P-value
	PRLR 1	TT	Ref.	0.26	Ref.	0.2	Ref.	> 0.3		PRLR 1	TT	Ref.	> 0.3
		Any C	1.45 (0.76–2.78)		1.6 (0.77–3.31)		1.01 (0.5–2.02)				Any C	1.16 (0.62–2.18)
	PRLR 2	GG	Ref.	> 0.3	Ref.	> 0.3	Ref.	> 0.3		PRLR 2	GG	Ref.	> 0.3
		Any A	0.87 (0.44–1.7)		0.92 (0.47–1.81)		1.05 (0.53–2.06)				Any A	1.08 (0.56–2.05)
	PRLR 3	TT	Ref.	> 0.3	Ref.	> 0.3	Ref.	0.27		PRLR 3	TT	Ref.	> 0.3
		Any C	1.06 (0.52–2.15)		0.78 (0.38–1.6)		1.49 (0.73–3.05)				Any C	0.81 (0.42–1.58)
	PRLR 4	AA	Ref.	–	Ref.	–	Ref.	–		PRLR 4	AA	Ref.	–
		AG	1.17 (0.61–2.26)	> 0.3	1.29 (0.67–2.48)	> 0.3	0.81 (0.42–1.55)	> 0.3			AG	0.56 (0.31–1.03)	0.061
		GG	0.92 (0.4–2.11)	> 0.3	0.91 (0.41–2.05)	> 0.3	0.8 (0.35–1.82)	> 0.3			GG	0.84 (0.39–1.79)	> 0.3
	PRLR 5	GG	Ref.	> 0.3	Ref.	> 0.3	Ref.	> 0.3		PRLR 5	GG	Ref.	0.053
		Any A	0.81 (0.34–1.93)		1.46 (0.56–3.85)		1.39 (0.53–3.65)				Any A	0.43 (0.19–1.01)
	PRLR 6	TT	Ref.	> 0.3	Ref.	> 0.3	Ref.	> 0.3		PRLR 6	TT	Ref.	0.21
		Any C	0.87 (0.4–1.86)		0.91 (0.43–1.9)		1.43 (0.69–3)				Any C	0.64 (0.32–1.28)
	PRLR 7	TT	Ref.	> 0.3	Ref.	> 0.3	Ref.	> 0.3		PRLR 7	TT	Ref.	0.049
		Any C	0.7 (0.34–1.46)		0.99 (0.49–1.99)		1.42 (0.7–2.88)				Any C	0.52 (0.27–1)
	PRLR 8	CC	Ref.	0.21	Ref.	> 0.3	Ref.	> 0.3		PRLR 8	CC	Ref.	> 0.3
		Any T	0.54 (0.21–1.41)		0.82 (0.36–1.83)		1.44 (0.64–3.24)				Any T	0.81 (0.36–1.83)
	PRLR 9	CC	Ref.	0.18	Ref.	> 0.3	Ref.	> 0.3		PRLR 9	CC	Ref.	0.02
		Any T	1.91 (0.74–4.9)		1.36 (0.45–4.13)		0.67 (0.22–2.03)				Any T	0.33 (0.13–0.84)
	PRLR 10	TT	Ref.	0.18	Ref.	> 0.3	Ref.	0.12		PRLR 10	TT	Ref.	> 0.3
		Any C	0.47 (0.16–1.41)		1.33 (0.42–4.14)		0.35 (0.09–1.33)				Any C	1.39 (0.5–3.83)
	PRLR 11	CC	Ref.	–	Ref.	–	Ref.	–		PRLR 11	CC	Ref.	–
		TC	0.79 (0.43–1.43)	> 0.3	0.77 (0.42–1.39)	> 0.3	0.79 (0.43–1.44)	> 0.3			TC	0.78 (0.45–1.36)	> 0.3
		TT	0.61 (0.18–2.03)	> 0.3	0.45 (0.14–1.48)	0.19	1.01 (0.26–3.91)	> 0.3			TT	3.28 (0.89–12.15)	0.075
	PRLR 12	TT	Ref.	> 0.3	Ref.	> 0.3	Ref.	> 0.3		PRLR 12	TT	Ref.	> 0.3
		Any C	0.81 (0.44–1.51)		1.08 (0.58–1.99)		1.04 (0.56–1.94)				Any C	1.22 (0.69–2.13)
	PRLR 13	GG	Ref.	–	Ref.	–	Ref.	–		PRLR 13	GG	Ref.	–
		TG	0.74 (0.4–1.37)	> 0.3	1.27 (0.69–2.35)	> 0.3	1.3 (0.71–2.39)	> 0.3			TG	1.19 (0.68–2.09)	> 0.3
		TT	0.95 (0.38–2.35)	> 0.3	0.96 (0.36–2.56)	> 0.3	0.62 (0.22–1.78)	> 0.3			TT	0.75 (0.31–1.83)	> 0.3
	PRLR 14	GG	Ref.	> 0.3	Ref.	> 0.3	Ref.	> 0.3		PRLR 14	GG	Ref.	> 0.3
		Any A	1.22 (0.57–2.62)		0.85 (0.39–1.84)		0.76 (0.35–1.69)				Any A	0.75 (0.36–1.55)
	PRLR 15	CC	Ref.	–	Ref.	–	Ref.	–		PRLR 15	CC	Ref.	–
		AC	1.15 (0.63–2.1)	> 0.3	1.24 (0.66–2.33)	> 0.3	1 (0.54–1.87)	> 0.3			AC	0.91 (0.52–1.61)	> 0.3
		AA	0.79 (0.33–1.91)	> 0.3	0.84 (0.36–1.97)	> 0.3	0.51 (0.21–1.24)	0.14			AA	0.68 (0.3–1.53)	> 0.3
	PRLR 16	AA	Ref.	–	Ref.	–	Ref.	–		PRLR 16	AA	Ref.	–
		AG	1.36 (0.75–2.46)	> 0.3	1.13 (0.61–2.07)	> 0.3	0.75 (0.4–1.38)	0.35			AG	1.36 (0.78–2.36)	0.28
		GG	1.75 (0.64–4.76)	0.27	1.42 (0.52–3.89)	> 0.3	2.35 (0.85–6.5)	0.1			GG	1.4 (0.55–3.55)	> 0.3
	PRLR 17	TT	Ref.	> 0.3	Ref.	> 0.3	Ref.	> 0.3		PRLR 17	TT	Ref.	> 0.3
		Any C	1.14 (0.63–2.05)		0.96 (0.52–1.74)		0.77 (0.42–1.41)				Any C	0.84 (0.48–1.46)
	PRLR 18	AA	Ref.	–	Ref.	–	Ref.	–		PRLR 18	AA	Ref.	–
		AC	1.13 (0.62–2.07)	> 0.3	1.25 (0.67–2.35)	> 0.3	0.99 (0.53–1.84)	> 0.3			AC	0.9 (0.51–1.59)	> 0.3
		CC	0.8 (0.33–1.94)	> 0.3	0.84 (0.36–1.96)	> 0.3	0.5 (0.21–1.24)	0.14			CC	0.67 (0.3–1.51)	> 0.3
	PRLR 19	TT	Ref.	–	Ref.	–	Ref.	–		PRLR 19	TT	Ref.	–
		TC	1.15 (0.63–2.1)	> 0.3	1.16 (0.61–2.21)	> 0.3	0.83 (0.44–1.56)	> 0.3			TC	0.8 (0.45–1.42)	> 0.3
		CC	0.46 (0.1–2.21)	> 0.3	0.74 (0.21–2.57)	> 0.3	0.54 (0.11–2.61)	> 0.3			CC	0.46 (0.14–1.48)	0.19
	PRLR 20	GG	Ref.	> 0.3	Ref.	> 0.3	Ref.	> 0.3		PRLR 20	GG	Ref.	> 0.3
		Any A	0.81 (0.4–1.61)		0.82 (0.42–1.6)		0.97 (0.49–1.9)				Any A	0.87 (0.46–1.62)
										Highlighted: Values presented in Table 2

## Sheet: Suppl_Table_S3
	3A - Patient characteristics in relation of 5 PRLR SNPs
	Characteristic	All patients		PRLR 4 (rs7734558)			PRLR 5 (rs6860397)		PRLR 7 (rs2962101)		PRLR 9 (rs7732013)		PRLR 11 (rs4703503)
			Missing	AA	AG	GG	GG	Any C	TT	Any C	CC	Any T	CC	TC	TT
		n=1701		n=521	n=808	n=372	n=1519	n=182	n=1348	n=353	n=1556	n=145	n=986	n=62	n=93
		(%)		n (%)	n (%)	n (%)	n (%)	n (%)	n (%)	n (%)	n (%)	(%)	n (%)	n (%)	n (%)
	Age at inclusion (years) a	62	0	61	63	61	62	62	62	62	62	64	62	62	62
		(52, 69)		(53, 68)	(52, 70)	(52, 69)	(52, 69)	(53, 69)	(52, 69)	(52, 70)	(52, 69)	(54, 71)	(53, 70)	(52, 69)	(49, 69)
	Age ≥ 50 (years)	1367 (80)	0	428 (82)	642 (79)	297 (80)	1223 (81)	144 (79)	1081 (80)	286 (81)	1246 (80)	121 (83)	807 (82)	494 (79)	66 (71)
	BMI ≥ 25 (kg/m2)	836 (52)	101	246 (51)	407 (54)	183 (51)	748 (52)	88 (53)	663 (52)	173 (51)	763 (52)	73 (52)	482 (52)	315 (53)	39 (44)
	Preoperative smoker, yes	300 (18)	7	95 (18)	138 (17)	67 (18)	279 (18)	21 (12)	238 (18)	62 (18)	280 (18)	20 (14)	161 (16)	119 (19)	20 (22)
	Oral contraceptive use, ever	1239 (73)	3	385 (74)	587 (73)	267 (72)	1097 (72)	142 (78)	989 (74)	250 (71)	1131 (73)	108 (74)	736 (75)	436 (70)	67 (72)
	MHT, ever	671 (40)	6	208 (40)	313 (39)	150 (41)	594 (39)	77 (43)	540 (40)	131 (37)	608 (39)	63 (44)	396 (40)	245 (40)	30 (33)
	Children		1
	Nulliparous	192 (11)		65 (12)	87 (11)	40 (11)	174 (11)	18 (9.9)	141 (10)	51 (14)	173 (11)	19 (13)	125 (13)	56 (9.0)	11 (12)
	1–2	1049 (62)		317 (61)	492 (61)	240 (65)	942 (62)	107 (59)	834 (62)	215 (61)	962 (62)	87 (60)	612 (62)	376 (61)	61 (66)
	≥ 3	459 (27)		139 (27)	229 (28)	91 (25)	402 (26)	57 (31)	372 (28)	87 (25)	420 (27)	39 (27)	249 (25)	189 (30)	21 (23)
	Age at first birth (years) b		7
	< 20	188 (13)		47 (10)	97 (14)	44 (13)	171 (13)	17 (10)	144 (12)	44 (15)	170 (12)	18 (14)	96 (11)	82 (15)	10 (12)
	20–24	533 (35)		168 (37)	255 (36)	110 (33)	476 (36)	57 (35)	435 (36)	98 (32)	494 (36)	39 (31)	290 (34)	210 (37)	33 (40)
	25–29	502 (33)		159 (35)	235 (33)	108 (33)	439 (33)	63 (39)	395 (33)	107 (35)	456 (33)	46 (37)	302 (35)	173 (31)	27 (33)
	≥ 30	279 (19)		79 (17)	130 (18)	70 (21)	254 (19)	25 (15)	226 (19)	53 (18)	257 (19)	22 (18)	170 (20)	97 (17)	12 (15)
	Breastfeeding first child (months)		16
	Nulliparous	192 (11)		65 (13)	87 (11)	40 (11)	174 (12)	18 (10)	141 (11)	51 (15)	173 (11)	19 (13)	125 (13)	56 (9.1)	11 (12)
	0–12	1440 (85)		440 (85)	688 (86)	312 (84)	1283 (85)	157 (88)	1153 (86)	287 (82)	1319 (86)	121 (85)	823 (84)	542 (88)	75 (82)
	> 12	53 (3.1)		11 (2.1)	22 (2.8)	20 (5.4)	50 (3.3)	3 (1.7)	41 (3.1)	12 (3.4)	50 (3.2)	3 (2.1)	29 (3.0)	18 (2.9)	6 (6.5)
	Breastfeeding total (months)		12
	Nulliparous	192 (11)		65 (13)	87 (11)	40 (11)	174 (12)	18 (10)	141 (11)	51 (14)	173 (11)	19 (13)	125 (13)	56 (9.1)	11 (12)
	0–12	941 (56)		277 (54)	446 (56)	218 (59)	842 (56)	99 (55)	752 (56)	189 (54)	864 (56)	77 (53)	534 (54)	345 (56)	62 (67)
	> 12	556 (33)		175 (34)	267 (33)	114 (31)	494 (33)	62 (35)	444 (33)	112 (32)	508 (33)	48 (33)	321 (33)	216 (35)	19 (21)
	Excessive milk production b	230 (16)	75	77 (18)	102 (15)	51 (16)	205 (16)	25 (16)	183 (16)	47 (16)	212 (16)	18 (15)	128 (16)	84 (16)	18 (22)
	3B - Tumour characteristics in relation of 5 PRLR SNPs
	Characteristic	All patients		PRLR 4			PRLR 5 (rs6860397)		PRLR 7 (rs2962101)		PRLR 9 (rs7732013)		PRLR 11
				(rs7734558)									(rs4703503)
				AA	AG	GG	GG	Any C	TT	Any C	CC	Any T	CC	TC	TT
		n=1701	Missing	n=521	n=808	n=372	n=1519	n=182	n=1348	n=353	n=1556	n=145	n=986	n=622	n=93
		(%)		(%)	(%)	(%)	(%)	(%)	(%)	(%)	(%)	(%)	(%)	(%)	(%)
	Invasive tumour size pT2/3/4	441 (26)	0	140 (27)	199 (25)	102 (27)	385 (25)	56 (31)	353 (26)	88 (25)	397 (26)	44 (30)	253 (26)	168 (27)	20 (22)
	Axillary lymph node involvement	579 (34)	2	184 (35)	267 (33)	128 (34)	507 (33)	72 (40)	455 (34)	124 (35)	525 (34)	54 (37)	336 (34)	215 (35)	28 (30)
	ER+	1504 (89)	2	474 (91)	704 (87)	326 (88)	1346 (89)	158 (87)	1192 (89)	312 (88)	1375 (88)	129 (89)	863 (88)	561 (90)	80 (86)
	PgR+	1214 (71)	2	384 (74)	568 (70)	262 (70)	1089 (72)	125 (69)	958 (71)	256 (73)	1106 (71)	108 (74)	689 (70)	456 (73)	69 (74)
	HER2+	175 (11)	66	55 (11)	90 (12)	30 (8.4)	153 (10)	22 (12)	148 (11)	27 (8.0)	163 (11)	12 (8.5)	103 (11)	57 (9.5)	15 (17)
	TNBC	129 (7.6)	8	24 (4.6)	71 (8.8)	34 (9.1)	115 (7.6)	14 (7.7)	104 (7.7)	25 (7.1)	119 (7.7)	10 (6.9)	78 (8.0)	43 (6.9)	8 (8.6)
	Main histological type		0
	No specific type	1366 (80)		412 (79)	649 (80)	305 (82)	1222 (80)	144 (79)	1078 (80)	288 (82)	1248 (80)	118 (81)	792 (80)	490 (79)	84 (90)
	Lobular	194 (11)		59 (11)	92 (11)	43 (12)	173 (11)	21 (12)	153 (11)	41 (12)	174 (11)	20 (14)	113 (11)	77 (12)	4 (4.3)
	Mixed	141 (8.3)		50 (9.6)	67 (8.3)	24 (6.5)	124 (8.2)	17 (9.3)	117 (8.7)	24 (6.8)	134 (8.6)	7 (4.8)	81 (8.2)	55 (8.8)	5 (5.4)
	Histological grade III	470 (28)	6	137 (26)	241 (30)	92 (25)	413 (27)	57 (31)	378 (28)	92 (26)	434 (28)	36 (25)	288 (29)	156 (25)	26 (28)
	Final surgical technique
	Mastectomy, yes	647 (38)	0	214 (41)	287 (36)	146 (39)	563 (37)	84 (46)	520 (39)	127 (36)	587 (38)	60 (41)	382 (39)	228 (37)	37 (40)
	Adjuvant treatments
	Chemotherapy	488 (29)	0	142 (27)	237 (29)	109 (29)	422 (28)	66 (36)	391 (29)	97 (27)	448 (29)	40 (28)	286 (29)	172 (28)	30 (32)
	Radiotherapy	1129 (66)	0	339 (65)	543 (67)	247 (66)	999 (66)	130 (71)	882 (65)	247 (70)	1026 (66)	103 (71)	646 (66)	424 (68)	59 (63)
	HER2+ as of Nov. 2005	n = 150		n = 47	n = 76	n = 27	n = 130	n = 20	n = 129	n = 21	n = 141	n = 9	n = 89	n = 48	n = 13
	Trastuzumab	118 (79)	0	39 (83)	60 (79)	19 (70)	100 (77)	18 (90)	103 (80)	15 (71)	112 (79)	6 (67)	66 (74)	44 (92)	8 (62)
	ER+ tumours only	n = 1504		n = 474	n = 704	n = 326	n = 1346	n = 158	n = 1192	n = 312	n = 1375	n = 129	n = 863	n = 561	n = 80
	Tamoxifen	892 (59)	0	279 (59)	425 (60)	188 (58)	802 (60)	90 (57)	708 (59)	184 (59)	826 (60)	66 (51)	505 (59)	342 (61)	45 (56)
	Aromatase inhibitors	688 (46)	0	204 (43)	335 (48)	149 (46)	600 (45)	88 (56)	541 (45)	147 (47)	615 (45)	73 (57)	401 (46)	263 (47)	24 (30)

## Sheet: Suppl_Table_S4
	4A - Patient characteristics for all 1701 patients and by PRLR combined genotype.
	Characteristic	Combined genotypes of PRLR 4, 5, 7, 9, and 11
		1 AA/GG/TT/CC/CC		2 AG/GG/TT/CC/TC		3 AG/GG/TT/CC/CC		4 GG/GG/TT/CC/TC		5 AA/GG/TT/CC/TC		6 GG/GG/TT/CC/CC		7 Rare
		n1 = 279 (%)		n2 = 285 (%)		n3 = 256 (%)		n4 = 95 (%)		n5 = 91 (%)		n6 = 87 (%)		n7 = 608 (%)
	Age at inclusion (years) a	61 (53, 68)		63 (53, 69)		63 (52, 71)		60 (52, 67)		58 (50, 68)		64 (54, 70)		62 (52, 70)
	Age ≥ 50 (years)	235 (84)		231 (81)		207 (81)		74 (78)		66 (73)		73 (84)		481 (79)
	BMI ≥ 25 (kg/m2)	130 (50)		147 (54)		127 (53)		50 (54)		46 (54)		46 (56)		290 (51)
	Preoperative smoker, yes	54 (19)		51 (18)		43 (17)		18 (19)		25 (27)		9 (10)		100 (16)
	Oral contraceptive use, ever	205 (73)		191 (67)		190 (75)		72 (76)		68 (75)		69 (79)		444 (73)
	MHT, ever	106 (38)		114 (40)		103 (40)		37 (39)		37 (41)		43 (49)		231 (38)
	Children
	Nulliparous	35 (13)		24 (8.4)		30 (12)		8 (8.5)		10 (11)		9 (10)		76 (13)
	1–2	173 (62)		171 (60)		162 (63)		64 (68)		52 (57)		55 (63)		372 (61)
	≥ 3	71 (25)		90 (32)		64 (25)		22 (23)		29 (32)		23 (26)		160 (26)
	Age at first birth (years) b
	< 20	21 (8.6)		37 (14)		27 (12)		9 (10)		15 (19)		11 (14)		68 (13)
	20–24	83 (34)		100 (39)		75 (33)		31 (36)		32 (40)		27 (35)		185 (35)
	25–29	92 (38)		79 (31)		78 (35)		27 (31)		18 (22)		19 (24)		189 (36)
	≥ 30	47 (19)		42 (16)		45 (20)		20 (23)		16 (20)		21 (27)		88 (17)
	Breastfeeding first child (months)
	Nulliparous	35 (13)		24 (8.5)		30 (12)		8 (8.4)		10 (11)		9 (10)		76 (13)
	0–12	238 (85)		255 (90)		213 (85)		81 (85)		75 (84)		73 (84)		505 (84)
	> 12	6 (2.2)		3 (1.1)		9 (3.6)		6 (6.3)		4 (4.5)		5 (5.7)		20 (3.3)
	Breastfeeding total (months)
	Nulliparous	35 (13)		24 (8.5)		30 (12)		8 (8.4)		10 (11)		9 (10)		76 (13)
	0–12	155 (56)		156 (55)		140 (55)		59 (62)		43 (48)		47 (54)		341 (57)
	> 12	89 (32)		102 (36)		83 (33)		28 (29)		37 (41)		31 (36)		186 (31)
	Excessive milk production b	36 (16)		35 (14)		33 (15)		15 (19)		15 (20)		8 (11)		88 (17)
	4B - Tumour characteristics for all 1701 patients and by PRLR combined genotype.
	Characteristic	Combined genotypes of PRLR 4, 5, 7, 9, and 11
		1 AA/GG/TT/CC/CC		2 AG/GG/TT/CC/TC		3 AG/GG/TT/CC/CC		4 GG/GG/TT/CC/TC		5 AA/GG/TT/CC/TC		6 GG/GG/TT/CC/CC		7 Rare
		n1 = 279 (%)		n2 = 285 (%)		n3 = 256 (%)		n4 = 95 (%)		n5 = 91 (%)		n6 = 87 (%)		n7 = 608 (%)
	Invasive tumour size pT2/3/4	72 (26)		77 (27)		59 (23)		32 (34)		20 (22)		22 (25)		159 (26)
	Axillary lymph node involvement	94 (34)		95 (33)		80 (31)		39 (41)		28 (31)		26 (30)		217 (36)
	ER+	251 (90)		255 (89)		221 (87)		82 (86)		85 (94)		75 (86)		535 (88)
	PgR+	210 (75)		203 (71)		175 (69)		67 (71)		70 (78)		51 (59)		438 (72)
	HER2+	29 (11)		28 (10)		33 (13)		8 (8.6)		10 (12)		5 (6.0)		62 (11)
	TNBC	17 (6.1)		22 (7.8)		24 (9.4)		11 (12)		1 (1.1)		9 (10)		45 (7.4)
	Main histological type
	No specific type	228 (82)		223 (78)		207 (81)		82 (86)		63 (69)		66 (76)		497 (82)
	Lobular	26 (9.3)		35 (12)		27 (11)		8 (8.4)		17 (19)		16 (18)		65 (11)
	Mixed	25 (9.0)		27 (9.5)		22 (8.6)		5 (5.3)		11 (12)		5 (5.7)		46 (7.6)
	Histological grade III	68 (24)		76 (27)		86 (34)		22 (23)		22 (24)		26 (30)		170 (28)
	Final surgical technique
	Mastectomy, yes	112 (40)		100 (35)		90 (35)		38 (40)		34 (37)		36 (41)		237 (39)
	Adjuvant treatments
	Chemotherapy	71 (25)		78 (27)		76 (30)		30 (32)		23 (25)		24 (28)		186 (31)
	Radiotherapy	175 (63)		191 (67)		161 (63)		61 (64)		60 (66)		59 (68)		422 (69)
	HER2+ as of Nov. 2005	n = 26		n = 24		n = 30		n = 7		n = 6		n = 5		n = 52
	Trastuzumab	19 (73)		24 (100)		22 (73)		5 (71)		6 (100)		3 (60)		39 (75)
	ER+ tumours only	n = 251		n = 255		n = 221		n = 82		n = 85		n = 75		n = 535
	Tamoxifen	138 (55)		148 (58)		147 (67)		55 (67)		58 (68)		37 (49)		309 (58)
	Aromatase inhibitors	106 (42)		122 (48)		103 (47)		45 (55)		25 (29)		35 (47)		252 (47)

## Sheet: Suppl_Table_S5
	5A - Univariable analysis of combined genotypes
	Combined Genotype	HR (95% CI)	Pnom	Padj
	1 (AA/GG/TT/CC/CC)	Ref.	-	-
	2 (AG/GG/TT/CC/TC)	1.14 (0.72–1.81)	> 0.3	1
	3 (AG/GG/TT/CC/CC)	1.08 (0.67–1.75)	> 0.3	1
	4 (GG/GG/TT/CC/TC)	1.43 (0.79–2.59)	0.24	1
	5 (AA/GG/TT/CC/TC)	1.88 (1.08–3.28)	0.026	0.15
	6 (GG/GG/TT/CC/CC)	0.98 (0.5–1.95)	> 0.3	1
	7 (rare)	1.16 (0.77–1.73)	> 0.3	1
	5B - Interaction analysis with other adjuvant treatments
		Chemotherapy			Tamoxifen (ER+ samples)			Aromatase Inhibitor (ER+ samples)
	Combined Genotype	HR (95% CI)	Pnom	Padj	HR (95% CI)	Pnom	Padj	HR (95% CI)	Pnom	Padj
	1 (AA/GG/TT/CC/CC)	Ref.	-	-	Ref.	-	-	Ref.	-	-
	2 (AG/GG/TT/CC/TC)	0.67 (0.25–1.81)	> 0.3	1	0.66 (0.24–1.82)	> 0.3	1	0.79 (0.28–2.19)	> 0.3	1
	3 (AG/GG/TT/CC/CC)	0.79 (0.28–2.19)	> 0.3	1	1.09 (0.33–3.59)	> 0.3	1	0.89 (0.29–2.74)	> 0.3	1
	4 (GG/GG/TT/CC/TC)	0.77 (0.23–2.62)	> 0.3	1	1.38 (0.29–6.49)	> 0.3	1	0.14 (0.02–0.76)	0.024	0.14
	5 (AA/GG/TT/CC/TC)	0.35 (0.08 –1.5)	0.16	0.95	0.32 (0.09–1.08)	0.065	0.39	1.08 (0.3–3.96)	> 0.3	1
	6 (GG/GG/TT/CC/CC)	0.62 (0.14–2.83)	> 0.3	1	0.69 (0.14–3.41)	> 0.3	1	1.97 (0.38–10.10)	> 0.3	1
	7 (rare)	0.47 (0.2–1.12)	0.09	0.54	0.68 (0.28–1.65)	> 0.3	1	1.03 (0.42–2.55)	> 0.3	1
	5C - Full model with radiotherapy interaction term, adjusted for other adjuvant treatments, tumour characteristics, age, and BMI.
	Combined Genotype	HR (95% CI)	Pnom	Padj
	1 (AA/GG/TT/CC/CC)	Ref	-	-
	2 (AG/GG/TT/CC/TC)	2.90 (1.30–6.30)	0.008**	0.04*
	3 (AG/GG/TT/CC/CC)	1.90 (0.82–4.50)	0.1	0.7
	4 (GG/GG/TT/CC/TC)	2.20 (0.76–6.20)	0.1	0.8
	5 (AA/GG/TT/CC/TC)	2.90 (1.10–7.90)	0.03*	0.2
	6 (GG/GG/TT/CC/CC)	2.70 (0.91–8.20)	0.07	0.4
	7 (rare)	2.50 (1.20–5.30)	0.01*	0.08
	Radiotherapy	2.0 (0.94–4.40)	0.07	0.4
	Age at inclusion	0.99 (0.98–1.00)	0.09	0.5
	Tumour size pT2/3/4	2.20 (1.70–3.00)	6.3x10-8***	3.8x10-7***
	Axillary node status	2.00 (1.40–2.70)	3.5x10-5***	2.1x10-4***
	Grade III	1.70 (1.20–2.50)	0.0017**	0.01*
	ER+	1.20 (0.68–2.00)	> 0.3	1
	PgR+	0.95 (0.67–1.30)	> 0.3	1
	Chemotherapy	0.60 (0.39–0.92)	0.02*	0.1
	Trastuzumab	0.83 (0.48–1.40)	> 0.3	1
	Tamoxifen	0.59 (0.44–0.80)	7.0x10-4***	0.004**
	Aromatase inhibitors	0.51 (0.36–0.73)	1.8x10-4***	0.001**
	BMI ≥ 25kg/m2	1.30 (1.00–1.80)	0.03*	0.2
	BMI ‘unknown’	0.89 (0.41–1.90)	> 0.3	1
	1 (AA/GG/TT/CC/CC):Radiotherapy	Ref	-	-
	2 (AG/GG/TT/CC/TC):Radiotherapy	0.23 (0.08–0.62)	0.003**	0.02*
	3 (AG/GG/TT/CC/CC):Radiotherapy	0.48 (0.17–1.40)	0.17	0.99
	4 (GG/GG/TT/CC/TC):Radiotherapy	0.55 (0.15–2.00)	> 0.3	1
	5 (AA/GG/TT/CC/TC):Radiotherapy	0.50 (0.15–1.70)	0.27	1
	6 (GG/GG/TT/CC/CC):Radiotherapy	0.22 (0.05–0.89)	0.03*	0.2
	7 (rare):Radiotherapy	0.29 (0.12–0.71)	0.006**	0.03*
	Highlighted: Values presented in Table 2

## Sheet: Suppl_Table_S6
	6A – Interaction analysis with Haplotypes
	Haplotype:Radiotherapy	Copies	HR (95% CI)	Pnom	Padj
	AGTCC	0	0.35 (0.14–0.87)	0.024	0.14
		1	0.30 (0.13–0.71)	0.006	0.036
		2	Ref.	-	-
	GGTCC	0	1.79 (0.52–6.15)	0.35	1
		1	1.91 (0.52–7.04)	0.33	1
		2	Ref.	-	-
	GGTCT	0	1.74x10-7(0–Inf)	0.99	1
		1	1.59x10-7(0–Inf)	0.99	1
		2	Ref.	-	-
	GGCCC	0	0.52 (0–Inf)	1	1
		1	0.31 (0–Inf)	1	1
		2	Ref.	-	-
	AGTCT	0	4.77x10-7(0–Inf)	0.99	1
		1	4.57x10-7(0–Inf)	0.99	1
		2	Ref.	-	-
	Rare Haplotype	0	2.49 (0.56–10.9)	0.23	1
		1	1.05 (0.21–5.27)	0.95	1
		2	Ref.	-	-
	6B – Interaction analysis (Combined Genotypes and Radiotherapy). Endpoint: Death due to any cause
	Combined genotype:Radiotherapy	HR (95% CI)	Pnom	Padj
	1 AA/GG/TT/CC/CC	Ref.	-	-
	2 AG/GG/TT/CC/TC	0.45 (0.17–1.19)	0.11	0.66
	3 AG/GG/TT/CC/CC	2.00 (0.07–6.00)	0.21	1
	4 GG/GG/TT/CC/TC	2.00 (0.51–7.81)	> 0.3	1
	5 AA/GG/TT/CC/TC	1.55 (0.44–5.40)	> 0.3	1
	6 GG/GG/TT/CC/CC	0.82 (0.19–3.45)	> 0.3	1
	7 Rare	0.71 (0.31–1.59)	> 0.3	1
	6C – Competing risk analysis
	Combined genotype	Total (n)	Events (n)	Interaction radiotherapy
				HR (CI 95%)	Pnom	Padj
	1 AA/GG/TT/CC/CC	279	33	Ref	-	-
	2 AG/GG/TT/CC/TC	285	41	0.23 (0.08–0.61)	0.003**	0.02*
	3 AG/GG/TT/CC/CC	256	33	0.42 (0.14–1.22)	0.11	0.66
	4 GG/GG/TT/CC/TC	95	17	0.54 (0.15–1.95)	> 0.3	1
	5 AA/GG/TT/CC/TC	91	20	0.44 (0.12–1.57)	0.2	1
	6 GG/GG/TT/CC/CC	87	11	0.20 (0.05–0.80)	0.02*	0.1
	7 Rare	608	83	0.28 (0.11–0.69)	0.006**	0.036*
	6D – Sensitivity analysis of radiotherapy interaction, further adjusted for breastfeeding duration > 12 months
	Single SNPs
	SNPname	Genotype	First child breastfeeding duration		Total breastfeeding duration
			HR (CI 95%)	Pnom	HR (CI 95%)	Pnom
	PRLR 4	AA	Ref.	-	Ref.	-
		AG	1.01 (0.54–1.89)	> 0.3	0.99 (0.53–1.86)	> 0.3
		GG	1.03 (0.5–2.12)	> 0.3	1.01 (0.49–2.07)	> 0.3
	PRLR 5	GG	Ref.	-	Ref.	-
		Any A	0.48 (0.21–1.09)	0.08	0.48 (0.21–1.09)	0.08
	PRLR 7	TT	Ref.	-	Ref.	-
		Any C	0.72 (0.39–1.36)	> 0.3	0.71 (0.38–1.34)	0.29
	PRLR 9	CC	Ref.	-	Ref.	-
		Any T	0.43 (0.19–0.99)	0.046	0.43 (0.19–0.99)	0.046
	PRLR 11	CC	Ref.	-	Ref.	-
		TC	0.77 (0.44–1.36)	> 0.3	0.77 (0.44–1.35)	> 0.3
		TT	1.17 (0.25–5.54)	> 0.3	1.22 (0.26–5.77)	> 0.3
	Combined Genotypes
	Combined Genotypes		First child breastfeeding duration		Total breastfeeding duration
			HR (CI 95%)	Pnom	HR (CI 95%)	Pnom
	1 AA/GG/TT/CC/CC		Ref.	-	Ref.	-
	2 AG/GG/TT/CC/TC		0.23 (0.08–0.62)	0.0036	0.22 (0.08–0.6)	0.0028
	3 AG/GG/TT/CC/CC		0.48 (0.17–1.35)	0.16	0.46 (0.16–1.31)	0.14
	4 GG/GG/TT/CC/TC		0.55 (0.15–1.99)	> 0.3	0.51 (0.14–1.86)	> 0.3
	5 AA/GG/TT/CC/TC		0.51 (0.15–1.78)	0.29	0.52 (0.15–1.76)	0.29
	6 GG/GG/TT/CC/CC		0.21 (0.05–0.89)	0.034	0.21 (0.05–0.86)	0.029
	7 Rare		0.29 (0.12–0.71)	0.0064	0.28 (0.11–0.68)	0.0051

## Sheet: Suppl_Table_S7
7 - LDlinkr results
Name	Query	rsID	Gene Symbol	Tissue	Alleles	Non Effect Allele Frequency	Effect Allele	Minor Allele Query / Effect Allele	Effect Allele Frequency	Effect Size	Pvalue	D'	R2	FORGEdb	RegulomeDB
PRLR_4	rs7734558	rs113143797	PRLR	Nerve - Tibial	(T/G)	T=0.913	G	G=G	G=0.087	-0.214797	0.00010957	0.979695	0.1169		6
PRLR_4	rs7734558	rs33997221	PRLR	Nerve - Tibial	(G/A)	G=0.914	A	G=A	A=0.086	-0.214797	0.00010957	1	0.1203	7	5
PRLR_4	rs7734558	rs59336322	PRLR	Nerve - Tibial	(T/C)	T=0.914	C	G=C	C=0.086	-0.228054	< 0.0001	1	0.1203	7	7
PRLR_4	rs7734558	rs1966571	PRLR	Nerve - Tibial	(T/C)	T=0.914	C	G=C	C=0.086	-0.214797	0.00010957	1	0.1203	7	5
PRLR_4	rs7734558	rs59275068	PRLR	Nerve - Tibial	(A/G)	A=0.914	G	G=G	G=0.086	-0.228054	< 0.0001	1	0.1203		5
PRLR_4	rs7734558	rs67378062	PRLR	Nerve - Tibial	(C/G)	C=0.917	G	G=G	G=0.083	-0.236863	< 0.0001	1	0.1143		4
PRLR_4	rs7734558	rs2962087	PRLR	Nerve - Tibial	(G/T)	G=0.917	T	G=T	T=0.083	-0.227925	0.000139506	1	0.1143	7	4
PRLR_4	rs7734558	rs2962089	PRLR	Nerve - Tibial	(T/C)	T=0.917	C	G=C	C=0.083	-0.238248	< 0.0001	1	0.1143	7	6
PRLR_4	rs7734558	rs2914115	PRLR	Nerve - Tibial	(A/C)	A=0.917	C	G=C	C=0.083	-0.238248	< 0.0001	1	0.1143	6	5
PRLR_4	rs7734558	rs2962090	PRLR	Nerve - Tibial	(T/C)	T=0.917	C	G=C	C=0.083	-0.238248	< 0.0001	1	0.1143	6	3a
PRLR_4	rs7734558	rs61690861	PRLR	Nerve - Tibial	(T/C)	T=0.917	C	G=C	C=0.083	-0.238248	< 0.0001	1	0.1143		4
PRLR_4	rs7734558	rs2962093	PRLR	Nerve - Tibial	(T/A)	T=0.917	A	G=A	A=0.083	-0.238248	< 0.0001	1	0.1143	6	3a
PRLR_4	rs7734558	rs2962095	PRLR	Nerve - Tibial	(T/C)	T=0.917	C	G=C	C=0.083	-0.238248	< 0.0001	1	0.1158	7	4
PRLR_4	rs7734558	rs2962096	PRLR	Nerve - Tibial	(G/A)	G=0.917	A	G=A	A=0.083	-0.238248	< 0.0001	1	0.1143	7	4
PRLR_4	rs7734558	rs3797213	PRLR	Nerve - Tibial	(T/C)	T=0.917	C	G=C	C=0.083	-0.236863	< 0.0001	1	0.1143		5
PRLR_4	rs7734558	rs16872195	PRLR	Nerve - Tibial	(G/C)	G=0.917	C	G=C	C=0.083	-0.227114	< 0.0001	0.978728	0.1109		4
PRLR_4	rs7734558	rs2962099	PRLR	Nerve - Tibial	(A/G)	A=0.917	G	G=G	G=0.083	-0.226171	< 0.0001	0.978728	0.1109	7	4
PRLR_4	rs7734558	rs2962100	PRLR	Nerve - Tibial	(T/C)	T=0.917	C	G=C	C=0.083	-0.226171	< 0.0001	0.978728	0.1109	8	4
PRLR_4	rs7734558	rs2962102	PRLR	Nerve - Tibial	(T/C)	T=0.917	C	G=C	C=0.083	-0.227114	< 0.0001	0.978728	0.1109	8	5
PRLR_4	rs7734558	rs2962103	PRLR	Nerve - Tibial	(A/G)	A=0.917	G	G=G	G=0.083	-0.226171	< 0.0001	0.978728	0.1109	8	5
PRLR_4	rs7734558	rs58912025	PRLR	Nerve - Tibial	(G/A)	G=0.917	A	G=A	A=0.083	-0.226171	< 0.0001	1	0.1143		4
PRLR_4	rs7734558	rs2962105	PRLR	Nerve - Tibial	(T/C)	T=0.917	C	G=C	C=0.083	-0.226171	< 0.0001	1	0.1143	9	2b
PRLR_4	rs7734558	rs59846754	PRLR	Nerve - Tibial	(T/C)	T=0.917	C	G=C	C=0.083	-0.226171	< 0.0001	1	0.1143		2b
PRLR_4	rs7734558	rs2962107	PRLR	Nerve - Tibial	(G/T)	G=0.917	T	G=T	T=0.083	-0.226171	< 0.0001	1	0.1143	2	3a
PRLR_4	rs7734558	rs58242776	PRLR	Nerve - Tibial	(C/T)	C=0.917	T	G=T	T=0.083	-0.226171	< 0.0001	1	0.1143		3a
PRLR_4	rs7734558	rs2018170	PRLR	Nerve - Tibial	(T/G)	T=0.917	G	G=G	G=0.083	-0.226171	< 0.0001	1	0.1143	6	4
PRLR_4	rs7734558	rs2962110	PRLR	Nerve - Tibial	(G/A)	G=0.917	A	G=A	A=0.083	-0.226171	< 0.0001	1	0.1143	7	3a
PRLR_4	rs7734558	rs58888482	PRLR	Nerve - Tibial	(T/A)	T=0.917	A	G=A	A=0.083	-0.226171	< 0.0001	1	0.1143		5
PRLR_4	rs7734558	rs2914114	PRLR	Nerve - Tibial	(T/G)	T=0.918	G	G=G	G=0.082	-0.226171	< 0.0001	1	0.1128	2	4
PRLR_4	rs7734558	rs2914113	PRLR	Nerve - Tibial	(T/A)	T=0.918	A	G=A	A=0.082	-0.226171	< 0.0001	1	0.1128	8	4
PRLR_4	rs7734558	rs2962113	PRLR	Nerve - Tibial	(C/T)	C=0.917	T	G=T	T=0.083	-0.226171	< 0.0001	1	0.1143	9	2b
PRLR_4	rs7734558	rs2914112	PRLR	Nerve - Tibial	(G/A)	G=0.917	A	G=A	A=0.083	-0.226171	< 0.0001	1	0.1143	6	5
PRLR_4	rs7734558	rs13181490	PRLR	Nerve - Tibial	(A/G)	A=0.917	G	G=G	G=0.083	-0.226171	< 0.0001	1	0.1143	4	6
PRLR_4	rs7734558	rs56998329	PRLR	Nerve - Tibial	(A/G)	A=0.917	G	G=G	G=0.083	-0.226171	< 0.0001	1	0.1143		7
PRLR_4	rs7734558	rs60141725	PRLR	Nerve - Tibial	(C/T)	C=0.917	T	G=T	T=0.083	-0.226171	< 0.0001	1	0.1143		6
PRLR_4	rs7734558	rs60289032	PRLR	Nerve - Tibial	(G/C)	G=0.917	C	G=C	C=0.083	-0.226171	< 0.0001	1	0.1143		7
PRLR_4	rs7734558	rs58008588	PRLR	Nerve - Tibial	(T/G)	T=0.916	G	G=G	G=0.084	-0.226171	< 0.0001	1	0.1173		6
PRLR_4	rs7734558	rs60027421	PRLR	Nerve - Tibial	(C/A)	C=0.917	A	G=A	A=0.083	-0.226171	< 0.0001	1	0.1158		6
PRLR_4	rs7734558	rs2914111	PRLR	Nerve - Tibial	(C/T)	C=0.917	T	G=T	T=0.083	-0.226171	< 0.0001	1	0.1143	4	7
PRLR_4	rs7734558	rs2962085	PRLR	Nerve - Tibial	(T/A)	T=0.917	A	G=A	A=0.083	-0.226171	< 0.0001	1	0.1143	4	7
PRLR_4	rs7734558	rs2914110	PRLR	Nerve - Tibial	(T/C)	T=0.917	C	G=C	C=0.083	-0.226171	< 0.0001	1	0.1143	6	6
PRLR_4	rs7734558	rs59846679	PRLR	Nerve - Tibial	(C/A)	C=0.92	A	G=A	A=0.08	-0.228827	0.000178883	1	0.1098	2	6
PRLR_4	rs7734558	rs139644473	PRLR	Adipose - Subcutaneous	(G/A)	G=0.835	A	G=A	A=0.165	0.278981	< 0.0001	0.763188	0.1463	4	7
PRLR_7	rs2962101	rs113143797	PRLR	Nerve - Tibial	(T/G)	T=0.913	G	C=G	G=0.087	-0.214797	0.00010957	0.923104	0.6391		6
PRLR_7	rs2962101	rs33997221	PRLR	Nerve - Tibial	(G/A)	G=0.914	A	C=A	A=0.086	-0.214797	0.00010957	0.935184	0.6478	7	5
PRLR_7	rs2962101	rs59336322	PRLR	Nerve - Tibial	(T/C)	T=0.914	C	C=C	C=0.086	-0.228054	< 0.0001	0.935184	0.6478	7	7
PRLR_7	rs2962101	rs1966571	PRLR	Nerve - Tibial	(T/C)	T=0.914	C	C=C	C=0.086	-0.214797	0.00010957	0.935184	0.6478	7	5
PRLR_7	rs2962101	rs59275068	PRLR	Nerve - Tibial	(A/G)	A=0.914	G	C=G	G=0.086	-0.228054	< 0.0001	0.935184	0.6478		5
PRLR_7	rs2962101	rs4703501	PRLR	Nerve - Tibial	(G/A)	G=0.948	A	C=A	A=0.052	-0.250739	0.000136869	0.934934	0.3728	8	4
PRLR_7	rs2962101	rs35322400	PRLR	Nerve - Tibial	(T/C)	T=0.948	C	C=C	C=0.052	-0.258458	< 0.0001	0.934934	0.3728	6	5
PRLR_7	rs2962101	rs17555071	PRLR	Nerve - Tibial	(T/G)	T=0.955	G	C=G	G=0.045	-0.329976	0.000169056	1	0.3664		3a
PRLR_7	rs2962101	rs930067	PRLR	Nerve - Tibial	(C/T)	C=0.955	T	C=T	T=0.045	-0.329976	0.000169056	1	0.3664	8	5
PRLR_7	rs2962101	rs59549906	PRLR	Nerve - Tibial	(G/A)	G=0.955	A	C=A	A=0.045	-0.329976	0.000169056	1	0.3664	9	4
PRLR_7	rs2962101	rs73075098	PRLR	Nerve - Tibial	(T/C)	T=0.948	C	C=C	C=0.052	-0.277794	< 0.0001	1	0.4265	10	2b
PRLR_7	rs2962101	rs67378062	PRLR	Nerve - Tibial	(C/G)	C=0.917	G	C=G	G=0.083	-0.236863	< 0.0001	1	0.7036		4
PRLR_7	rs2962101	rs60813757	PRLR	Nerve - Tibial	(A/G)	A=0.951	G	C=G	G=0.049	-0.27381	< 0.0001	1	0.4006		5
PRLR_7	rs2962101	rs2962087	PRLR	Nerve - Tibial	(G/T)	G=0.917	T	C=T	T=0.083	-0.227925	0.000139506	1	0.7036	7	4
PRLR_7	rs2962101	rs2914109	PRLR	Nerve - Tibial	(A/G)	A=0.951	G	C=G	G=0.049	-0.27381	< 0.0001	1	0.4006	6	6
PRLR_7	rs2962101	rs2962088	PRLR	Nerve - Tibial	(C/T)	C=0.951	T	C=T	T=0.049	-0.27381	< 0.0001	1	0.4006	6	6
PRLR_7	rs2962101	rs61309109	PRLR	Nerve - Tibial	(T/C)	T=0.948	C	C=C	C=0.052	-0.27381	< 0.0001	1	0.4265		5
PRLR_7	rs2962101	rs2914107	PRLR	Nerve - Tibial	(A/G)	A=0.948	G	C=G	G=0.052	-0.27381	< 0.0001	1	0.4265	6	5
PRLR_7	rs2962101	rs2962089	PRLR	Nerve - Tibial	(T/C)	T=0.917	C	C=C	C=0.083	-0.238248	< 0.0001	1	0.7036	7	6
PRLR_7	rs2962101	rs77985670	PRLR	Nerve - Tibial	(T/G)	T=0.955	G	C=G	G=0.045	-0.350829	0.000137173	1	0.3664	8	6
PRLR_7	rs2962101	rs2914115	PRLR	Nerve - Tibial	(A/C)	A=0.917	C	C=C	C=0.083	-0.238248	< 0.0001	1	0.7036	6	5
PRLR_7	rs2962101	rs2962090	PRLR	Nerve - Tibial	(T/C)	T=0.917	C	C=C	C=0.083	-0.238248	< 0.0001	1	0.7036	6	3a
PRLR_7	rs2962101	rs61690861	PRLR	Nerve - Tibial	(T/C)	T=0.917	C	C=C	C=0.083	-0.238248	< 0.0001	1	0.7036		4
PRLR_7	rs2962101	rs2962093	PRLR	Nerve - Tibial	(T/A)	T=0.917	A	C=A	A=0.083	-0.238248	< 0.0001	1	0.7036	6	3a
PRLR_7	rs2962101	rs2962095	PRLR	Nerve - Tibial	(T/C)	T=0.917	C	C=C	C=0.083	-0.238248	< 0.0001	0.986574	0.6939	7	4
PRLR_7	rs2962101	rs2962096	PRLR	Nerve - Tibial	(G/A)	G=0.917	A	C=A	A=0.083	-0.238248	< 0.0001	1	0.7036	7	4
PRLR_7	rs2962101	rs3797213	PRLR	Nerve - Tibial	(T/C)	T=0.917	C	C=C	C=0.083	-0.236863	< 0.0001	1	0.7036		5
PRLR_7	rs2962101	rs16872195	PRLR	Nerve - Tibial	(G/C)	G=0.917	C	C=C	C=0.083	-0.227114	< 0.0001	0.986574	0.6939		4
PRLR_7	rs2962101	rs2962099	PRLR	Nerve - Tibial	(A/G)	A=0.917	G	C=G	G=0.083	-0.226171	< 0.0001	0.986574	0.6939	7	4
PRLR_7	rs2962101	rs2962100	PRLR	Nerve - Tibial	(T/C)	T=0.917	C	C=C	C=0.083	-0.226171	< 0.0001	0.986574	0.6939	8	4
PRLR_7	rs2962101	rs16872199	PRLR	Nerve - Tibial	(T/C)	T=0.887	C	C=C	C=0.113	-0.209616	< 0.0001	1	1		3a
PRLR_7	rs2962101	rs2962102	PRLR	Nerve - Tibial	(T/C)	T=0.917	C	C=C	C=0.083	-0.227114	< 0.0001	0.986574	0.6939	8	5
PRLR_7	rs2962101	rs2962103	PRLR	Nerve - Tibial	(A/G)	A=0.917	G	C=G	G=0.083	-0.226171	< 0.0001	0.986574	0.6939	8	5
PRLR_7	rs2962101	rs58912025	PRLR	Nerve - Tibial	(G/A)	G=0.917	A	C=A	A=0.083	-0.226171	< 0.0001	1	0.7036		4
PRLR_7	rs2962101	rs2962105	PRLR	Nerve - Tibial	(T/C)	T=0.917	C	C=C	C=0.083	-0.226171	< 0.0001	1	0.7036	9	2b
PRLR_7	rs2962101	rs59846754	PRLR	Nerve - Tibial	(T/C)	T=0.917	C	C=C	C=0.083	-0.226171	< 0.0001	1	0.7036		2b
PRLR_7	rs2962101	rs2962107	PRLR	Nerve - Tibial	(G/T)	G=0.917	T	C=T	T=0.083	-0.226171	< 0.0001	1	0.7036	2	3a
PRLR_7	rs2962101	rs58242776	PRLR	Nerve - Tibial	(C/T)	C=0.917	T	C=T	T=0.083	-0.226171	< 0.0001	1	0.7036		3a
PRLR_7	rs2962101	rs2018170	PRLR	Nerve - Tibial	(T/G)	T=0.917	G	C=G	G=0.083	-0.226171	< 0.0001	1	0.7036	6	4
PRLR_7	rs2962101	rs2962110	PRLR	Nerve - Tibial	(G/A)	G=0.917	A	C=A	A=0.083	-0.226171	< 0.0001	1	0.7036	7	3a
PRLR_7	rs2962101	rs58888482	PRLR	Nerve - Tibial	(T/A)	T=0.917	A	C=A	A=0.083	-0.226171	< 0.0001	1	0.7036		5
PRLR_7	rs2962101	rs2914114	PRLR	Nerve - Tibial	(T/G)	T=0.918	G	C=G	G=0.082	-0.226171	< 0.0001	1	0.6944	2	4
PRLR_7	rs2962101	rs2914113	PRLR	Nerve - Tibial	(T/A)	T=0.918	A	C=A	A=0.082	-0.226171	< 0.0001	1	0.6944	8	4
PRLR_7	rs2962101	rs2962112	PRLR	Nerve - Tibial	(T/G)	T=0.951	G	C=G	G=0.049	-0.260706	< 0.0001	1	0.4006	8	3a
PRLR_7	rs2962101	rs2962113	PRLR	Nerve - Tibial	(C/T)	C=0.917	T	C=T	T=0.083	-0.226171	< 0.0001	1	0.7036	9	2b
PRLR_7	rs2962101	rs2914112	PRLR	Nerve - Tibial	(G/A)	G=0.917	A	C=A	A=0.083	-0.226171	< 0.0001	1	0.7036	6	5
PRLR_7	rs2962101	rs13181490	PRLR	Nerve - Tibial	(A/G)	A=0.917	G	C=G	G=0.083	-0.226171	< 0.0001	1	0.7036	4	6
PRLR_7	rs2962101	rs56998329	PRLR	Nerve - Tibial	(A/G)	A=0.917	G	C=G	G=0.083	-0.226171	< 0.0001	1	0.7036		7
PRLR_7	rs2962101	rs60141725	PRLR	Nerve - Tibial	(C/T)	C=0.917	T	C=T	T=0.083	-0.226171	< 0.0001	1	0.7036		6
PRLR_7	rs2962101	rs60289032	PRLR	Nerve - Tibial	(G/C)	G=0.917	C	C=C	C=0.083	-0.226171	< 0.0001	1	0.7036		7
PRLR_7	rs2962101	rs58008588	PRLR	Nerve - Tibial	(T/G)	T=0.916	G	C=G	G=0.084	-0.226171	< 0.0001	0.973463	0.6843		6
PRLR_7	rs2962101	rs13164310	PRLR	Nerve - Tibial	(T/C)	T=0.951	C	C=C	C=0.049	-0.327391	< 0.0001	1	0.4006	5	6
PRLR_7	rs2962101	rs60027421	PRLR	Nerve - Tibial	(C/A)	C=0.917	A	C=A	A=0.083	-0.226171	< 0.0001	0.986574	0.6939		6
PRLR_7	rs2962101	rs2914111	PRLR	Nerve - Tibial	(C/T)	C=0.917	T	C=T	T=0.083	-0.226171	< 0.0001	1	0.7036	4	7
PRLR_7	rs2962101	rs2962085	PRLR	Nerve - Tibial	(T/A)	T=0.917	A	C=A	A=0.083	-0.226171	< 0.0001	1	0.7036	4	7
PRLR_7	rs2962101	rs2914110	PRLR	Nerve - Tibial	(T/C)	T=0.917	C	C=C	C=0.083	-0.226171	< 0.0001	1	0.7036	6	6
PRLR_7	rs2962101	rs59846679	PRLR	Nerve - Tibial	(C/A)	C=0.92	A	C=A	A=0.08	-0.228827	0.000178883	1	0.676	2	6
PRLR_7	rs2962101	rs75433606	PRLR	Nerve - Tibial	(C/A)	C=0.955	A	C=A	A=0.045	-0.360416	0.00013532	1	0.3664	6	6
PRLR_7	rs2962101	rs2962084	PRLR	Nerve - Tibial	(T/G)	T=0.951	G	C=G	G=0.049	-0.260706	< 0.0001	1	0.4006	7	7
PRLR_7	rs2962101	rs78493119	PRLR	Nerve - Tibial	(A/T)	A=0.955	T	C=T	T=0.045	-0.350829	0.000137173	1	0.3664	8	6
PRLR_7	rs2962101	rs67526866	PRLR	Brain - Putamen (basal ganglia)	(G/A)	G=0.867	A	C=A	A=0.133	-0.456598	< 0.0001	0.443405	0.1635	8	5
PRLR_7	rs2962101	rs67526866	PRLR	Brain - Caudate (basal ganglia)	(G/A)	G=0.867	A	C=A	A=0.133	-0.432673	< 0.0001	0.443405	0.1635	8	5
PRLR_7	rs2962101	rs67526866	PRLR	Brain - Nucleus accumbens (basal ganglia)	(G/A)	G=0.867	A	C=A	A=0.133	-0.317347	< 0.0001	0.443405	0.1635	8	5
PRLR_7	rs2962101	rs12523281	PRLR	Brain - Putamen (basal ganglia)	(T/C)	T=0.865	C	C=C	C=0.135	-0.4742	< 0.0001	0.452269	0.1672	4	5
PRLR_7	rs2962101	rs12523281	PRLR	Brain - Caudate (basal ganglia)	(T/C)	T=0.865	C	C=C	C=0.135	-0.442322	< 0.0001	0.452269	0.1672	4	5
PRLR_7	rs2962101	rs12523281	PRLR	Brain - Nucleus accumbens (basal ganglia)	(T/C)	T=0.865	C	C=C	C=0.135	-0.32721	< 0.0001	0.452269	0.1672	4	5
PRLR_7	rs2962101	rs12518881	PRLR	Brain - Putamen (basal ganglia)	(G/A)	G=0.865	A	C=A	A=0.135	-0.4742	< 0.0001	0.442125	0.1598	6	3a
PRLR_7	rs2962101	rs12518881	PRLR	Brain - Caudate (basal ganglia)	(G/A)	G=0.865	A	C=A	A=0.135	-0.442322	< 0.0001	0.442125	0.1598	6	3a
PRLR_7	rs2962101	rs12518881	PRLR	Brain - Nucleus accumbens (basal ganglia)	(G/A)	G=0.865	A	C=A	A=0.135	-0.32721	< 0.0001	0.442125	0.1598	6	3a
PRLR_7	rs2962101	rs72734557	PRLR	Brain - Putamen (basal ganglia)	(C/G)	C=0.867	G	C=G	G=0.133	-0.458258	< 0.0001	0.443405	0.1635	10	4
PRLR_7	rs2962101	rs72734557	PRLR	Brain - Caudate (basal ganglia)	(C/G)	C=0.867	G	C=G	G=0.133	-0.469392	< 0.0001	0.443405	0.1635	10	4
PRLR_7	rs2962101	rs72734557	PRLR	Prostate	(C/G)	C=0.867	G	C=G	G=0.133	-0.508404	< 0.0001	0.443405	0.1635	10	4
PRLR_7	rs2962101	rs72734557	PRLR	Brain - Nucleus accumbens (basal ganglia)	(C/G)	C=0.867	G	C=G	G=0.133	-0.317556	< 0.0001	0.443405	0.1635	10	4
PRLR_7	rs2962101	rs9647538	PRLR	Brain - Putamen (basal ganglia)	(G/A)	G=0.866	A	C=A	A=0.134	-0.446573	< 0.0001	0.442766	0.1616	6	6
PRLR_7	rs2962101	rs9647538	PRLR	Brain - Caudate (basal ganglia)	(G/A)	G=0.866	A	C=A	A=0.134	-0.465774	< 0.0001	0.442766	0.1616	6	6
PRLR_7	rs2962101	rs9647538	PRLR	Brain - Nucleus accumbens (basal ganglia)	(G/A)	G=0.866	A	C=A	A=0.134	-0.294107	< 0.0001	0.442766	0.1616	6	6
PRLR_7	rs2962101	rs72734558	PRLR	Brain - Putamen (basal ganglia)	(A/G)	A=0.869	G	C=G	G=0.131	-0.458258	< 0.0001	0.424485	0.1525	4	7
PRLR_7	rs2962101	rs72734558	PRLR	Brain - Caudate (basal ganglia)	(A/G)	A=0.869	G	C=G	G=0.131	-0.469392	< 0.0001	0.424485	0.1525	4	7
PRLR_7	rs2962101	rs72734558	PRLR	Prostate	(A/G)	A=0.869	G	C=G	G=0.131	-0.514894	< 0.0001	0.424485	0.1525	4	7
PRLR_7	rs2962101	rs72734558	PRLR	Brain - Nucleus accumbens (basal ganglia)	(A/G)	A=0.869	G	C=G	G=0.131	-0.317556	< 0.0001	0.424485	0.1525	4	7
PRLR_7	rs2962101	rs1775285508	PRLR	Brain - Putamen (basal ganglia)	(T/-)	T=0.867	-	C=-	-=0.133	-0.458258	< 0.0001	0.443405	0.1635		.
PRLR_7	rs2962101	rs1775285508	PRLR	Brain - Caudate (basal ganglia)	(T/-)	T=0.867	-	C=-	-=0.133	-0.469392	< 0.0001	0.443405	0.1635		.
PRLR_7	rs2962101	rs1775285508	PRLR	Prostate	(T/-)	T=0.867	-	C=-	-=0.133	-0.508404	< 0.0001	0.443405	0.1635		.
PRLR_7	rs2962101	rs1775285508	PRLR	Brain - Nucleus accumbens (basal ganglia)	(T/-)	T=0.867	-	C=-	-=0.133	-0.317556	< 0.0001	0.443405	0.1635		.
PRLR_7	rs2962101	rs34246206	PRLR	Brain - Putamen (basal ganglia)	(C/T)	C=0.867	T	C=T	T=0.133	-0.458258	< 0.0001	0.443405	0.1635	6	7
PRLR_7	rs2962101	rs34246206	PRLR	Brain - Caudate (basal ganglia)	(C/T)	C=0.867	T	C=T	T=0.133	-0.469392	< 0.0001	0.443405	0.1635	6	7
PRLR_7	rs2962101	rs34246206	PRLR	Brain - Nucleus accumbens (basal ganglia)	(C/T)	C=0.867	T	C=T	T=0.133	-0.317556	< 0.0001	0.443405	0.1635	6	7
PRLR_7	rs2962101	rs55969000	PRLR	Brain - Putamen (basal ganglia)	(C/T)	C=0.866	T	C=T	T=0.134	-0.446539	< 0.0001	0.442766	0.1616	6	5
PRLR_7	rs2962101	rs55969000	PRLR	Brain - Caudate (basal ganglia)	(C/T)	C=0.866	T	C=T	T=0.134	-0.50012	< 0.0001	0.442766	0.1616	6	5
PRLR_7	rs2962101	rs55969000	PRLR	Brain - Nucleus accumbens (basal ganglia)	(C/T)	C=0.866	T	C=T	T=0.134	-0.333849	< 0.0001	0.442766	0.1616	6	5
PRLR_7	rs2962101	rs66795730	PRLR	Brain - Putamen (basal ganglia)	(C/T)	C=0.866	T	C=T	T=0.134	-0.462142	< 0.0001	0.442766	0.1616	6	5
PRLR_7	rs2962101	rs66795730	PRLR	Brain - Caudate (basal ganglia)	(C/T)	C=0.866	T	C=T	T=0.134	-0.48818	< 0.0001	0.442766	0.1616	6	5
PRLR_7	rs2962101	rs66795730	PRLR	Brain - Nucleus accumbens (basal ganglia)	(C/T)	C=0.866	T	C=T	T=0.134	-0.323626	< 0.0001	0.442766	0.1616	6	5
PRLR_7	rs2962101	rs386524672	PRLR	Brain - Putamen (basal ganglia)	(G/C)	G=0.865	C	C=C	C=0.135	-0.444997	< 0.0001	0.442125	0.1598		7
PRLR_7	rs2962101	rs386524672	PRLR	Brain - Caudate (basal ganglia)	(G/C)	G=0.865	C	C=C	C=0.135	-0.488493	< 0.0001	0.442125	0.1598		7
PRLR_7	rs2962101	rs386524672	PRLR	Brain - Nucleus accumbens (basal ganglia)	(G/C)	G=0.865	C	C=C	C=0.135	-0.331946	< 0.0001	0.442125	0.1598		7
PRLR_7	rs2962101	rs12514672	PRLR	Brain - Putamen (basal ganglia)	(C/T)	C=0.866	T	C=T	T=0.134	-0.444997	< 0.0001	0.442766	0.1616	8	4
PRLR_7	rs2962101	rs12514672	PRLR	Brain - Caudate (basal ganglia)	(C/T)	C=0.866	T	C=T	T=0.134	-0.497335	< 0.0001	0.442766	0.1616	8	4
PRLR_7	rs2962101	rs12514672	PRLR	Brain - Nucleus accumbens (basal ganglia)	(C/T)	C=0.866	T	C=T	T=0.134	-0.331946	< 0.0001	0.442766	0.1616	8	4
PRLR_7	rs2962101	rs12514742	PRLR	Brain - Putamen (basal ganglia)	(G/T)	G=0.866	T	C=T	T=0.134	-0.444997	< 0.0001	0.442766	0.1616	9	2b
PRLR_7	rs2962101	rs12514742	PRLR	Brain - Caudate (basal ganglia)	(G/T)	G=0.866	T	C=T	T=0.134	-0.488493	< 0.0001	0.442766	0.1616	9	2b
PRLR_7	rs2962101	rs12514742	PRLR	Brain - Nucleus accumbens (basal ganglia)	(G/T)	G=0.866	T	C=T	T=0.134	-0.331946	< 0.0001	0.442766	0.1616	9	2b
PRLR_7	rs2962101	rs143251127	PRLR	Brain - Putamen (basal ganglia)	(T/C)	T=0.866	C	C=C	C=0.134	-0.444997	< 0.0001	0.442766	0.1616	5	7
PRLR_7	rs2962101	rs143251127	PRLR	Brain - Caudate (basal ganglia)	(T/C)	T=0.866	C	C=C	C=0.134	-0.497335	< 0.0001	0.442766	0.1616	5	7
PRLR_7	rs2962101	rs143251127	PRLR	Brain - Nucleus accumbens (basal ganglia)	(T/C)	T=0.866	C	C=C	C=0.134	-0.331946	< 0.0001	0.442766	0.1616	5	7
PRLR_7	rs2962101	rs61162177	PRLR	Brain - Putamen (basal ganglia)	(A/G)	A=0.803	G	C=G	G=0.197	-0.331041	< 0.0001	0.475769	0.1181		5
PRLR_7	rs2962101	rs61162177	PRLR	Brain - Caudate (basal ganglia)	(A/G)	A=0.803	G	C=G	G=0.197	-0.282431	< 0.0001	0.475769	0.1181		5
PRLR_7	rs2962101	rs61162177	PRLR	Brain - Nucleus accumbens (basal ganglia)	(A/G)	A=0.803	G	C=G	G=0.197	-0.254225	< 0.0001	0.475769	0.1181		5
PRLR_7	rs2962101	rs78525084	PRLR	Brain - Putamen (basal ganglia)	(A/G)	A=0.866	G	C=G	G=0.134	-0.444997	< 0.0001	0.442766	0.1616	6	7
PRLR_7	rs2962101	rs78525084	PRLR	Brain - Caudate (basal ganglia)	(A/G)	A=0.866	G	C=G	G=0.134	-0.497335	< 0.0001	0.442766	0.1616	6	7
PRLR_7	rs2962101	rs78525084	PRLR	Brain - Nucleus accumbens (basal ganglia)	(A/G)	A=0.866	G	C=G	G=0.134	-0.331946	< 0.0001	0.442766	0.1616	6	7
PRLR_7	rs2962101	rs115487406	PRLR	Brain - Caudate (basal ganglia)	(G/A)	G=0.955	A	C=A	A=0.045	-0.583637	< 0.0001	0.824564	0.2491	7	5
PRLR_7	rs2962101	rs7705216	PRLR	Brain - Putamen (basal ganglia)	(C/G)	C=0.866	G	C=G	G=0.134	-0.444997	< 0.0001	0.442766	0.1616	6	5
PRLR_7	rs2962101	rs7705216	PRLR	Brain - Caudate (basal ganglia)	(C/G)	C=0.866	G	C=G	G=0.134	-0.497335	< 0.0001	0.442766	0.1616	6	5
PRLR_7	rs2962101	rs7705216	PRLR	Brain - Nucleus accumbens (basal ganglia)	(C/G)	C=0.866	G	C=G	G=0.134	-0.331946	< 0.0001	0.442766	0.1616	6	5
PRLR_7	rs2962101	rs72734561	PRLR	Brain - Putamen (basal ganglia)	(C/T)	C=0.865	T	C=T	T=0.135	-0.444997	< 0.0001	0.442125	0.1598	6	5
PRLR_7	rs2962101	rs72734561	PRLR	Brain - Caudate (basal ganglia)	(C/T)	C=0.865	T	C=T	T=0.135	-0.497335	< 0.0001	0.442125	0.1598	6	5
PRLR_7	rs2962101	rs72734561	PRLR	Brain - Nucleus accumbens (basal ganglia)	(C/T)	C=0.865	T	C=T	T=0.135	-0.331946	< 0.0001	0.442125	0.1598	6	5
PRLR_7	rs2962101	rs12522419	PRLR	Brain - Putamen (basal ganglia)	(T/C)	T=0.867	C	C=C	C=0.133	-0.444997	< 0.0001	0.423165	0.1489	8	3a
PRLR_7	rs2962101	rs12522419	PRLR	Brain - Caudate (basal ganglia)	(T/C)	T=0.867	C	C=C	C=0.133	-0.497335	< 0.0001	0.423165	0.1489	8	3a
PRLR_7	rs2962101	rs12522419	PRLR	Brain - Nucleus accumbens (basal ganglia)	(T/C)	T=0.867	C	C=C	C=0.133	-0.331946	< 0.0001	0.423165	0.1489	8	3a
PRLR_7	rs2962101	rs74293065	PRLR	Brain - Putamen (basal ganglia)	(T/C)	T=0.865	C	C=C	C=0.135	-0.444997	< 0.0001	0.442125	0.1598		2b
PRLR_7	rs2962101	rs74293065	PRLR	Brain - Caudate (basal ganglia)	(T/C)	T=0.865	C	C=C	C=0.135	-0.497335	< 0.0001	0.442125	0.1598		2b
PRLR_7	rs2962101	rs74293065	PRLR	Brain - Nucleus accumbens (basal ganglia)	(T/C)	T=0.865	C	C=C	C=0.135	-0.331946	< 0.0001	0.442125	0.1598		2b
PRLR_7	rs2962101	rs56060880	PRLR	Brain - Putamen (basal ganglia)	(C/A)	C=0.865	A	C=A	A=0.135	-0.444997	< 0.0001	0.442125	0.1598	8	4
PRLR_7	rs2962101	rs56060880	PRLR	Brain - Caudate (basal ganglia)	(C/A)	C=0.865	A	C=A	A=0.135	-0.497335	< 0.0001	0.442125	0.1598	8	4
PRLR_7	rs2962101	rs56060880	PRLR	Brain - Nucleus accumbens (basal ganglia)	(C/A)	C=0.865	A	C=A	A=0.135	-0.331946	< 0.0001	0.442125	0.1598	8	4
PRLR_7	rs2962101	rs72734563	PRLR	Brain - Putamen (basal ganglia)	(C/G)	C=0.865	G	C=G	G=0.135	-0.444997	< 0.0001	0.442125	0.1598	8	2b
PRLR_7	rs2962101	rs72734563	PRLR	Brain - Caudate (basal ganglia)	(C/G)	C=0.865	G	C=G	G=0.135	-0.497335	< 0.0001	0.442125	0.1598	8	2b
PRLR_7	rs2962101	rs72734563	PRLR	Brain - Nucleus accumbens (basal ganglia)	(C/G)	C=0.865	G	C=G	G=0.135	-0.331946	< 0.0001	0.442125	0.1598	8	2b
PRLR_7	rs2962101	rs17249539	PRLR	Brain - Putamen (basal ganglia)	(G/C)	G=0.865	C	C=C	C=0.135	-0.444997	< 0.0001	0.442125	0.1598	4	5
PRLR_7	rs2962101	rs17249539	PRLR	Brain - Caudate (basal ganglia)	(G/C)	G=0.865	C	C=C	C=0.135	-0.497335	< 0.0001	0.442125	0.1598	4	5
PRLR_7	rs2962101	rs17249539	PRLR	Brain - Nucleus accumbens (basal ganglia)	(G/C)	G=0.865	C	C=C	C=0.135	-0.331946	< 0.0001	0.442125	0.1598	4	5
PRLR_7	rs2962101	rs17249574	PRLR	Brain - Putamen (basal ganglia)	(G/A)	G=0.865	A	C=A	A=0.135	-0.444997	< 0.0001	0.442125	0.1598	7	4
PRLR_7	rs2962101	rs17249574	PRLR	Brain - Caudate (basal ganglia)	(G/A)	G=0.865	A	C=A	A=0.135	-0.497335	< 0.0001	0.442125	0.1598	7	4
PRLR_7	rs2962101	rs17249574	PRLR	Brain - Nucleus accumbens (basal ganglia)	(G/A)	G=0.865	A	C=A	A=0.135	-0.331946	< 0.0001	0.442125	0.1598	7	4
PRLR_7	rs2962101	rs72734567	PRLR	Brain - Putamen (basal ganglia)	(C/A)	C=0.868	A	C=A	A=0.132	-0.491849	< 0.0001	0.413718	0.1436	6	5
PRLR_7	rs2962101	rs72734567	PRLR	Brain - Caudate (basal ganglia)	(C/A)	C=0.868	A	C=A	A=0.132	-0.498091	< 0.0001	0.413718	0.1436	6	5
PRLR_7	rs2962101	rs72734567	PRLR	Brain - Nucleus accumbens (basal ganglia)	(C/A)	C=0.868	A	C=A	A=0.132	-0.351717	< 0.0001	0.413718	0.1436	6	5
PRLR_7	rs2962101	rs4703395	PRLR	Brain - Putamen (basal ganglia)	(T/A)	T=0.835	A	C=A	A=0.165	-0.390388	< 0.0001	0.432707	0.1211	6	4
PRLR_7	rs2962101	rs4703395	PRLR	Brain - Caudate (basal ganglia)	(T/A)	T=0.835	A	C=A	A=0.165	-0.36534	< 0.0001	0.432707	0.1211	6	4
PRLR_7	rs2962101	rs4703395	PRLR	Brain - Nucleus accumbens (basal ganglia)	(T/A)	T=0.835	A	C=A	A=0.165	-0.310868	< 0.0001	0.432707	0.1211	6	4
PRLR_7	rs2962101	rs59507548	PRLR	Brain - Putamen (basal ganglia)	(C/T)	C=0.867	T	C=T	T=0.133	-0.458278	< 0.0001	0.413045	0.1419		4
PRLR_7	rs2962101	rs59507548	PRLR	Brain - Caudate (basal ganglia)	(C/T)	C=0.867	T	C=T	T=0.133	-0.473462	< 0.0001	0.413045	0.1419		4
PRLR_7	rs2962101	rs59507548	PRLR	Brain - Nucleus accumbens (basal ganglia)	(C/T)	C=0.867	T	C=T	T=0.133	-0.341061	< 0.0001	0.413045	0.1419		4
PRLR_7	rs2962101	rs67975005	PRLR	Brain - Putamen (basal ganglia)	(T/C)	T=0.868	C	C=C	C=0.132	-0.470071	< 0.0001	0.413718	0.1436	7	6
PRLR_7	rs2962101	rs67975005	PRLR	Brain - Caudate (basal ganglia)	(T/C)	T=0.868	C	C=C	C=0.132	-0.469949	< 0.0001	0.413718	0.1436	7	6
PRLR_7	rs2962101	rs67975005	PRLR	Brain - Nucleus accumbens (basal ganglia)	(T/C)	T=0.868	C	C=C	C=0.132	-0.352123	< 0.0001	0.413718	0.1436	7	6
PRLR_7	rs2962101	rs55902512	PRLR	Brain - Putamen (basal ganglia)	(C/T)	C=0.868	T	C=T	T=0.132	-0.485657	< 0.0001	0.413718	0.1436	9	3a
PRLR_7	rs2962101	rs55902512	PRLR	Brain - Caudate (basal ganglia)	(C/T)	C=0.868	T	C=T	T=0.132	-0.488272	< 0.0001	0.413718	0.1436	9	3a
PRLR_7	rs2962101	rs55902512	PRLR	Brain - Nucleus accumbens (basal ganglia)	(C/T)	C=0.868	T	C=T	T=0.132	-0.352123	< 0.0001	0.413718	0.1436	9	3a
PRLR_7	rs2962101	rs72734576	PRLR	Brain - Putamen (basal ganglia)	(T/C)	T=0.868	C	C=C	C=0.132	-0.491849	< 0.0001	0.413718	0.1436	8	4
PRLR_7	rs2962101	rs72734576	PRLR	Brain - Caudate (basal ganglia)	(T/C)	T=0.868	C	C=C	C=0.132	-0.498091	< 0.0001	0.413718	0.1436	8	4
PRLR_7	rs2962101	rs72734576	PRLR	Brain - Nucleus accumbens (basal ganglia)	(T/C)	T=0.868	C	C=C	C=0.132	-0.351717	< 0.0001	0.413718	0.1436	8	4
PRLR_7	rs2962101	rs10447129	PRLR	Brain - Putamen (basal ganglia)	(T/A)	T=0.868	A	C=A	A=0.132	-0.491849	< 0.0001	0.413718	0.1436	6	7
PRLR_7	rs2962101	rs10447129	PRLR	Brain - Caudate (basal ganglia)	(T/A)	T=0.868	A	C=A	A=0.132	-0.498091	< 0.0001	0.413718	0.1436	6	7
PRLR_7	rs2962101	rs10447129	PRLR	Brain - Nucleus accumbens (basal ganglia)	(T/A)	T=0.868	A	C=A	A=0.132	-0.351717	< 0.0001	0.413718	0.1436	6	7
PRLR_7	rs2962101	rs72734579	PRLR	Brain - Putamen (basal ganglia)	(C/T)	C=0.868	T	C=T	T=0.132	-0.491849	< 0.0001	0.413718	0.1436	6	7
PRLR_7	rs2962101	rs72734579	PRLR	Brain - Caudate (basal ganglia)	(C/T)	C=0.868	T	C=T	T=0.132	-0.498091	< 0.0001	0.413718	0.1436	6	7
PRLR_7	rs2962101	rs72734579	PRLR	Brain - Nucleus accumbens (basal ganglia)	(C/T)	C=0.868	T	C=T	T=0.132	-0.351717	< 0.0001	0.413718	0.1436	6	7
PRLR_7	rs2962101	rs72734580	PRLR	Brain - Putamen (basal ganglia)	(A/T)	A=0.868	T	C=T	T=0.132	-0.485657	< 0.0001	0.413718	0.1436	7	7
PRLR_7	rs2962101	rs72734580	PRLR	Brain - Caudate (basal ganglia)	(A/T)	A=0.868	T	C=T	T=0.132	-0.488272	< 0.0001	0.413718	0.1436	7	7
PRLR_7	rs2962101	rs72734580	PRLR	Brain - Nucleus accumbens (basal ganglia)	(A/T)	A=0.868	T	C=T	T=0.132	-0.352123	< 0.0001	0.413718	0.1436	7	7
PRLR_7	rs2962101	rs75915490	PRLR	Brain - Putamen (basal ganglia)	(-/G)	-=0.868	G	C=G	G=0.132	-0.485657	< 0.0001	0.413718	0.1436	2	.
PRLR_7	rs2962101	rs75915490	PRLR	Brain - Caudate (basal ganglia)	(-/G)	-=0.868	G	C=G	G=0.132	-0.488272	< 0.0001	0.413718	0.1436	2	.
PRLR_7	rs2962101	rs75915490	PRLR	Brain - Nucleus accumbens (basal ganglia)	(-/G)	-=0.868	G	C=G	G=0.132	-0.352123	< 0.0001	0.413718	0.1436	2	.
PRLR_7	rs2962101	rs72734581	PRLR	Brain - Putamen (basal ganglia)	(A/G)	A=0.867	G	C=G	G=0.133	-0.491849	< 0.0001	0.423165	0.1489	6	3a
PRLR_7	rs2962101	rs72734581	PRLR	Brain - Caudate (basal ganglia)	(A/G)	A=0.867	G	C=G	G=0.133	-0.498091	< 0.0001	0.423165	0.1489	6	3a
PRLR_7	rs2962101	rs72734581	PRLR	Brain - Nucleus accumbens (basal ganglia)	(A/G)	A=0.867	G	C=G	G=0.133	-0.351717	< 0.0001	0.423165	0.1489	6	3a
PRLR_7	rs2962101	rs12186416	PRLR	Brain - Putamen (basal ganglia)	(C/T)	C=0.867	T	C=T	T=0.133	-0.491849	< 0.0001	0.423165	0.1489	6	5
PRLR_7	rs2962101	rs12186416	PRLR	Brain - Caudate (basal ganglia)	(C/T)	C=0.867	T	C=T	T=0.133	-0.498091	< 0.0001	0.423165	0.1489	6	5
PRLR_7	rs2962101	rs12186416	PRLR	Brain - Nucleus accumbens (basal ganglia)	(C/T)	C=0.867	T	C=T	T=0.133	-0.351717	< 0.0001	0.423165	0.1489	6	5
PRLR_7	rs2962101	rs72734584	PRLR	Brain - Putamen (basal ganglia)	(A/G)	A=0.867	G	C=G	G=0.133	-0.491849	< 0.0001	0.423165	0.1489	6	7
PRLR_7	rs2962101	rs72734584	PRLR	Brain - Caudate (basal ganglia)	(A/G)	A=0.867	G	C=G	G=0.133	-0.498091	< 0.0001	0.423165	0.1489	6	7
PRLR_7	rs2962101	rs72734584	PRLR	Brain - Nucleus accumbens (basal ganglia)	(A/G)	A=0.867	G	C=G	G=0.133	-0.351717	< 0.0001	0.423165	0.1489	6	7
PRLR_7	rs2962101	rs72734585	PRLR	Brain - Putamen (basal ganglia)	(T/G)	T=0.835	G	C=G	G=0.165	-0.41435	< 0.0001	0.443212	0.127	7	5
PRLR_7	rs2962101	rs72734585	PRLR	Brain - Caudate (basal ganglia)	(T/G)	T=0.835	G	C=G	G=0.165	-0.377553	< 0.0001	0.443212	0.127	7	5
PRLR_7	rs2962101	rs72734585	PRLR	Brain - Nucleus accumbens (basal ganglia)	(T/G)	T=0.835	G	C=G	G=0.165	-0.316823	< 0.0001	0.443212	0.127	7	5
PRLR_7	rs2962101	rs72734586	PRLR	Brain - Putamen (basal ganglia)	(G/A)	G=0.835	A	C=A	A=0.165	-0.41435	< 0.0001	0.443212	0.127	7	5
PRLR_7	rs2962101	rs72734586	PRLR	Brain - Caudate (basal ganglia)	(G/A)	G=0.835	A	C=A	A=0.165	-0.377553	< 0.0001	0.443212	0.127	7	5
PRLR_7	rs2962101	rs72734586	PRLR	Brain - Nucleus accumbens (basal ganglia)	(G/A)	G=0.835	A	C=A	A=0.165	-0.316823	< 0.0001	0.443212	0.127	7	5
PRLR_7	rs2962101	rs55924102	PRLR	Brain - Putamen (basal ganglia)	(T/G)	T=0.867	G	C=G	G=0.133	-0.491849	< 0.0001	0.423165	0.1489	6	4
PRLR_7	rs2962101	rs55924102	PRLR	Brain - Caudate (basal ganglia)	(T/G)	T=0.867	G	C=G	G=0.133	-0.498091	< 0.0001	0.423165	0.1489	6	4
PRLR_7	rs2962101	rs55924102	PRLR	Brain - Nucleus accumbens (basal ganglia)	(T/G)	T=0.867	G	C=G	G=0.133	-0.351717	< 0.0001	0.423165	0.1489	6	4
PRLR_7	rs2962101	rs12187337	PRLR	Brain - Putamen (basal ganglia)	(A/C)	A=0.867	C	C=C	C=0.133	-0.491849	< 0.0001	0.423165	0.1489	4	6
PRLR_7	rs2962101	rs12187337	PRLR	Brain - Caudate (basal ganglia)	(A/C)	A=0.867	C	C=C	C=0.133	-0.498091	< 0.0001	0.423165	0.1489	4	6
PRLR_7	rs2962101	rs12187337	PRLR	Brain - Nucleus accumbens (basal ganglia)	(A/C)	A=0.867	C	C=C	C=0.133	-0.351717	< 0.0001	0.423165	0.1489	4	6
PRLR_7	rs2962101	rs72734588	PRLR	Brain - Putamen (basal ganglia)	(G/A)	G=0.867	A	C=A	A=0.133	-0.491849	< 0.0001	0.423165	0.1489	5	6
PRLR_7	rs2962101	rs72734588	PRLR	Brain - Caudate (basal ganglia)	(G/A)	G=0.867	A	C=A	A=0.133	-0.498091	< 0.0001	0.423165	0.1489	5	6
PRLR_7	rs2962101	rs72734588	PRLR	Brain - Nucleus accumbens (basal ganglia)	(G/A)	G=0.867	A	C=A	A=0.133	-0.351717	< 0.0001	0.423165	0.1489	5	6
PRLR_7	rs2962101	rs55904106	PRLR	Brain - Putamen (basal ganglia)	(A/T)	A=0.867	T	C=T	T=0.133	-0.491849	< 0.0001	0.423165	0.1489	6	4
PRLR_7	rs2962101	rs55904106	PRLR	Brain - Caudate (basal ganglia)	(A/T)	A=0.867	T	C=T	T=0.133	-0.498091	< 0.0001	0.423165	0.1489	6	4
PRLR_7	rs2962101	rs55904106	PRLR	Brain - Nucleus accumbens (basal ganglia)	(A/T)	A=0.867	T	C=T	T=0.133	-0.351717	< 0.0001	0.423165	0.1489	6	4
PRLR_7	rs2962101	rs56015902	PRLR	Brain - Putamen (basal ganglia)	(T/C)	T=0.866	C	C=C	C=0.134	-0.491849	< 0.0001	0.422503	0.1472	8	4
PRLR_7	rs2962101	rs56015902	PRLR	Brain - Caudate (basal ganglia)	(T/C)	T=0.866	C	C=C	C=0.134	-0.498091	< 0.0001	0.422503	0.1472	8	4
PRLR_7	rs2962101	rs56015902	PRLR	Brain - Nucleus accumbens (basal ganglia)	(T/C)	T=0.866	C	C=C	C=0.134	-0.351717	< 0.0001	0.422503	0.1472	8	4
PRLR_7	rs2962101	rs72734594	PRLR	Brain - Putamen (basal ganglia)	(C/T)	C=0.867	T	C=T	T=0.133	-0.491849	< 0.0001	0.423165	0.1489	6	4
PRLR_7	rs2962101	rs72734594	PRLR	Brain - Caudate (basal ganglia)	(C/T)	C=0.867	T	C=T	T=0.133	-0.498091	< 0.0001	0.423165	0.1489	6	4
PRLR_7	rs2962101	rs72734594	PRLR	Brain - Nucleus accumbens (basal ganglia)	(C/T)	C=0.867	T	C=T	T=0.133	-0.351717	< 0.0001	0.423165	0.1489	6	4
PRLR_7	rs2962101	rs72734598	PRLR	Brain - Putamen (basal ganglia)	(C/T)	C=0.867	T	C=T	T=0.133	-0.491849	< 0.0001	0.423165	0.1489	6	6
PRLR_7	rs2962101	rs72734598	PRLR	Brain - Caudate (basal ganglia)	(C/T)	C=0.867	T	C=T	T=0.133	-0.498091	< 0.0001	0.423165	0.1489	6	6
PRLR_7	rs2962101	rs72734598	PRLR	Brain - Nucleus accumbens (basal ganglia)	(C/T)	C=0.867	T	C=T	T=0.133	-0.351717	< 0.0001	0.423165	0.1489	6	6
PRLR_7	rs2962101	rs72734599	PRLR	Brain - Putamen (basal ganglia)	(C/T)	C=0.866	T	C=T	T=0.134	-0.486672	< 0.0001	0.422503	0.1472	7	6
PRLR_7	rs2962101	rs72734599	PRLR	Brain - Caudate (basal ganglia)	(C/T)	C=0.866	T	C=T	T=0.134	-0.487019	< 0.0001	0.422503	0.1472	7	6
PRLR_7	rs2962101	rs72734599	PRLR	Brain - Nucleus accumbens (basal ganglia)	(C/T)	C=0.866	T	C=T	T=0.134	-0.342701	< 0.0001	0.422503	0.1472	7	6
PRLR_7	rs2962101	rs77414292	PRLR	Brain - Caudate (basal ganglia)	(T/C)	T=0.955	C	C=C	C=0.045	-0.551458	< 0.0001	0.774439	0.2197	6	4
PRLR_7	rs2962101	rs78039296	PRLR	Brain - Caudate (basal ganglia)	(G/A)	G=0.955	A	C=A	A=0.045	-0.548726	< 0.0001	0.774439	0.2197	7	5
PRLR_7	rs2962101	rs116191501	PRLR	Brain - Caudate (basal ganglia)	(C/T)	C=0.956	T	C=T	T=0.044	-0.548726	< 0.0001	0.769313	0.2118	5	6
PRLR_9	rs7732013	rs113143797	PRLR	Nerve - Tibial	(T/G)	T=0.913	G	T=G	G=0.087	-0.214797	0.00010957	0.786174	0.2739		6
PRLR_9	rs7732013	rs33997221	PRLR	Nerve - Tibial	(G/A)	G=0.914	A	T=A	A=0.086	-0.214797	0.00010957	0.786406	0.2776	7	5
PRLR_9	rs7732013	rs59336322	PRLR	Nerve - Tibial	(T/C)	T=0.914	C	T=C	C=0.086	-0.228054	< 0.0001	0.786406	0.2776	7	7
PRLR_9	rs7732013	rs1966571	PRLR	Nerve - Tibial	(T/C)	T=0.914	C	T=C	C=0.086	-0.214797	0.00010957	0.786406	0.2776	7	5
PRLR_9	rs7732013	rs59275068	PRLR	Nerve - Tibial	(A/G)	A=0.914	G	T=G	G=0.086	-0.228054	< 0.0001	0.786406	0.2776		5
PRLR_9	rs7732013	rs67378062	PRLR	Nerve - Tibial	(C/G)	C=0.917	G	T=G	G=0.083	-0.236863	< 0.0001	0.813915	0.313		4
PRLR_9	rs7732013	rs2962087	PRLR	Nerve - Tibial	(G/T)	G=0.917	T	T=T	T=0.083	-0.227925	0.000139506	0.813915	0.313	7	4
PRLR_9	rs7732013	rs2962089	PRLR	Nerve - Tibial	(T/C)	T=0.917	C	T=C	C=0.083	-0.238248	< 0.0001	0.813915	0.313	7	6
PRLR_9	rs7732013	rs2914115	PRLR	Nerve - Tibial	(A/C)	A=0.917	C	T=C	C=0.083	-0.238248	< 0.0001	0.813915	0.313	6	5
PRLR_9	rs7732013	rs2962090	PRLR	Nerve - Tibial	(T/C)	T=0.917	C	T=C	C=0.083	-0.238248	< 0.0001	0.813915	0.313	6	3a
PRLR_9	rs7732013	rs61690861	PRLR	Nerve - Tibial	(T/C)	T=0.917	C	T=C	C=0.083	-0.238248	< 0.0001	0.813915	0.313		4
PRLR_9	rs7732013	rs2962093	PRLR	Nerve - Tibial	(T/A)	T=0.917	A	T=A	A=0.083	-0.238248	< 0.0001	0.813915	0.313	6	3a
PRLR_9	rs7732013	rs2962095	PRLR	Nerve - Tibial	(T/C)	T=0.917	C	T=C	C=0.083	-0.238248	< 0.0001	0.813714	0.3088	7	4
PRLR_9	rs7732013	rs2962096	PRLR	Nerve - Tibial	(G/A)	G=0.917	A	T=A	A=0.083	-0.238248	< 0.0001	0.813915	0.313	7	4
PRLR_9	rs7732013	rs3797213	PRLR	Nerve - Tibial	(T/C)	T=0.917	C	T=C	C=0.083	-0.236863	< 0.0001	0.813915	0.313		5
PRLR_9	rs7732013	rs16872195	PRLR	Nerve - Tibial	(G/C)	G=0.917	C	T=C	C=0.083	-0.227114	< 0.0001	0.813714	0.3088		4
PRLR_9	rs7732013	rs2962099	PRLR	Nerve - Tibial	(A/G)	A=0.917	G	T=G	G=0.083	-0.226171	< 0.0001	0.813714	0.3088	7	4
PRLR_9	rs7732013	rs2962100	PRLR	Nerve - Tibial	(T/C)	T=0.917	C	T=C	C=0.083	-0.226171	< 0.0001	0.813714	0.3088	8	4
PRLR_9	rs7732013	rs16872199	PRLR	Nerve - Tibial	(T/C)	T=0.887	C	T=C	C=0.113	-0.209616	< 0.0001	0.807448	0.2167		3a
PRLR_9	rs7732013	rs2962102	PRLR	Nerve - Tibial	(T/C)	T=0.917	C	T=C	C=0.083	-0.227114	< 0.0001	0.813714	0.3088	8	5
PRLR_9	rs7732013	rs2962103	PRLR	Nerve - Tibial	(A/G)	A=0.917	G	T=G	G=0.083	-0.226171	< 0.0001	0.813714	0.3088	8	5
PRLR_9	rs7732013	rs58912025	PRLR	Nerve - Tibial	(G/A)	G=0.917	A	T=A	A=0.083	-0.226171	< 0.0001	0.813915	0.313		4
PRLR_9	rs7732013	rs2962105	PRLR	Nerve - Tibial	(T/C)	T=0.917	C	T=C	C=0.083	-0.226171	< 0.0001	0.813915	0.313	9	2b
PRLR_9	rs7732013	rs59846754	PRLR	Nerve - Tibial	(T/C)	T=0.917	C	T=C	C=0.083	-0.226171	< 0.0001	0.813915	0.313		2b
PRLR_9	rs7732013	rs2962107	PRLR	Nerve - Tibial	(G/T)	G=0.917	T	T=T	T=0.083	-0.226171	< 0.0001	0.813915	0.313	2	3a
PRLR_9	rs7732013	rs58242776	PRLR	Nerve - Tibial	(C/T)	C=0.917	T	T=T	T=0.083	-0.226171	< 0.0001	0.813915	0.313		3a
PRLR_9	rs7732013	rs2018170	PRLR	Nerve - Tibial	(T/G)	T=0.917	G	T=G	G=0.083	-0.226171	< 0.0001	0.813915	0.313	6	4
PRLR_9	rs7732013	rs2962110	PRLR	Nerve - Tibial	(G/A)	G=0.917	A	T=A	A=0.083	-0.226171	< 0.0001	0.813915	0.313	7	3a
PRLR_9	rs7732013	rs58888482	PRLR	Nerve - Tibial	(T/A)	T=0.917	A	T=A	A=0.083	-0.226171	< 0.0001	0.813915	0.313		5
PRLR_9	rs7732013	rs2914114	PRLR	Nerve - Tibial	(T/G)	T=0.918	G	T=G	G=0.082	-0.226171	< 0.0001	0.814117	0.3173	2	4
PRLR_9	rs7732013	rs2914113	PRLR	Nerve - Tibial	(T/A)	T=0.918	A	T=A	A=0.082	-0.226171	< 0.0001	0.814117	0.3173	8	4
PRLR_9	rs7732013	rs2962113	PRLR	Nerve - Tibial	(C/T)	C=0.917	T	T=T	T=0.083	-0.226171	< 0.0001	0.813915	0.313	9	2b
PRLR_9	rs7732013	rs2914112	PRLR	Nerve - Tibial	(G/A)	G=0.917	A	T=A	A=0.083	-0.226171	< 0.0001	0.813915	0.313	6	5
PRLR_9	rs7732013	rs13181490	PRLR	Nerve - Tibial	(A/G)	A=0.917	G	T=G	G=0.083	-0.226171	< 0.0001	0.813915	0.313	4	6
PRLR_9	rs7732013	rs56998329	PRLR	Nerve - Tibial	(A/G)	A=0.917	G	T=G	G=0.083	-0.226171	< 0.0001	0.813915	0.313		7
PRLR_9	rs7732013	rs60141725	PRLR	Nerve - Tibial	(C/T)	C=0.917	T	T=T	T=0.083	-0.226171	< 0.0001	0.813915	0.313		6
PRLR_9	rs7732013	rs60289032	PRLR	Nerve - Tibial	(G/C)	G=0.917	C	T=C	C=0.083	-0.226171	< 0.0001	0.813915	0.313		7
PRLR_9	rs7732013	rs58008588	PRLR	Nerve - Tibial	(T/G)	T=0.916	G	T=G	G=0.084	-0.226171	< 0.0001	0.813511	0.3047		6
PRLR_9	rs7732013	rs60027421	PRLR	Nerve - Tibial	(C/A)	C=0.917	A	T=A	A=0.083	-0.226171	< 0.0001	0.813714	0.3088		6
PRLR_9	rs7732013	rs2914111	PRLR	Nerve - Tibial	(C/T)	C=0.917	T	T=T	T=0.083	-0.226171	< 0.0001	0.813915	0.313	4	7
PRLR_9	rs7732013	rs2962085	PRLR	Nerve - Tibial	(T/A)	T=0.917	A	T=A	A=0.083	-0.226171	< 0.0001	0.813915	0.313	4	7
PRLR_9	rs7732013	rs2914110	PRLR	Nerve - Tibial	(T/C)	T=0.917	C	T=C	C=0.083	-0.226171	< 0.0001	0.813915	0.313	6	6
PRLR_9	rs7732013	rs59846679	PRLR	Nerve - Tibial	(C/A)	C=0.92	A	T=A	A=0.08	-0.228827	0.000178883	0.735026	0.2657	2	6
PRLR_11	rs4703503	rs12189540	PRLR	Artery - Aorta	(G/A)	G=0.969	A	T=A	A=0.031	0.738497	0.00010601	0.918566	0.1023	4	6

## Sheet: Suppl_Table_S8
	8A - Tumour characteristics in relation of PRLR expression tertiles
	Characteristic	All patients
				PRLR tertiles
				Low (T1)	Average (T2)	High (T3)
		n=1980	Missing	n = 660	n = 660	n = 660
		(%)		(%)	(%)	(%)
	Age at inclusion (years) a	62 (51, 71)	0	60 (50, 70)	62 (53, 71)	63 (52, 71)
	Age ≥ 50 (years)	1556 (79)	0	496 (75)	538 (82)	522 (79)
	Invasive tumour size pT2/3/4	1102 (56)	26 (1.3)	367 (56)	367 (56)	368 (56)
	Axillary lymph node involvement	911 (46)	76 (3.8)	313 (47)	300 (45)	298 (45)
	ER+	1506 (76)	0	377 (57)	550 (83)	579 (88)
	PgR+	1040 (53)	0	239 (36)	365 (55)	436 (66)
	HER2+	247 (12)	0	79 (12)	100 (15)	68 (10)
	TNBC	320 (16)	0	225 (34)	52 (7.9)	43 (6.5)
	Main histological type		44 (2.2)
	Ductal/NST	1491 (75)		493 (75)	489 (74)	509 (77)
	Lobular	146 (7.4)		40 (6.1)	63 (9.5)	43 (6.5)
	Mixed	211 (11)		64 (9.7)	74 (11)	73 (11)
	Medullary	25 (1.3)		17 (2.6)	6 (0.9)	2 (0.3)
	Metaplastic	2 (0.1)		2 (0.3)	0 (0)	0 (0)
	Mucinous	23 (1.2)		12 (1.8)	5 (0.8)	6 (0.9)
	Tubular/ cribriform	21 (1.1)		1 (0.2)	8 (1.2)	12 (1.8)
	Other	17 (0.9)		7 (1.1)	4 (0.6)	6 (0.9)
	Histological grade III	952 (48)	88 (4.4)	376 (57)	307 (47)	269 (41)
	Final surgical technique		25 (1.3)
	Mastectomy, yes	1170 (59)		379 (57)	395 (60)	396 (60)
	Breast cancer event, yes
	Within 5 years (<=60 months)	639 (32)		234 (35)	195 (30)	210 (32)
	Within 10 years (<=120 monts)	1147 (58)		408 (62)	366 (55)	373 (57)
	Adjuvant treatments		0
	Chemotherapy	412 (21)		192 (29)	119 (18)	101 (15)
	Radiotherapy	1173 (59)		418 (63)	389 (59)	366 (55)
	Hormone Treatment	1216 (61)		349 (53)	428 (65)	439 (67)
	Number of patients per radiotherapy, PRLR tertile, and BC event groups
		No RT			With RT
	PRLR	1	2	3	1	2	3
	No breast cancer event in 5y	164	189	185	262	276	265
	Breast cancer event in 5y	78	82	109	156	113	101
	No breast cancer event in 10y	92	121	114	160	173	173
	Breast cancer event in 10y	150	150	180	258	216	193
	8B - METABRIC Gene Ontology Enrichment Analysis
	Full Results
	ONTOLOGY	ID	Description	PRLR-tertile	Normalized Enrichment Score (NES)	pvalue	p.adjust	qvalue	Enriched in group
	MF	GO:0005201	extracellular matrix structural constituent	T3	2.03991	< 0.0001	< 0.0001	< 0.0001	no RT / no Bce in 5y
	MF	GO:0030020	extracellular matrix structural constituent conferring tensile strength	T3	2.20134	< 0.0001	0.000856473	< 0.0001	no RT / no Bce in 5y
	CC	GO:0098644	complex of collagen trimers	T3	2.20209	< 0.0001	0.00228685	< 0.0001	no RT / no Bce in 5y
	BP	GO:0009888	tissue development	T3	1.32901	< 0.0001	0.00585689	< 0.0001	no RT / no Bce in 5y
	CC	GO:0031012	extracellular matrix	T3	1.53378	< 0.0001	0.0199842	0.000236529	no RT / no Bce in 5y
	CC	GO:0030312	external encapsulating structure	T3	1.53335	< 0.0001	0.0314783	0.000314949	no RT / no Bce in 5y
	CC	GO:0005739	mitochondrion	T3	1.31915	< 0.0001	0.0390885	0.00036912	no RT / no Bce in 5y
	CC	GO:0062023	collagen-containing extracellular matrix	T3	1.57032	< 0.0001	0.0416056	0.000381772	no RT / no Bce in 5y
	CC	GO:1902494	catalytic complex	T3	1.31218	< 0.0001	0.0422453	0.000381772	no RT / no Bce in 5y
	BP	GO:0002250	adaptive immune response	T1	-1.98	< 0.0001	< 0.0001	< 0.0001	no RT / no Bce in 5y
	BP	GO:0046649	lymphocyte activation	T1	-1.66926	< 0.0001	< 0.0001	< 0.0001	no RT / no Bce in 5y
	BP	GO:0001775	cell activation	T1	-1.65031	< 0.0001	< 0.0001	< 0.0001	no RT / no Bce in 5y
	BP	GO:0045321	leukocyte activation	T1	-1.65022	< 0.0001	< 0.0001	< 0.0001	no RT / no Bce in 5y
	BP	GO:0006955	immune response	T1	-1.64559	< 0.0001	< 0.0001	< 0.0001	no RT / no Bce in 5y
	MF	GO:0038023	signaling receptor activity	T1	-1.5977	< 0.0001	< 0.0001	< 0.0001	no RT / no Bce in 5y
	MF	GO:0060089	molecular transducer activity	T1	-1.5977	< 0.0001	< 0.0001	< 0.0001	no RT / no Bce in 5y
	BP	GO:0007186	G protein-coupled receptor signaling pathway	T1	-1.59509	< 0.0001	< 0.0001	< 0.0001	no RT / no Bce in 5y
	BP	GO:0002684	positive regulation of immune system process	T1	-1.57136	< 0.0001	< 0.0001	< 0.0001	no RT / no Bce in 5y
	MF	GO:0004888	transmembrane signaling receptor activity	T1	-1.56057	< 0.0001	< 0.0001	< 0.0001	no RT / no Bce in 5y
	BP	GO:0002682	regulation of immune system process	T1	-1.51601	< 0.0001	< 0.0001	< 0.0001	no RT / no Bce in 5y
	BP	GO:0006952	defense response	T1	-1.45013	< 0.0001	< 0.0001	< 0.0001	no RT / no Bce in 5y
	BP	GO:0002252	immune effector process	T1	-1.70135	< 0.0001	< 0.0001	< 0.0001	no RT / no Bce in 5y
	BP	GO:0099536	synaptic signaling	T1	-1.62871	< 0.0001	< 0.0001	< 0.0001	no RT / no Bce in 5y
	BP	GO:0002443	leukocyte mediated immunity	T1	-1.82411	< 0.0001	< 0.0001	< 0.0001	no RT / no Bce in 5y
	BP	GO:0007268	chemical synaptic transmission	T1	-1.62127	< 0.0001	< 0.0001	< 0.0001	no RT / no Bce in 5y
	BP	GO:0098916	anterograde trans-synaptic signaling	T1	-1.62127	< 0.0001	< 0.0001	< 0.0001	no RT / no Bce in 5y
	CC	GO:0099503	secretory vesicle	T1	-1.52793	< 0.0001	< 0.0001	< 0.0001	no RT / no Bce in 5y
	BP	GO:0099537	trans-synaptic signaling	T1	-1.62358	< 0.0001	< 0.0001	< 0.0001	no RT / no Bce in 5y
	BP	GO:0051240	positive regulation of multicellular organismal process	T1	-1.43653	< 0.0001	< 0.0001	< 0.0001	no RT / no Bce in 5y
	BP	GO:0016192	vesicle-mediated transport	T1	-1.43601	< 0.0001	< 0.0001	< 0.0001	no RT / no Bce in 5y
	BP	GO:0050865	regulation of cell activation	T1	-1.64567	< 0.0001	< 0.0001	< 0.0001	no RT / no Bce in 5y
	BP	GO:0006954	inflammatory response	T1	-1.5494	< 0.0001	< 0.0001	< 0.0001	no RT / no Bce in 5y
	CC	GO:0098797	plasma membrane protein complex	T1	-1.63602	< 0.0001	< 0.0001	< 0.0001	no RT / no Bce in 5y
	CC	GO:0098552	side of membrane	T1	-1.59353	< 0.0001	< 0.0001	< 0.0001	no RT / no Bce in 5y
	CC	GO:0030141	secretory granule	T1	-1.52399	< 0.0001	0.000147758	< 0.0001	no RT / no Bce in 5y
	BP	GO:0042110	T cell activation	T1	-1.6056	< 0.0001	0.000156073	< 0.0001	no RT / no Bce in 5y
	BP	GO:0002449	lymphocyte mediated immunity	T1	-1.82076	< 0.0001	0.00025535	< 0.0001	no RT / no Bce in 5y
	BP	GO:0006897	endocytosis	T1	-1.58062	< 0.0001	0.000318149	< 0.0001	no RT / no Bce in 5y
	BP	GO:0050778	positive regulation of immune response	T1	-1.54382	< 0.0001	0.000355691	< 0.0001	no RT / no Bce in 5y
	CC	GO:0044306	neuron projection terminus	T1	-2.01676	< 0.0001	0.000480987	< 0.0001	no RT / no Bce in 5y
	BP	GO:0001906	cell killing	T1	-1.88749	< 0.0001	0.000488088	< 0.0001	no RT / no Bce in 5y
	BP	GO:0050776	regulation of immune response	T1	-1.50817	< 0.0001	0.000494309	< 0.0001	no RT / no Bce in 5y
	BP	GO:0098657	import into cell	T1	-1.49062	< 0.0001	0.000494769	< 0.0001	no RT / no Bce in 5y
	BP	GO:0002694	regulation of leukocyte activation	T1	-1.59911	< 0.0001	0.000555135	< 0.0001	no RT / no Bce in 5y
	BP	GO:0099177	regulation of trans-synaptic signaling	T1	-1.63757	< 0.0001	0.000659388	< 0.0001	no RT / no Bce in 5y
	BP	GO:0098542	defense response to other organism	T1	-1.44141	< 0.0001	0.000684462	< 0.0001	no RT / no Bce in 5y
	BP	GO:0001909	leukocyte mediated cytotoxicity	T1	-2.0007	< 0.0001	0.000784053	< 0.0001	no RT / no Bce in 5y
	BP	GO:0050804	modulation of chemical synaptic transmission	T1	-1.62484	< 0.0001	0.000891677	< 0.0001	no RT / no Bce in 5y
	BP	GO:1903131	mononuclear cell differentiation	T1	-1.62554	< 0.0001	0.00104574	< 0.0001	no RT / no Bce in 5y
	BP	GO:0002460	adaptive immune response based on somatic recombination of immune receptors built from immunoglobulin superfamily domains	T1	-1.75901	< 0.0001	0.00124107	< 0.0001	no RT / no Bce in 5y
	BP	GO:0032101	regulation of response to external stimulus	T1	-1.4352	< 0.0001	0.00140818	< 0.0001	no RT / no Bce in 5y
	BP	GO:0141124	intracellular signaling cassette	T1	-1.33271	< 0.0001	0.00179439	< 0.0001	no RT / no Bce in 5y
	BP	GO:0072677	eosinophil migration	T1	-2.22435	< 0.0001	0.00222695	< 0.0001	no RT / no Bce in 5y
	CC	GO:0043235	receptor complex	T1	-1.65345	< 0.0001	0.0024834	< 0.0001	no RT / no Bce in 5y
	BP	GO:0030098	lymphocyte differentiation	T1	-1.6336	< 0.0001	0.00249036	< 0.0001	no RT / no Bce in 5y
	BP	GO:0002366	leukocyte activation involved in immune response	T1	-1.7437	< 0.0001	0.00261575	< 0.0001	no RT / no Bce in 5y
	BP	GO:0002521	leukocyte differentiation	T1	-1.54398	< 0.0001	0.00269345	< 0.0001	no RT / no Bce in 5y
	BP	GO:0051707	response to other organism	T1	-1.35135	< 0.0001	0.0030597	< 0.0001	no RT / no Bce in 5y
	BP	GO:0051249	regulation of lymphocyte activation	T1	-1.60151	< 0.0001	0.00324408	< 0.0001	no RT / no Bce in 5y
	CC	GO:0030659	cytoplasmic vesicle membrane	T1	-1.38123	< 0.0001	0.00349784	< 0.0001	no RT / no Bce in 5y
	BP	GO:0140546	defense response to symbiont	T1	-1.4135	< 0.0001	0.00372092	< 0.0001	no RT / no Bce in 5y
	CC	GO:0009986	cell surface	T1	-1.45251	< 0.0001	0.00561313	< 0.0001	no RT / no Bce in 5y
	CC	GO:0045202	synapse	T1	-1.35101	< 0.0001	0.00598122	< 0.0001	no RT / no Bce in 5y
	BP	GO:0002263	cell activation involved in immune response	T1	-1.72929	< 0.0001	0.00610251	< 0.0001	no RT / no Bce in 5y
	CC	GO:0012506	vesicle membrane	T1	-1.38696	< 0.0001	0.00764382	0.00010707	no RT / no Bce in 5y
	BP	GO:0043207	response to external biotic stimulus	T1	-1.33413	< 0.0001	0.0121267	0.000167079	no RT / no Bce in 5y
	CC	GO:0043005	neuron projection	T1	-1.36249	< 0.0001	0.0123604	0.000167363	no RT / no Bce in 5y
	BP	GO:0070661	leukocyte proliferation	T1	-1.67383	< 0.0001	0.0126108	0.000167363	no RT / no Bce in 5y
	BP	GO:0044419	biological process involved in interspecies interaction between organisms	T1	-1.31857	< 0.0001	0.0127447	0.000167363	no RT / no Bce in 5y
	BP	GO:0097553	calcium ion transmembrane import into cytosol	T1	-1.82765	< 0.0001	0.0139816	0.000180781	no RT / no Bce in 5y
	BP	GO:0070098	chemokine-mediated signaling pathway	T1	-2.00069	< 0.0001	0.0158994	0.000202463	no RT / no Bce in 5y
	BP	GO:0002478	antigen processing and presentation of exogenous peptide antigen	T1	-2.12375	< 0.0001	0.0168452	0.000208841	no RT / no Bce in 5y
	MF	GO:0030545	signaling receptor regulator activity	T1	-1.51903	< 0.0001	0.0168973	0.000208841	no RT / no Bce in 5y
	BP	GO:0042330	taxis	T1	-1.57697	< 0.0001	0.0194526	0.000236529	no RT / no Bce in 5y
	BP	GO:0032943	mononuclear cell proliferation	T1	-1.67666	< 0.0001	0.0200694	0.000236529	no RT / no Bce in 5y
	BP	GO:0019886	antigen processing and presentation of exogenous peptide antigen via MHC class II	T1	-2.13274	< 0.0001	0.0203789	0.000236529	no RT / no Bce in 5y
	BP	GO:0010273	detoxification of copper ion	T1	-2.10147	< 0.0001	0.0208261	0.000236529	no RT / no Bce in 5y
	BP	GO:1990169	stress response to copper ion	T1	-2.10147	< 0.0001	0.0208261	0.000236529	no RT / no Bce in 5y
	BP	GO:0019882	antigen processing and presentation	T1	-1.91574	< 0.0001	0.0217993	0.000244281	no RT / no Bce in 5y
	BP	GO:0048167	regulation of synaptic plasticity	T1	-1.81166	< 0.0001	0.0227318	0.000251015	no RT / no Bce in 5y
	BP	GO:0007159	leukocyte cell-cell adhesion	T1	-1.60053	< 0.0001	0.0229976	0.000251015	no RT / no Bce in 5y
	BP	GO:0009607	response to biotic stimulus	T1	-1.3357	< 0.0001	0.0248283	0.000267522	no RT / no Bce in 5y
	BP	GO:0006935	chemotaxis	T1	-1.57614	< 0.0001	0.0272747	0.000287789	no RT / no Bce in 5y
	BP	GO:0046651	lymphocyte proliferation	T1	-1.68072	< 0.0001	0.027648	0.000287789	no RT / no Bce in 5y
	BP	GO:0070663	regulation of leukocyte proliferation	T1	-1.65786	< 0.0001	0.0277365	0.000287789	no RT / no Bce in 5y
	BP	GO:0048245	eosinophil chemotaxis	T1	-2.10555	< 0.0001	0.0284296	0.000288185	no RT / no Bce in 5y
	BP	GO:0032940	secretion by cell	T1	-1.41575	< 0.0001	0.0284605	0.000288185	no RT / no Bce in 5y
	BP	GO:0031341	regulation of cell killing	T1	-1.93157	< 0.0001	0.0331024	0.000327302	no RT / no Bce in 5y
	BP	GO:1903037	regulation of leukocyte cell-cell adhesion	T1	-1.6108	< 0.0001	0.0353297	0.000342886	no RT / no Bce in 5y
	BP	GO:0002703	regulation of leukocyte mediated immunity	T1	-1.71345	< 0.0001	0.0354945	0.000342886	no RT / no Bce in 5y
	CC	GO:0043679	axon terminus	T1	-1.92058	< 0.0001	0.0381256	0.000364118	no RT / no Bce in 5y
	CC	GO:0098802	plasma membrane signaling receptor complex	T1	-1.77758	< 0.0001	0.0413348	0.000381772	no RT / no Bce in 5y
	BP	GO:0002437	inflammatory response to antigenic stimulus	T1	-1.9995	< 0.0001	0.0422426	0.000381772	no RT / no Bce in 5y
	BP	GO:0060627	regulation of vesicle-mediated transport	T1	-1.51806	< 0.0001	0.0463839	0.000414713	no RT / no Bce in 5y
	BP	GO:0045055	regulated exocytosis	T1	-1.72707	< 0.0001	0.0492242	0.00043405	no RT / no Bce in 5y
	BP	GO:0000165	MAPK cascade	T1	-1.43785	< 0.0001	0.0495795	0.00043405	no RT / no Bce in 5y
	CC	GO:0098798	mitochondrial protein-containing complex	T3	2.05765	< 0.0001	< 0.0001	< 0.0001	no RT / With Bce in 5y
	CC	GO:0005743	mitochondrial inner membrane	T3	1.91807	< 0.0001	< 0.0001	< 0.0001	no RT / With Bce in 5y
	MF	GO:0016491	oxidoreductase activity	T3	1.7532	< 0.0001	< 0.0001	< 0.0001	no RT / With Bce in 5y
	CC	GO:0031966	mitochondrial membrane	T3	1.72742	< 0.0001	< 0.0001	< 0.0001	no RT / With Bce in 5y
	CC	GO:0005740	mitochondrial envelope	T3	1.69482	< 0.0001	< 0.0001	< 0.0001	no RT / With Bce in 5y
	BP	GO:0043436	oxoacid metabolic process	T3	1.63488	< 0.0001	< 0.0001	< 0.0001	no RT / With Bce in 5y
	BP	GO:0006082	organic acid metabolic process	T3	1.63411	< 0.0001	< 0.0001	< 0.0001	no RT / With Bce in 5y
	CC	GO:0005739	mitochondrion	T3	1.62032	< 0.0001	< 0.0001	< 0.0001	no RT / With Bce in 5y
	BP	GO:0044281	small molecule metabolic process	T3	1.57997	< 0.0001	< 0.0001	< 0.0001	no RT / With Bce in 5y
	CC	GO:0005789	endoplasmic reticulum membrane	T3	1.54961	< 0.0001	< 0.0001	< 0.0001	no RT / With Bce in 5y
	BP	GO:0006629	lipid metabolic process	T3	1.53029	< 0.0001	< 0.0001	< 0.0001	no RT / With Bce in 5y
	CC	GO:0098827	endoplasmic reticulum subcompartment	T3	1.54137	< 0.0001	< 0.0001	< 0.0001	no RT / With Bce in 5y
	CC	GO:0019866	organelle inner membrane	T3	1.77227	< 0.0001	< 0.0001	< 0.0001	no RT / With Bce in 5y
	CC	GO:0031984	organelle subcompartment	T3	1.48763	< 0.0001	< 0.0001	< 0.0001	no RT / With Bce in 5y
	CC	GO:0042175	nuclear outer membrane-endoplasmic reticulum membrane network	T3	1.55112	< 0.0001	< 0.0001	< 0.0001	no RT / With Bce in 5y
	BP	GO:0019752	carboxylic acid metabolic process	T3	1.63106	< 0.0001	< 0.0001	< 0.0001	no RT / With Bce in 5y
	CC	GO:0005759	mitochondrial matrix	T3	1.77833	< 0.0001	< 0.0001	< 0.0001	no RT / With Bce in 5y
	BP	GO:0009060	aerobic respiration	T3	2.07951	< 0.0001	< 0.0001	< 0.0001	no RT / With Bce in 5y
	CC	GO:0031967	organelle envelope	T3	1.49923	< 0.0001	< 0.0001	< 0.0001	no RT / With Bce in 5y
	CC	GO:0031975	envelope	T3	1.49923	< 0.0001	< 0.0001	< 0.0001	no RT / With Bce in 5y
	BP	GO:0045333	cellular respiration	T3	1.91144	< 0.0001	0.000119242	< 0.0001	no RT / With Bce in 5y
	BP	GO:0006119	oxidative phosphorylation	T3	2.1141	< 0.0001	0.000209272	< 0.0001	no RT / With Bce in 5y
	CC	GO:0005783	endoplasmic reticulum	T3	1.37978	< 0.0001	0.00029979	< 0.0001	no RT / With Bce in 5y
	CC	GO:0005777	peroxisome	T3	2.01471	< 0.0001	0.000493182	< 0.0001	no RT / With Bce in 5y
	CC	GO:0042579	microbody	T3	2.01471	< 0.0001	0.000493182	< 0.0001	no RT / With Bce in 5y
	BP	GO:0032543	mitochondrial translation	T3	2.03639	< 0.0001	0.000709887	< 0.0001	no RT / With Bce in 5y
	BP	GO:0044255	cellular lipid metabolic process	T3	1.48293	< 0.0001	0.000714681	< 0.0001	no RT / With Bce in 5y
	CC	GO:0070469	respirasome	T3	2.16294	< 0.0001	0.000871109	< 0.0001	no RT / With Bce in 5y
	CC	GO:0044391	ribosomal subunit	T3	1.91585	< 0.0001	0.000972169	< 0.0001	no RT / With Bce in 5y
	BP	GO:0016054	organic acid catabolic process	T3	1.84095	< 0.0001	0.0010478	< 0.0001	no RT / With Bce in 5y
	BP	GO:0046395	carboxylic acid catabolic process	T3	1.84095	< 0.0001	0.0010478	< 0.0001	no RT / With Bce in 5y
	BP	GO:0055086	nucleobase-containing small molecule metabolic process	T3	1.59834	< 0.0001	0.00125616	< 0.0001	no RT / With Bce in 5y
	CC	GO:0005840	ribosome	T3	1.8588	< 0.0001	0.00128064	< 0.0001	no RT / With Bce in 5y
	BP	GO:0006163	purine nucleotide metabolic process	T3	1.60136	< 0.0001	0.00246959	< 0.0001	no RT / With Bce in 5y
	BP	GO:1901566	organonitrogen compound biosynthetic process	T3	1.34491	< 0.0001	0.00300923	< 0.0001	no RT / With Bce in 5y
	CC	GO:0098803	respiratory chain complex	T3	2.08168	< 0.0001	0.00302719	< 0.0001	no RT / With Bce in 5y
	BP	GO:0006520	amino acid metabolic process	T3	1.77134	< 0.0001	0.00364514	< 0.0001	no RT / With Bce in 5y
	CC	GO:0005746	mitochondrial respirasome	T3	2.09869	< 0.0001	0.00382749	< 0.0001	no RT / With Bce in 5y
	CC	GO:0098800	inner mitochondrial membrane protein complex	T3	1.97528	< 0.0001	0.0039443	< 0.0001	no RT / With Bce in 5y
	BP	GO:0022900	electron transport chain	T3	1.94289	< 0.0001	0.00447206	< 0.0001	no RT / With Bce in 5y
	MF	GO:0003735	structural constituent of ribosome	T3	1.88631	< 0.0001	0.0054985	< 0.0001	no RT / With Bce in 5y
	BP	GO:0044282	small molecule catabolic process	T3	1.68538	< 0.0001	0.00560671	< 0.0001	no RT / With Bce in 5y
	BP	GO:0009150	purine ribonucleotide metabolic process	T3	1.62848	< 0.0001	0.00570348	< 0.0001	no RT / With Bce in 5y
	BP	GO:0042773	ATP synthesis coupled electron transport	T3	2.07987	< 0.0001	0.00681695	< 0.0001	no RT / With Bce in 5y
	BP	GO:0042775	mitochondrial ATP synthesis coupled electron transport	T3	2.07987	< 0.0001	0.00681695	< 0.0001	no RT / With Bce in 5y
	BP	GO:0072521	purine-containing compound metabolic process	T3	1.59641	< 0.0001	0.00690687	< 0.0001	no RT / With Bce in 5y
	BP	GO:0006063	uronic acid metabolic process	T3	2.18731	< 0.0001	0.0100602	< 0.0001	no RT / With Bce in 5y
	BP	GO:0019585	glucuronate metabolic process	T3	2.18731	< 0.0001	0.0100602	< 0.0001	no RT / With Bce in 5y
	BP	GO:0006091	generation of precursor metabolites and energy	T3	1.60798	< 0.0001	0.0100791	< 0.0001	no RT / With Bce in 5y
	BP	GO:0032787	monocarboxylic acid metabolic process	T3	1.54924	< 0.0001	0.0107316	< 0.0001	no RT / With Bce in 5y
	BP	GO:0006753	nucleoside phosphate metabolic process	T3	1.55151	< 0.0001	0.0112389	< 0.0001	no RT / With Bce in 5y
	BP	GO:0015980	energy derivation by oxidation of organic compounds	T3	1.69594	< 0.0001	0.0124872	< 0.0001	no RT / With Bce in 5y
	CC	GO:1902494	catalytic complex	T3	1.33683	< 0.0001	0.0162808	< 0.0001	no RT / With Bce in 5y
	BP	GO:0019637	organophosphate metabolic process	T3	1.44087	< 0.0001	0.0184409	< 0.0001	no RT / With Bce in 5y
	BP	GO:0009259	ribonucleotide metabolic process	T3	1.58697	< 0.0001	0.0234444	0.000111537	no RT / With Bce in 5y
	BP	GO:0019646	aerobic electron transport chain	T3	2.04502	< 0.0001	0.024336	0.000114425	no RT / With Bce in 5y
	BP	GO:0043603	amide metabolic process	T3	1.40194	< 0.0001	0.0246889	0.000115409	no RT / With Bce in 5y
	BP	GO:0009117	nucleotide metabolic process	T3	1.53936	< 0.0001	0.0255686	0.000118147	no RT / With Bce in 5y
	BP	GO:0052695	cellular glucuronidation	T3	2.16716	< 0.0001	0.0311129	0.000140712	no RT / With Bce in 5y
	BP	GO:0002250	adaptive immune response	T1	-1.9821	< 0.0001	< 0.0001	< 0.0001	no RT / With Bce in 5y
	BP	GO:0001775	cell activation	T1	-1.71154	< 0.0001	< 0.0001	< 0.0001	no RT / With Bce in 5y
	BP	GO:0046649	lymphocyte activation	T1	-1.69476	< 0.0001	< 0.0001	< 0.0001	no RT / With Bce in 5y
	BP	GO:0045321	leukocyte activation	T1	-1.6885	< 0.0001	< 0.0001	< 0.0001	no RT / With Bce in 5y
	BP	GO:0006955	immune response	T1	-1.66228	< 0.0001	< 0.0001	< 0.0001	no RT / With Bce in 5y
	BP	GO:0098542	defense response to other organism	T1	-1.60169	< 0.0001	< 0.0001	< 0.0001	no RT / With Bce in 5y
	BP	GO:0006952	defense response	T1	-1.58554	< 0.0001	< 0.0001	< 0.0001	no RT / With Bce in 5y
	BP	GO:0032101	regulation of response to external stimulus	T1	-1.58466	< 0.0001	< 0.0001	< 0.0001	no RT / With Bce in 5y
	BP	GO:0051240	positive regulation of multicellular organismal process	T1	-1.53543	< 0.0001	< 0.0001	< 0.0001	no RT / With Bce in 5y
	BP	GO:0002682	regulation of immune system process	T1	-1.52287	< 0.0001	< 0.0001	< 0.0001	no RT / With Bce in 5y
	BP	GO:0141124	intracellular signaling cassette	T1	-1.48455	< 0.0001	< 0.0001	< 0.0001	no RT / With Bce in 5y
	BP	GO:0048870	cell motility	T1	-1.46627	< 0.0001	< 0.0001	< 0.0001	no RT / With Bce in 5y
	BP	GO:0002443	leukocyte mediated immunity	T1	-1.85856	< 0.0001	< 0.0001	< 0.0001	no RT / With Bce in 5y
	BP	GO:0050865	regulation of cell activation	T1	-1.71246	< 0.0001	< 0.0001	< 0.0001	no RT / With Bce in 5y
	BP	GO:0002252	immune effector process	T1	-1.70507	< 0.0001	< 0.0001	< 0.0001	no RT / With Bce in 5y
	BP	GO:0140546	defense response to symbiont	T1	-1.57412	< 0.0001	< 0.0001	< 0.0001	no RT / With Bce in 5y
	BP	GO:0040011	locomotion	T1	-1.53684	< 0.0001	< 0.0001	< 0.0001	no RT / With Bce in 5y
	BP	GO:0002684	positive regulation of immune system process	T1	-1.57661	< 0.0001	< 0.0001	< 0.0001	no RT / With Bce in 5y
	BP	GO:0040012	regulation of locomotion	T1	-1.55972	< 0.0001	< 0.0001	< 0.0001	no RT / With Bce in 5y
	BP	GO:0051707	response to other organism	T1	-1.47157	< 0.0001	< 0.0001	< 0.0001	no RT / With Bce in 5y
	BP	GO:0002460	adaptive immune response based on somatic recombination of immune receptors built from immunoglobulin superfamily domains	T1	-1.87111	< 0.0001	< 0.0001	< 0.0001	no RT / With Bce in 5y
	BP	GO:0007155	cell adhesion	T1	-1.47258	< 0.0001	< 0.0001	< 0.0001	no RT / With Bce in 5y
	MF	GO:0005102	signaling receptor binding	T1	-1.47339	< 0.0001	< 0.0001	< 0.0001	no RT / With Bce in 5y
	BP	GO:0006954	inflammatory response	T1	-1.58993	< 0.0001	< 0.0001	< 0.0001	no RT / With Bce in 5y
	BP	GO:0044419	biological process involved in interspecies interaction between organisms	T1	-1.43625	< 0.0001	< 0.0001	< 0.0001	no RT / With Bce in 5y
	BP	GO:0001816	cytokine production	T1	-1.58407	< 0.0001	< 0.0001	< 0.0001	no RT / With Bce in 5y
	BP	GO:0009607	response to biotic stimulus	T1	-1.45787	< 0.0001	< 0.0001	< 0.0001	no RT / With Bce in 5y
	BP	GO:0034097	response to cytokine	T1	-1.54602	< 0.0001	< 0.0001	< 0.0001	no RT / With Bce in 5y
	BP	GO:0042110	T cell activation	T1	-1.68347	< 0.0001	< 0.0001	< 0.0001	no RT / With Bce in 5y
	BP	GO:0043207	response to external biotic stimulus	T1	-1.45972	< 0.0001	< 0.0001	< 0.0001	no RT / With Bce in 5y
	BP	GO:0002449	lymphocyte mediated immunity	T1	-1.83191	< 0.0001	< 0.0001	< 0.0001	no RT / With Bce in 5y
	BP	GO:0040017	positive regulation of locomotion	T1	-1.68108	< 0.0001	< 0.0001	< 0.0001	no RT / With Bce in 5y
	BP	GO:0008283	cell population proliferation	T1	-1.3895	< 0.0001	< 0.0001	< 0.0001	no RT / With Bce in 5y
	BP	GO:0051094	positive regulation of developmental process	T1	-1.47736	< 0.0001	< 0.0001	< 0.0001	no RT / With Bce in 5y
	BP	GO:0051241	negative regulation of multicellular organismal process	T1	-1.50475	< 0.0001	< 0.0001	< 0.0001	no RT / With Bce in 5y
	BP	GO:0016477	cell migration	T1	-1.45521	< 0.0001	< 0.0001	< 0.0001	no RT / With Bce in 5y
	BP	GO:0045087	innate immune response	T1	-1.52894	< 0.0001	< 0.0001	< 0.0001	no RT / With Bce in 5y
	BP	GO:0002694	regulation of leukocyte activation	T1	-1.66271	< 0.0001	< 0.0001	< 0.0001	no RT / With Bce in 5y
	BP	GO:2000145	regulation of cell motility	T1	-1.53411	< 0.0001	< 0.0001	< 0.0001	no RT / With Bce in 5y
	BP	GO:2000147	positive regulation of cell motility	T1	-1.65993	< 0.0001	< 0.0001	< 0.0001	no RT / With Bce in 5y
	MF	GO:0038023	signaling receptor activity	T1	-1.42668	< 0.0001	< 0.0001	< 0.0001	no RT / With Bce in 5y
	MF	GO:0060089	molecular transducer activity	T1	-1.42668	< 0.0001	< 0.0001	< 0.0001	no RT / With Bce in 5y
	BP	GO:0001817	regulation of cytokine production	T1	-1.57028	< 0.0001	< 0.0001	< 0.0001	no RT / With Bce in 5y
	BP	GO:0050776	regulation of immune response	T1	-1.53027	< 0.0001	0.000105583	< 0.0001	no RT / With Bce in 5y
	BP	GO:2000026	regulation of multicellular organismal development	T1	-1.4453	< 0.0001	0.000105788	< 0.0001	no RT / With Bce in 5y
	BP	GO:0030334	regulation of cell migration	T1	-1.51473	< 0.0001	0.000111034	< 0.0001	no RT / With Bce in 5y
	BP	GO:0042330	taxis	T1	-1.70255	< 0.0001	0.000126525	< 0.0001	no RT / With Bce in 5y
	BP	GO:0030097	hemopoiesis	T1	-1.50451	< 0.0001	0.000134812	< 0.0001	no RT / With Bce in 5y
	BP	GO:0006935	chemotaxis	T1	-1.70094	< 0.0001	0.000137939	< 0.0001	no RT / With Bce in 5y
	BP	GO:0007010	cytoskeleton organization	T1	-1.43182	< 0.0001	0.000166207	< 0.0001	no RT / With Bce in 5y
	BP	GO:0002521	leukocyte differentiation	T1	-1.61131	< 0.0001	0.000224472	< 0.0001	no RT / With Bce in 5y
	BP	GO:0006897	endocytosis	T1	-1.58526	< 0.0001	0.000256347	< 0.0001	no RT / With Bce in 5y
	BP	GO:0006909	phagocytosis	T1	-1.84334	< 0.0001	0.000273032	< 0.0001	no RT / With Bce in 5y
	BP	GO:0001819	positive regulation of cytokine production	T1	-1.67104	< 0.0001	0.000309135	< 0.0001	no RT / With Bce in 5y
	BP	GO:0030335	positive regulation of cell migration	T1	-1.61598	< 0.0001	0.000317254	< 0.0001	no RT / With Bce in 5y
	BP	GO:0030155	regulation of cell adhesion	T1	-1.54905	< 0.0001	0.000344663	< 0.0001	no RT / With Bce in 5y
	BP	GO:0042127	regulation of cell population proliferation	T1	-1.39867	< 0.0001	0.000347129	< 0.0001	no RT / With Bce in 5y
	BP	GO:1903131	mononuclear cell differentiation	T1	-1.66655	< 0.0001	0.000352602	< 0.0001	no RT / With Bce in 5y
	BP	GO:0010628	positive regulation of gene expression	T1	-1.46031	< 0.0001	0.000471296	< 0.0001	no RT / With Bce in 5y
	CC	GO:0043235	receptor complex	T1	-1.68753	< 0.0001	0.000552339	< 0.0001	no RT / With Bce in 5y
	BP	GO:0030098	lymphocyte differentiation	T1	-1.64701	< 0.0001	0.000659811	< 0.0001	no RT / With Bce in 5y
	BP	GO:0045595	regulation of cell differentiation	T1	-1.38389	< 0.0001	0.000705768	< 0.0001	no RT / With Bce in 5y
	BP	GO:0071345	cellular response to cytokine stimulus	T1	-1.51708	< 0.0001	0.000713137	< 0.0001	no RT / With Bce in 5y
	BP	GO:0051249	regulation of lymphocyte activation	T1	-1.64235	< 0.0001	0.000850648	< 0.0001	no RT / With Bce in 5y
	BP	GO:0000165	MAPK cascade	T1	-1.51464	< 0.0001	0.00108086	< 0.0001	no RT / With Bce in 5y
	CC	GO:0009986	cell surface	T1	-1.48092	< 0.0001	0.00173796	< 0.0001	no RT / With Bce in 5y
	BP	GO:0031348	negative regulation of defense response	T1	-1.76887	< 0.0001	0.00233844	< 0.0001	no RT / With Bce in 5y
	BP	GO:0070661	leukocyte proliferation	T1	-1.68354	< 0.0001	0.00239251	< 0.0001	no RT / With Bce in 5y
	BP	GO:0022407	regulation of cell-cell adhesion	T1	-1.61611	< 0.0001	0.00262207	< 0.0001	no RT / With Bce in 5y
	BP	GO:0097435	supramolecular fiber organization	T1	-1.47835	< 0.0001	0.00348948	< 0.0001	no RT / With Bce in 5y
	BP	GO:0071706	tumor necrosis factor superfamily cytokine production	T1	-1.84192	< 0.0001	0.00369871	< 0.0001	no RT / With Bce in 5y
	BP	GO:1903555	regulation of tumor necrosis factor superfamily cytokine production	T1	-1.84192	< 0.0001	0.00369871	< 0.0001	no RT / With Bce in 5y
	CC	GO:0098802	plasma membrane signaling receptor complex	T1	-1.81913	< 0.0001	0.00377452	< 0.0001	no RT / With Bce in 5y
	BP	GO:0045597	positive regulation of cell differentiation	T1	-1.47168	< 0.0001	0.00445321	< 0.0001	no RT / With Bce in 5y
	BP	GO:1903037	regulation of leukocyte cell-cell adhesion	T1	-1.649	< 0.0001	0.0044845	< 0.0001	no RT / With Bce in 5y
	BP	GO:0002683	negative regulation of immune system process	T1	-1.59177	< 0.0001	0.00453732	< 0.0001	no RT / With Bce in 5y
	BP	GO:0050863	regulation of T cell activation	T1	-1.63868	< 0.0001	0.00456395	< 0.0001	no RT / With Bce in 5y
	BP	GO:0060284	regulation of cell development	T1	-1.46887	< 0.0001	0.00462901	< 0.0001	no RT / With Bce in 5y
	BP	GO:0050920	regulation of chemotaxis	T1	-1.78518	< 0.0001	0.00478262	< 0.0001	no RT / With Bce in 5y
	BP	GO:0023056	positive regulation of signaling	T1	-1.33663	< 0.0001	0.00495076	< 0.0001	no RT / With Bce in 5y
	BP	GO:0071310	cellular response to organic substance	T1	-1.32715	< 0.0001	0.005046	< 0.0001	no RT / With Bce in 5y
	BP	GO:0050778	positive regulation of immune response	T1	-1.52374	< 0.0001	0.00514495	< 0.0001	no RT / With Bce in 5y
	BP	GO:0048646	anatomical structure formation involved in morphogenesis	T1	-1.41177	< 0.0001	0.00574287	< 0.0001	no RT / With Bce in 5y
	BP	GO:0031347	regulation of defense response	T1	-1.48656	< 0.0001	0.00621618	< 0.0001	no RT / With Bce in 5y
	BP	GO:0032102	negative regulation of response to external stimulus	T1	-1.62695	< 0.0001	0.00625767	< 0.0001	no RT / With Bce in 5y
	BP	GO:0099537	trans-synaptic signaling	T1	-1.48872	< 0.0001	0.00715667	< 0.0001	no RT / With Bce in 5y
	BP	GO:0050853	B cell receptor signaling pathway	T1	-2.06739	< 0.0001	0.00756019	< 0.0001	no RT / With Bce in 5y
	CC	GO:0098552	side of membrane	T1	-1.48757	< 0.0001	0.00788838	< 0.0001	no RT / With Bce in 5y
	BP	GO:0099177	regulation of trans-synaptic signaling	T1	-1.6102	< 0.0001	0.00791866	< 0.0001	no RT / With Bce in 5y
	BP	GO:0070663	regulation of leukocyte proliferation	T1	-1.74314	< 0.0001	0.00832848	< 0.0001	no RT / With Bce in 5y
	BP	GO:0010647	positive regulation of cell communication	T1	-1.33114	< 0.0001	0.00835671	< 0.0001	no RT / With Bce in 5y
	BP	GO:0032640	tumor necrosis factor production	T1	-1.83113	< 0.0001	0.0083785	< 0.0001	no RT / With Bce in 5y
	BP	GO:0032680	regulation of tumor necrosis factor production	T1	-1.83113	< 0.0001	0.0083785	< 0.0001	no RT / With Bce in 5y
	BP	GO:0097553	calcium ion transmembrane import into cytosol	T1	-1.78641	< 0.0001	0.00911101	< 0.0001	no RT / With Bce in 5y
	BP	GO:0001909	leukocyte mediated cytotoxicity	T1	-1.86646	< 0.0001	0.0103407	< 0.0001	no RT / With Bce in 5y
	BP	GO:0030036	actin cytoskeleton organization	T1	-1.4966	< 0.0001	0.0105392	< 0.0001	no RT / With Bce in 5y
	BP	GO:0098657	import into cell	T1	-1.4233	< 0.0001	0.0107878	< 0.0001	no RT / With Bce in 5y
	MF	GO:0030545	signaling receptor regulator activity	T1	-1.52864	< 0.0001	0.0112013	< 0.0001	no RT / With Bce in 5y
	BP	GO:0050804	modulation of chemical synaptic transmission	T1	-1.59023	< 0.0001	0.0112444	< 0.0001	no RT / With Bce in 5y
	BP	GO:0071674	mononuclear cell migration	T1	-1.80697	< 0.0001	0.0114636	< 0.0001	no RT / With Bce in 5y
	BP	GO:0002437	inflammatory response to antigenic stimulus	T1	-2.01527	< 0.0001	0.0122819	< 0.0001	no RT / With Bce in 5y
	MF	GO:0004888	transmembrane signaling receptor activity	T1	-1.38184	< 0.0001	0.0123225	< 0.0001	no RT / With Bce in 5y
	BP	GO:0007159	leukocyte cell-cell adhesion	T1	-1.60663	< 0.0001	0.0123385	< 0.0001	no RT / With Bce in 5y
	BP	GO:0045785	positive regulation of cell adhesion	T1	-1.59648	< 0.0001	0.0143954	< 0.0001	no RT / With Bce in 5y
	BP	GO:0050900	leukocyte migration	T1	-1.62364	< 0.0001	0.0150266	< 0.0001	no RT / With Bce in 5y
	BP	GO:0099536	synaptic signaling	T1	-1.4809	< 0.0001	0.0156344	< 0.0001	no RT / With Bce in 5y
	BP	GO:0007268	chemical synaptic transmission	T1	-1.47819	< 0.0001	0.0173479	< 0.0001	no RT / With Bce in 5y
	BP	GO:0098916	anterograde trans-synaptic signaling	T1	-1.47819	< 0.0001	0.0173479	< 0.0001	no RT / With Bce in 5y
	BP	GO:0001525	angiogenesis	T1	-1.52217	< 0.0001	0.0177816	< 0.0001	no RT / With Bce in 5y
	BP	GO:0048871	multicellular organismal-level homeostasis	T1	-1.46026	< 0.0001	0.018312	< 0.0001	no RT / With Bce in 5y
	BP	GO:0002703	regulation of leukocyte mediated immunity	T1	-1.7166	< 0.0001	0.019847	< 0.0001	no RT / With Bce in 5y
	BP	GO:0002366	leukocyte activation involved in immune response	T1	-1.66344	< 0.0001	0.0218501	0.000105831	no RT / With Bce in 5y
	BP	GO:0022603	regulation of anatomical structure morphogenesis	T1	-1.44224	< 0.0001	0.0228732	0.000110123	no RT / With Bce in 5y
	BP	GO:0043408	regulation of MAPK cascade	T1	-1.4921	< 0.0001	0.0232826	0.000111426	no RT / With Bce in 5y
	BP	GO:0050866	negative regulation of cell activation	T1	-1.74751	< 0.0001	0.0236701	0.000111949	no RT / With Bce in 5y
	BP	GO:0031589	cell-substrate adhesion	T1	-1.63756	< 0.0001	0.0251327	0.000116805	no RT / With Bce in 5y
	BP	GO:0007267	cell-cell signaling	T1	-1.31077	< 0.0001	0.0275813	0.000126719	no RT / With Bce in 5y
	BP	GO:0043547	positive regulation of GTPase activity	T1	-1.72004	< 0.0001	0.0292934	0.000133821	no RT / With Bce in 5y
	BP	GO:0070371	ERK1 and ERK2 cascade	T1	-1.64542	< 0.0001	0.0312681	0.000140712	no RT / With Bce in 5y
	BP	GO:0008277	regulation of G protein-coupled receptor signaling pathway	T1	-1.8272	< 0.0001	0.0313268	0.000140712	no RT / With Bce in 5y
	BP	GO:0002263	cell activation involved in immune response	T1	-1.65009	< 0.0001	0.0325109	0.000145219	no RT / With Bce in 5y
	BP	GO:0032940	secretion by cell	T1	-1.43511	< 0.0001	0.0342251	0.000151477	no RT / With Bce in 5y
	BP	GO:0043087	regulation of GTPase activity	T1	-1.66884	< 0.0001	0.0342886	0.000151477	no RT / With Bce in 5y
	BP	GO:0032943	mononuclear cell proliferation	T1	-1.63336	< 0.0001	0.0349327	0.000153479	no RT / With Bce in 5y
	BP	GO:0098609	cell-cell adhesion	T1	-1.41207	< 0.0001	0.0356895	0.000155952	no RT / With Bce in 5y
	BP	GO:0046651	lymphocyte proliferation	T1	-1.65302	< 0.0001	0.0383395	0.000166626	no RT / With Bce in 5y
	BP	GO:0030595	leukocyte chemotaxis	T1	-1.69243	< 0.0001	0.0419867	0.000181496	no RT / With Bce in 5y
	BP	GO:0070098	chemokine-mediated signaling pathway	T1	-1.9428	< 0.0001	0.0426874	0.000183538	no RT / With Bce in 5y
	MF	GO:0042379	chemokine receptor binding	T1	-2.01108	< 0.0001	0.0432902	0.000185139	no RT / With Bce in 5y
	BP	GO:0008284	positive regulation of cell population proliferation	T1	-1.40575	< 0.0001	0.0441729	0.000187915	no RT / With Bce in 5y
	MF	GO:0008009	chemokine activity	T1	-2.07347	< 0.0001	0.044849	0.000189735	no RT / With Bce in 5y
	BP	GO:0030029	actin filament-based process	T1	-1.44116	< 0.0001	0.0450727	0.000189735	no RT / With Bce in 5y
	BP	GO:0010720	positive regulation of cell development	T1	-1.54004	< 0.0001	0.0476415	0.000199504	no RT / With Bce in 5y
	BP	GO:0006082	organic acid metabolic process	T3	1.62558	< 0.0001	< 0.0001	< 0.0001	With RT / no Bce in 5y
	BP	GO:0006629	lipid metabolic process	T3	1.55583	< 0.0001	< 0.0001	< 0.0001	With RT / no Bce in 5y
	BP	GO:0044281	small molecule metabolic process	T3	1.51982	< 0.0001	< 0.0001	< 0.0001	With RT / no Bce in 5y
	BP	GO:0043436	oxoacid metabolic process	T3	1.62022	< 0.0001	< 0.0001	< 0.0001	With RT / no Bce in 5y
	BP	GO:0019752	carboxylic acid metabolic process	T3	1.60151	< 0.0001	< 0.0001	< 0.0001	With RT / no Bce in 5y
	CC	GO:0005777	peroxisome	T3	2.00718	< 0.0001	0.000167556	< 0.0001	With RT / no Bce in 5y
	CC	GO:0042579	microbody	T3	2.00718	< 0.0001	0.000167556	< 0.0001	With RT / no Bce in 5y
	BP	GO:0016054	organic acid catabolic process	T3	1.86583	< 0.0001	0.000210721	< 0.0001	With RT / no Bce in 5y
	BP	GO:0046395	carboxylic acid catabolic process	T3	1.86583	< 0.0001	0.000210721	< 0.0001	With RT / no Bce in 5y
	MF	GO:0016491	oxidoreductase activity	T3	1.57623	< 0.0001	0.000630077	< 0.0001	With RT / no Bce in 5y
	BP	GO:0044282	small molecule catabolic process	T3	1.71262	< 0.0001	0.00076265	< 0.0001	With RT / no Bce in 5y
	BP	GO:0044255	cellular lipid metabolic process	T3	1.45954	< 0.0001	0.00219564	< 0.0001	With RT / no Bce in 5y
	BP	GO:0008202	steroid metabolic process	T3	1.69746	< 0.0001	0.00499216	< 0.0001	With RT / no Bce in 5y
	BP	GO:0032787	monocarboxylic acid metabolic process	T3	1.52118	< 0.0001	0.00539186	< 0.0001	With RT / no Bce in 5y
	MF	GO:0030527	structural constituent of chromatin	T3	2.0278	< 0.0001	0.0109112	< 0.0001	With RT / no Bce in 5y
	BP	GO:0008610	lipid biosynthetic process	T3	1.51147	< 0.0001	0.0110731	< 0.0001	With RT / no Bce in 5y
	CC	GO:0031984	organelle subcompartment	T3	1.36036	< 0.0001	0.0148887	< 0.0001	With RT / no Bce in 5y
	BP	GO:0006694	steroid biosynthetic process	T3	1.80837	< 0.0001	0.0189504	< 0.0001	With RT / no Bce in 5y
	CC	GO:0005789	endoplasmic reticulum membrane	T3	1.36789	< 0.0001	0.020736	< 0.0001	With RT / no Bce in 5y
	CC	GO:0042175	nuclear outer membrane-endoplasmic reticulum membrane network	T3	1.37612	< 0.0001	0.0326626	0.000122399	With RT / no Bce in 5y
	BP	GO:0002250	adaptive immune response	T1	-2.16928	< 0.0001	< 0.0001	< 0.0001	With RT / no Bce in 5y
	BP	GO:0030183	B cell differentiation	T1	-2.07517	< 0.0001	< 0.0001	< 0.0001	With RT / no Bce in 5y
	BP	GO:0002443	leukocyte mediated immunity	T1	-2.05246	< 0.0001	< 0.0001	< 0.0001	With RT / no Bce in 5y
	BP	GO:0001906	cell killing	T1	-2.04991	< 0.0001	< 0.0001	< 0.0001	With RT / no Bce in 5y
	BP	GO:0046649	lymphocyte activation	T1	-2.03965	< 0.0001	< 0.0001	< 0.0001	With RT / no Bce in 5y
	BP	GO:0002449	lymphocyte mediated immunity	T1	-2.01143	< 0.0001	< 0.0001	< 0.0001	With RT / no Bce in 5y
	BP	GO:1903131	mononuclear cell differentiation	T1	-1.99564	< 0.0001	< 0.0001	< 0.0001	With RT / no Bce in 5y
	BP	GO:0030098	lymphocyte differentiation	T1	-1.99225	< 0.0001	< 0.0001	< 0.0001	With RT / no Bce in 5y
	BP	GO:0002460	adaptive immune response based on somatic recombination of immune receptors built from immunoglobulin superfamily domains	T1	-1.98021	< 0.0001	< 0.0001	< 0.0001	With RT / no Bce in 5y
	BP	GO:0045321	leukocyte activation	T1	-1.97218	< 0.0001	< 0.0001	< 0.0001	With RT / no Bce in 5y
	BP	GO:0002252	immune effector process	T1	-1.96367	< 0.0001	< 0.0001	< 0.0001	With RT / no Bce in 5y
	BP	GO:0042110	T cell activation	T1	-1.9533	< 0.0001	< 0.0001	< 0.0001	With RT / no Bce in 5y
	BP	GO:0001775	cell activation	T1	-1.95136	< 0.0001	< 0.0001	< 0.0001	With RT / no Bce in 5y
	BP	GO:0051249	regulation of lymphocyte activation	T1	-1.94582	< 0.0001	< 0.0001	< 0.0001	With RT / no Bce in 5y
	BP	GO:0050865	regulation of cell activation	T1	-1.94438	< 0.0001	< 0.0001	< 0.0001	With RT / no Bce in 5y
	BP	GO:1903037	regulation of leukocyte cell-cell adhesion	T1	-1.94396	< 0.0001	< 0.0001	< 0.0001	With RT / no Bce in 5y
	BP	GO:0042113	B cell activation	T1	-1.93871	< 0.0001	< 0.0001	< 0.0001	With RT / no Bce in 5y
	BP	GO:0002429	immune response-activating cell surface receptor signaling pathway	T1	-1.93252	< 0.0001	< 0.0001	< 0.0001	With RT / no Bce in 5y
	BP	GO:0002694	regulation of leukocyte activation	T1	-1.91886	< 0.0001	< 0.0001	< 0.0001	With RT / no Bce in 5y
	BP	GO:0006955	immune response	T1	-1.9161	< 0.0001	< 0.0001	< 0.0001	With RT / no Bce in 5y
	BP	GO:0007159	leukocyte cell-cell adhesion	T1	-1.90027	< 0.0001	< 0.0001	< 0.0001	With RT / no Bce in 5y
	BP	GO:0050863	regulation of T cell activation	T1	-1.89919	< 0.0001	< 0.0001	< 0.0001	With RT / no Bce in 5y
	BP	GO:0051251	positive regulation of lymphocyte activation	T1	-1.88522	< 0.0001	< 0.0001	< 0.0001	With RT / no Bce in 5y
	BP	GO:0002768	immune response-regulating cell surface receptor signaling pathway	T1	-1.88349	< 0.0001	< 0.0001	< 0.0001	With RT / no Bce in 5y
	BP	GO:0002684	positive regulation of immune system process	T1	-1.86386	< 0.0001	< 0.0001	< 0.0001	With RT / no Bce in 5y
	BP	GO:0050867	positive regulation of cell activation	T1	-1.84317	< 0.0001	< 0.0001	< 0.0001	With RT / no Bce in 5y
	CC	GO:0009897	external side of plasma membrane	T1	-1.83761	< 0.0001	< 0.0001	< 0.0001	With RT / no Bce in 5y
	BP	GO:0050778	positive regulation of immune response	T1	-1.83173	< 0.0001	< 0.0001	< 0.0001	With RT / no Bce in 5y
	BP	GO:0002521	leukocyte differentiation	T1	-1.82427	< 0.0001	< 0.0001	< 0.0001	With RT / no Bce in 5y
	BP	GO:0050776	regulation of immune response	T1	-1.79143	< 0.0001	< 0.0001	< 0.0001	With RT / no Bce in 5y
	BP	GO:0022407	regulation of cell-cell adhesion	T1	-1.78236	< 0.0001	< 0.0001	< 0.0001	With RT / no Bce in 5y
	BP	GO:0002682	regulation of immune system process	T1	-1.75605	< 0.0001	< 0.0001	< 0.0001	With RT / no Bce in 5y
	CC	GO:0098552	side of membrane	T1	-1.74102	< 0.0001	< 0.0001	< 0.0001	With RT / no Bce in 5y
	BP	GO:0098542	defense response to other organism	T1	-1.66384	< 0.0001	< 0.0001	< 0.0001	With RT / no Bce in 5y
	BP	GO:0140546	defense response to symbiont	T1	-1.65697	< 0.0001	< 0.0001	< 0.0001	With RT / no Bce in 5y
	BP	GO:0001816	cytokine production	T1	-1.65652	< 0.0001	< 0.0001	< 0.0001	With RT / no Bce in 5y
	BP	GO:0001817	regulation of cytokine production	T1	-1.65061	< 0.0001	< 0.0001	< 0.0001	With RT / no Bce in 5y
	BP	GO:0030097	hemopoiesis	T1	-1.65003	< 0.0001	< 0.0001	< 0.0001	With RT / no Bce in 5y
	BP	GO:0045087	innate immune response	T1	-1.63937	< 0.0001	< 0.0001	< 0.0001	With RT / no Bce in 5y
	BP	GO:0006952	defense response	T1	-1.62462	< 0.0001	< 0.0001	< 0.0001	With RT / no Bce in 5y
	BP	GO:0051707	response to other organism	T1	-1.61836	< 0.0001	< 0.0001	< 0.0001	With RT / no Bce in 5y
	BP	GO:0006954	inflammatory response	T1	-1.61779	< 0.0001	< 0.0001	< 0.0001	With RT / no Bce in 5y
	BP	GO:0051240	positive regulation of multicellular organismal process	T1	-1.61084	< 0.0001	< 0.0001	< 0.0001	With RT / no Bce in 5y
	BP	GO:0043207	response to external biotic stimulus	T1	-1.60369	< 0.0001	< 0.0001	< 0.0001	With RT / no Bce in 5y
	BP	GO:0009607	response to biotic stimulus	T1	-1.59198	< 0.0001	< 0.0001	< 0.0001	With RT / no Bce in 5y
	BP	GO:0032101	regulation of response to external stimulus	T1	-1.58928	< 0.0001	< 0.0001	< 0.0001	With RT / no Bce in 5y
	MF	GO:0038023	signaling receptor activity	T1	-1.57674	< 0.0001	< 0.0001	< 0.0001	With RT / no Bce in 5y
	MF	GO:0060089	molecular transducer activity	T1	-1.57674	< 0.0001	< 0.0001	< 0.0001	With RT / no Bce in 5y
	MF	GO:0004888	transmembrane signaling receptor activity	T1	-1.57415	< 0.0001	< 0.0001	< 0.0001	With RT / no Bce in 5y
	BP	GO:0010628	positive regulation of gene expression	T1	-1.5562	< 0.0001	< 0.0001	< 0.0001	With RT / no Bce in 5y
	BP	GO:0044419	biological process involved in interspecies interaction between organisms	T1	-1.55206	< 0.0001	< 0.0001	< 0.0001	With RT / no Bce in 5y
	BP	GO:0007186	G protein-coupled receptor signaling pathway	T1	-1.55191	< 0.0001	< 0.0001	< 0.0001	With RT / no Bce in 5y
	BP	GO:0141124	intracellular signaling cassette	T1	-1.44089	< 0.0001	< 0.0001	< 0.0001	With RT / no Bce in 5y
	BP	GO:0008283	cell population proliferation	T1	-1.4154	< 0.0001	< 0.0001	< 0.0001	With RT / no Bce in 5y
	BP	GO:0002181	cytoplasmic translation	T1	-2.05596	< 0.0001	< 0.0001	< 0.0001	With RT / no Bce in 5y
	BP	GO:0002696	positive regulation of leukocyte activation	T1	-1.85706	< 0.0001	< 0.0001	< 0.0001	With RT / no Bce in 5y
	BP	GO:1903039	positive regulation of leukocyte cell-cell adhesion	T1	-1.93152	< 0.0001	< 0.0001	< 0.0001	With RT / no Bce in 5y
	BP	GO:0001819	positive regulation of cytokine production	T1	-1.75586	< 0.0001	< 0.0001	< 0.0001	With RT / no Bce in 5y
	BP	GO:0002253	activation of immune response	T1	-1.73154	< 0.0001	< 0.0001	< 0.0001	With RT / no Bce in 5y
	BP	GO:0050851	antigen receptor-mediated signaling pathway	T1	-2.02241	< 0.0001	< 0.0001	< 0.0001	With RT / no Bce in 5y
	BP	GO:0046651	lymphocyte proliferation	T1	-1.8708	< 0.0001	< 0.0001	< 0.0001	With RT / no Bce in 5y
	BP	GO:0001909	leukocyte mediated cytotoxicity	T1	-2.09326	< 0.0001	< 0.0001	< 0.0001	With RT / no Bce in 5y
	BP	GO:0008284	positive regulation of cell population proliferation	T1	-1.55075	< 0.0001	< 0.0001	< 0.0001	With RT / no Bce in 5y
	CC	GO:0009986	cell surface	T1	-1.57366	< 0.0001	< 0.0001	< 0.0001	With RT / no Bce in 5y
	BP	GO:0002757	immune response-activating signaling pathway	T1	-1.73457	< 0.0001	< 0.0001	< 0.0001	With RT / no Bce in 5y
	BP	GO:0050870	positive regulation of T cell activation	T1	-1.91404	< 0.0001	< 0.0001	< 0.0001	With RT / no Bce in 5y
	BP	GO:0032943	mononuclear cell proliferation	T1	-1.85389	< 0.0001	< 0.0001	< 0.0001	With RT / no Bce in 5y
	BP	GO:0030155	regulation of cell adhesion	T1	-1.59467	< 0.0001	< 0.0001	< 0.0001	With RT / no Bce in 5y
	BP	GO:0002683	negative regulation of immune system process	T1	-1.7256	< 0.0001	< 0.0001	< 0.0001	With RT / no Bce in 5y
	BP	GO:0002764	immune response-regulating signaling pathway	T1	-1.71333	< 0.0001	< 0.0001	< 0.0001	With RT / no Bce in 5y
	BP	GO:0002366	leukocyte activation involved in immune response	T1	-1.83821	< 0.0001	< 0.0001	< 0.0001	With RT / no Bce in 5y
	BP	GO:0042127	regulation of cell population proliferation	T1	-1.41797	< 0.0001	< 0.0001	< 0.0001	With RT / no Bce in 5y
	BP	GO:0050853	B cell receptor signaling pathway	T1	-2.26136	< 0.0001	< 0.0001	< 0.0001	With RT / no Bce in 5y
	BP	GO:0065009	regulation of molecular function	T1	-1.39083	< 0.0001	< 0.0001	< 0.0001	With RT / no Bce in 5y
	BP	GO:0045785	positive regulation of cell adhesion	T1	-1.69743	< 0.0001	< 0.0001	< 0.0001	With RT / no Bce in 5y
	BP	GO:0070661	leukocyte proliferation	T1	-1.8065	< 0.0001	< 0.0001	< 0.0001	With RT / no Bce in 5y
	BP	GO:0031347	regulation of defense response	T1	-1.58363	< 0.0001	< 0.0001	< 0.0001	With RT / no Bce in 5y
	CC	GO:0022626	cytosolic ribosome	T1	-2.13045	< 0.0001	< 0.0001	< 0.0001	With RT / no Bce in 5y
	BP	GO:0051094	positive regulation of developmental process	T1	-1.44086	< 0.0001	< 0.0001	< 0.0001	With RT / no Bce in 5y
	BP	GO:0002263	cell activation involved in immune response	T1	-1.8225	< 0.0001	< 0.0001	< 0.0001	With RT / no Bce in 5y
	BP	GO:0010720	positive regulation of cell development	T1	-1.71339	< 0.0001	< 0.0001	< 0.0001	With RT / no Bce in 5y
	BP	GO:0022409	positive regulation of cell-cell adhesion	T1	-1.79092	< 0.0001	< 0.0001	< 0.0001	With RT / no Bce in 5y
	BP	GO:0097553	calcium ion transmembrane import into cytosol	T1	-1.94341	< 0.0001	< 0.0001	< 0.0001	With RT / no Bce in 5y
	BP	GO:0040011	locomotion	T1	-1.46349	< 0.0001	< 0.0001	< 0.0001	With RT / no Bce in 5y
	BP	GO:0032103	positive regulation of response to external stimulus	T1	-1.60178	< 0.0001	< 0.0001	< 0.0001	With RT / no Bce in 5y
	BP	GO:2000026	regulation of multicellular organismal development	T1	-1.42966	< 0.0001	< 0.0001	< 0.0001	With RT / no Bce in 5y
	BP	GO:0032615	interleukin-12 production	T1	-2.19183	< 0.0001	< 0.0001	< 0.0001	With RT / no Bce in 5y
	BP	GO:0032655	regulation of interleukin-12 production	T1	-2.19183	< 0.0001	< 0.0001	< 0.0001	With RT / no Bce in 5y
	BP	GO:0051336	regulation of hydrolase activity	T1	-1.562	< 0.0001	0.000101679	< 0.0001	With RT / no Bce in 5y
	CC	GO:0098797	plasma membrane protein complex	T1	-1.61334	< 0.0001	0.000104159	< 0.0001	With RT / no Bce in 5y
	BP	GO:0040017	positive regulation of locomotion	T1	-1.60128	< 0.0001	0.000109897	< 0.0001	With RT / no Bce in 5y
	BP	GO:0002697	regulation of immune effector process	T1	-1.72966	< 0.0001	0.000140903	< 0.0001	With RT / no Bce in 5y
	BP	GO:0007155	cell adhesion	T1	-1.39327	< 0.0001	0.000190107	< 0.0001	With RT / no Bce in 5y
	BP	GO:0051209	release of sequestered calcium ion into cytosol	T1	-1.97693	< 0.0001	0.000204649	< 0.0001	With RT / no Bce in 5y
	BP	GO:0060284	regulation of cell development	T1	-1.51098	< 0.0001	0.000207206	< 0.0001	With RT / no Bce in 5y
	MF	GO:0005102	signaling receptor binding	T1	-1.39764	< 0.0001	0.00025383	< 0.0001	With RT / no Bce in 5y
	BP	GO:0030217	T cell differentiation	T1	-1.75128	< 0.0001	0.000258856	< 0.0001	With RT / no Bce in 5y
	BP	GO:0070663	regulation of leukocyte proliferation	T1	-1.78845	< 0.0001	0.00026926	< 0.0001	With RT / no Bce in 5y
	BP	GO:0031341	regulation of cell killing	T1	-2.03566	< 0.0001	0.000306547	< 0.0001	With RT / no Bce in 5y
	BP	GO:2000147	positive regulation of cell motility	T1	-1.59775	< 0.0001	0.000313747	< 0.0001	With RT / no Bce in 5y
	BP	GO:0034097	response to cytokine	T1	-1.4973	< 0.0001	0.000353428	< 0.0001	With RT / no Bce in 5y
	BP	GO:0006909	phagocytosis	T1	-1.84065	< 0.0001	0.000386715	< 0.0001	With RT / no Bce in 5y
	BP	GO:0016477	cell migration	T1	-1.36998	< 0.0001	0.000461306	< 0.0001	With RT / no Bce in 5y
	BP	GO:0002703	regulation of leukocyte mediated immunity	T1	-1.81366	< 0.0001	0.000606283	< 0.0001	With RT / no Bce in 5y
	BP	GO:0031343	positive regulation of cell killing	T1	-2.07082	< 0.0001	0.000617373	< 0.0001	With RT / no Bce in 5y
	BP	GO:0009617	response to bacterium	T1	-1.50489	< 0.0001	0.000618143	< 0.0001	With RT / no Bce in 5y
	BP	GO:0040012	regulation of locomotion	T1	-1.44299	< 0.0001	0.000620964	< 0.0001	With RT / no Bce in 5y
	BP	GO:0071310	cellular response to organic substance	T1	-1.33848	< 0.0001	0.00069228	< 0.0001	With RT / no Bce in 5y
	BP	GO:0050866	negative regulation of cell activation	T1	-1.84216	< 0.0001	0.000697796	< 0.0001	With RT / no Bce in 5y
	CC	GO:0022625	cytosolic large ribosomal subunit	T1	-2.15565	< 0.0001	0.000756097	< 0.0001	With RT / no Bce in 5y
	BP	GO:0042330	taxis	T1	-1.6455	< 0.0001	0.000783056	< 0.0001	With RT / no Bce in 5y
	BP	GO:0050790	regulation of catalytic activity	T1	-1.39366	< 0.0001	0.000838443	< 0.0001	With RT / no Bce in 5y
	MF	GO:0098772	molecular function regulator activity	T1	-1.32208	< 0.0001	0.000887561	< 0.0001	With RT / no Bce in 5y
	BP	GO:0099536	synaptic signaling	T1	-1.48642	< 0.0001	0.000894008	< 0.0001	With RT / no Bce in 5y
	BP	GO:0006935	chemotaxis	T1	-1.64394	< 0.0001	0.000966445	< 0.0001	With RT / no Bce in 5y
	BP	GO:0023056	positive regulation of signaling	T1	-1.34815	< 0.0001	0.000976577	< 0.0001	With RT / no Bce in 5y
	BP	GO:0008219	cell death	T1	-1.31417	< 0.0001	0.00112549	< 0.0001	With RT / no Bce in 5y
	BP	GO:0045123	cellular extravasation	T1	-2.10014	< 0.0001	0.00114239	< 0.0001	With RT / no Bce in 5y
	BP	GO:0019882	antigen processing and presentation	T1	-1.9791	< 0.0001	0.00114239	< 0.0001	With RT / no Bce in 5y
	BP	GO:0048870	cell motility	T1	-1.35429	< 0.0001	0.00114671	< 0.0001	With RT / no Bce in 5y
	BP	GO:0098609	cell-cell adhesion	T1	-1.43906	< 0.0001	0.00118011	< 0.0001	With RT / no Bce in 5y
	BP	GO:1902105	regulation of leukocyte differentiation	T1	-1.70888	< 0.0001	0.00132403	< 0.0001	With RT / no Bce in 5y
	BP	GO:0051282	regulation of sequestering of calcium ion	T1	-1.93671	< 0.0001	0.00133837	< 0.0001	With RT / no Bce in 5y
	BP	GO:0006897	endocytosis	T1	-1.50846	< 0.0001	0.00139055	< 0.0001	With RT / no Bce in 5y
	BP	GO:1902531	regulation of intracellular signal transduction	T1	-1.33908	< 0.0001	0.00144981	< 0.0001	With RT / no Bce in 5y
	BP	GO:0099537	trans-synaptic signaling	T1	-1.49442	< 0.0001	0.00151299	< 0.0001	With RT / no Bce in 5y
	BP	GO:0050900	leukocyte migration	T1	-1.69201	< 0.0001	0.00158689	< 0.0001	With RT / no Bce in 5y
	BP	GO:0032735	positive regulation of interleukin-12 production	T1	-2.16	< 0.0001	0.00166443	< 0.0001	With RT / no Bce in 5y
	BP	GO:0051283	negative regulation of sequestering of calcium ion	T1	-1.9751	< 0.0001	0.00179844	< 0.0001	With RT / no Bce in 5y
	BP	GO:0010647	positive regulation of cell communication	T1	-1.34279	< 0.0001	0.00180619	< 0.0001	With RT / no Bce in 5y
	CC	GO:0045202	synapse	T1	-1.36543	< 0.0001	0.001828	< 0.0001	With RT / no Bce in 5y
	BP	GO:0030335	positive regulation of cell migration	T1	-1.58167	< 0.0001	0.00201797	< 0.0001	With RT / no Bce in 5y
	MF	GO:0048020	CCR chemokine receptor binding	T1	-2.14395	< 0.0001	0.00208003	< 0.0001	With RT / no Bce in 5y
	BP	GO:0050670	regulation of lymphocyte proliferation	T1	-1.7688	< 0.0001	0.00229909	< 0.0001	With RT / no Bce in 5y
	BP	GO:0012501	programmed cell death	T1	-1.31576	< 0.0001	0.00236847	< 0.0001	With RT / no Bce in 5y
	BP	GO:0001910	regulation of leukocyte mediated cytotoxicity	T1	-2.04257	< 0.0001	0.00238416	< 0.0001	With RT / no Bce in 5y
	BP	GO:0044093	positive regulation of molecular function	T1	-1.39529	< 0.0001	0.00252568	< 0.0001	With RT / no Bce in 5y
	BP	GO:0032944	regulation of mononuclear cell proliferation	T1	-1.75585	< 0.0001	0.00272904	< 0.0001	With RT / no Bce in 5y
	BP	GO:0071345	cellular response to cytokine stimulus	T1	-1.45278	< 0.0001	0.00281894	< 0.0001	With RT / no Bce in 5y
	BP	GO:0002699	positive regulation of immune effector process	T1	-1.73247	< 0.0001	0.00300129	< 0.0001	With RT / no Bce in 5y
	MF	GO:0003823	antigen binding	T1	-2.08076	< 0.0001	0.0030071	< 0.0001	With RT / no Bce in 5y
	BP	GO:0042098	T cell proliferation	T1	-1.79505	< 0.0001	0.00325799	< 0.0001	With RT / no Bce in 5y
	BP	GO:0002456	T cell mediated immunity	T1	-1.90032	< 0.0001	0.00349106	< 0.0001	With RT / no Bce in 5y
	BP	GO:0002695	negative regulation of leukocyte activation	T1	-1.79179	< 0.0001	0.0037711	< 0.0001	With RT / no Bce in 5y
	BP	GO:2000145	regulation of cell motility	T1	-1.41825	< 0.0001	0.00377273	< 0.0001	With RT / no Bce in 5y
	BP	GO:0032609	type II interferon production	T1	-1.92845	< 0.0001	0.00425755	< 0.0001	With RT / no Bce in 5y
	BP	GO:0032649	regulation of type II interferon production	T1	-1.92845	< 0.0001	0.00425755	< 0.0001	With RT / no Bce in 5y
	BP	GO:0030334	regulation of cell migration	T1	-1.42284	< 0.0001	0.00441946	< 0.0001	With RT / no Bce in 5y
	BP	GO:0051241	negative regulation of multicellular organismal process	T1	-1.41128	< 0.0001	0.00551951	< 0.0001	With RT / no Bce in 5y
	BP	GO:0046631	alpha-beta T cell activation	T1	-1.80257	< 0.0001	0.00565764	< 0.0001	With RT / no Bce in 5y
	CC	GO:0043235	receptor complex	T1	-1.5983	< 0.0001	0.00615019	< 0.0001	With RT / no Bce in 5y
	CC	GO:0099503	secretory vesicle	T1	-1.38341	< 0.0001	0.00623512	< 0.0001	With RT / no Bce in 5y
	CC	GO:0098802	plasma membrane signaling receptor complex	T1	-1.78824	< 0.0001	0.00653234	< 0.0001	With RT / no Bce in 5y
	BP	GO:0007268	chemical synaptic transmission	T1	-1.48088	< 0.0001	0.00722356	< 0.0001	With RT / no Bce in 5y
	BP	GO:0098916	anterograde trans-synaptic signaling	T1	-1.48088	< 0.0001	0.00722356	< 0.0001	With RT / no Bce in 5y
	BP	GO:0002437	inflammatory response to antigenic stimulus	T1	-1.96027	< 0.0001	0.00738967	< 0.0001	With RT / no Bce in 5y
	BP	GO:0070098	chemokine-mediated signaling pathway	T1	-1.96976	< 0.0001	0.00866456	< 0.0001	With RT / no Bce in 5y
	BP	GO:0001912	positive regulation of leukocyte mediated cytotoxicity	T1	-2.04643	< 0.0001	0.00963425	< 0.0001	With RT / no Bce in 5y
	BP	GO:0060326	cell chemotaxis	T1	-1.67139	< 0.0001	0.010303	< 0.0001	With RT / no Bce in 5y
	BP	GO:0050777	negative regulation of immune response	T1	-1.75965	< 0.0001	0.0109857	< 0.0001	With RT / no Bce in 5y
	BP	GO:0008277	regulation of G protein-coupled receptor signaling pathway	T1	-1.8483	< 0.0001	0.0110513	< 0.0001	With RT / no Bce in 5y
	BP	GO:0071674	mononuclear cell migration	T1	-1.76174	< 0.0001	0.0110915	< 0.0001	With RT / no Bce in 5y
	BP	GO:0002478	antigen processing and presentation of exogenous peptide antigen	T1	-2.08646	< 0.0001	0.011275	< 0.0001	With RT / no Bce in 5y
	BP	GO:0032640	tumor necrosis factor production	T1	-1.78434	< 0.0001	0.011658	< 0.0001	With RT / no Bce in 5y
	BP	GO:0032680	regulation of tumor necrosis factor production	T1	-1.78434	< 0.0001	0.011658	< 0.0001	With RT / no Bce in 5y
	BP	GO:0099177	regulation of trans-synaptic signaling	T1	-1.55149	< 0.0001	0.0127696	< 0.0001	With RT / no Bce in 5y
	BP	GO:0051345	positive regulation of hydrolase activity	T1	-1.57751	< 0.0001	0.0127801	< 0.0001	With RT / no Bce in 5y
	BP	GO:0043087	regulation of GTPase activity	T1	-1.6748	< 0.0001	0.0128549	< 0.0001	With RT / no Bce in 5y
	BP	GO:0006468	protein phosphorylation	T1	-1.35877	< 0.0001	0.0130359	< 0.0001	With RT / no Bce in 5y
	BP	GO:0071706	tumor necrosis factor superfamily cytokine production	T1	-1.79899	< 0.0001	0.0133556	< 0.0001	With RT / no Bce in 5y
	BP	GO:1903555	regulation of tumor necrosis factor superfamily cytokine production	T1	-1.79899	< 0.0001	0.0133556	< 0.0001	With RT / no Bce in 5y
	BP	GO:0051250	negative regulation of lymphocyte activation	T1	-1.77771	< 0.0001	0.0133817	< 0.0001	With RT / no Bce in 5y
	BP	GO:0045597	positive regulation of cell differentiation	T1	-1.42969	< 0.0001	0.0136156	< 0.0001	With RT / no Bce in 5y
	BP	GO:0031349	positive regulation of defense response	T1	-1.53367	< 0.0001	0.013683	< 0.0001	With RT / no Bce in 5y
	BP	GO:1902533	positive regulation of intracellular signal transduction	T1	-1.37898	< 0.0001	0.0140893	< 0.0001	With RT / no Bce in 5y
	BP	GO:0002706	regulation of lymphocyte mediated immunity	T1	-1.75269	< 0.0001	0.0143327	< 0.0001	With RT / no Bce in 5y
	BP	GO:0009967	positive regulation of signal transduction	T1	-1.32364	< 0.0001	0.0150934	< 0.0001	With RT / no Bce in 5y
	BP	GO:0002831	regulation of response to biotic stimulus	T1	-1.54227	< 0.0001	0.0165787	< 0.0001	With RT / no Bce in 5y
	BP	GO:0043299	leukocyte degranulation	T1	-1.97048	< 0.0001	0.0189865	< 0.0001	With RT / no Bce in 5y
	BP	GO:0045619	regulation of lymphocyte differentiation	T1	-1.71716	< 0.0001	0.0194253	< 0.0001	With RT / no Bce in 5y
	BP	GO:0045595	regulation of cell differentiation	T1	-1.32022	< 0.0001	0.0211306	< 0.0001	With RT / no Bce in 5y
	BP	GO:0050804	modulation of chemical synaptic transmission	T1	-1.52821	< 0.0001	0.0215535	< 0.0001	With RT / no Bce in 5y
	BP	GO:0051208	sequestering of calcium ion	T1	-1.86056	< 0.0001	0.0257821	0.00010245	With RT / no Bce in 5y
	BP	GO:0002228	natural killer cell mediated immunity	T1	-1.94107	< 0.0001	0.0258133	0.00010245	With RT / no Bce in 5y
	BP	GO:0097529	myeloid leukocyte migration	T1	-1.68149	< 0.0001	0.0262118	0.000102739	With RT / no Bce in 5y
	BP	GO:1902107	positive regulation of leukocyte differentiation	T1	-1.73805	< 0.0001	0.0262686	0.000102739	With RT / no Bce in 5y
	BP	GO:1903708	positive regulation of hemopoiesis	T1	-1.73805	< 0.0001	0.0262686	0.000102739	With RT / no Bce in 5y
	BP	GO:0080134	regulation of response to stress	T1	-1.3226	< 0.0001	0.0267567	0.000103731	With RT / no Bce in 5y
	BP	GO:0050727	regulation of inflammatory response	T1	-1.60562	< 0.0001	0.0268375	0.000103731	With RT / no Bce in 5y
	BP	GO:0000165	MAPK cascade	T1	-1.44346	< 0.0001	0.0269085	0.000103731	With RT / no Bce in 5y
	BP	GO:0019884	antigen processing and presentation of exogenous antigen	T1	-2.06361	< 0.0001	0.0276875	0.000106225	With RT / no Bce in 5y
	BP	GO:0048871	multicellular organismal-level homeostasis	T1	-1.41559	< 0.0001	0.0279807	0.000106842	With RT / no Bce in 5y
	BP	GO:0043067	regulation of programmed cell death	T1	-1.32554	< 0.0001	0.0282345	0.000107302	With RT / no Bce in 5y
	MF	GO:0042379	chemokine receptor binding	T1	-1.98705	< 0.0001	0.0285125	0.00010785	With RT / no Bce in 5y
	BP	GO:0006915	apoptotic process	T1	-1.28332	< 0.0001	0.0298327	0.000112316	With RT / no Bce in 5y
	MF	GO:0003735	structural constituent of ribosome	T1	-1.73991	< 0.0001	0.0339335	0.000126572	With RT / no Bce in 5y
	BP	GO:0001913	T cell mediated cytotoxicity	T1	-2.03231	< 0.0001	0.0349101	0.000129615	With RT / no Bce in 5y
	BP	GO:1990868	response to chemokine	T1	-1.92726	< 0.0001	0.0377457	0.000138863	With RT / no Bce in 5y
	BP	GO:1990869	cellular response to chemokine	T1	-1.92726	< 0.0001	0.0377457	0.000138863	With RT / no Bce in 5y
	BP	GO:0042129	regulation of T cell proliferation	T1	-1.72632	< 0.0001	0.0415131	0.000152029	With RT / no Bce in 5y
	BP	GO:0043085	positive regulation of catalytic activity	T1	-1.40181	< 0.0001	0.0477875	0.000174215	With RT / no Bce in 5y
	MF	GO:0030234	enzyme regulator activity	T1	-1.32625	< 0.0001	0.0483696	0.000175543	With RT / no Bce in 5y
	BP	GO:0006874	intracellular calcium ion homeostasis	T1	-1.61068	< 0.0001	0.0497334	0.000179683	With RT / no Bce in 5y
	BP	GO:0044281	small molecule metabolic process	T3	1.49161	< 0.0001	< 0.0001	< 0.0001	With RT / With Bce in 5y
	BP	GO:0006629	lipid metabolic process	T3	1.48781	< 0.0001	< 0.0001	< 0.0001	With RT / With Bce in 5y
	BP	GO:0006082	organic acid metabolic process	T3	1.53906	< 0.0001	0.000227855	< 0.0001	With RT / With Bce in 5y
	BP	GO:0043436	oxoacid metabolic process	T3	1.53812	< 0.0001	0.000372186	< 0.0001	With RT / With Bce in 5y
	MF	GO:0030527	structural constituent of chromatin	T3	2.16002	< 0.0001	0.00051616	< 0.0001	With RT / With Bce in 5y
	CC	GO:0005739	mitochondrion	T3	1.3991	< 0.0001	0.00104536	< 0.0001	With RT / With Bce in 5y
	BP	GO:0019752	carboxylic acid metabolic process	T3	1.523	< 0.0001	0.00181369	< 0.0001	With RT / With Bce in 5y
	BP	GO:0016054	organic acid catabolic process	T3	1.81125	< 0.0001	0.00208131	< 0.0001	With RT / With Bce in 5y
	BP	GO:0046395	carboxylic acid catabolic process	T3	1.81125	< 0.0001	0.00208131	< 0.0001	With RT / With Bce in 5y
	MF	GO:0016491	oxidoreductase activity	T3	1.54585	< 0.0001	0.00232803	< 0.0001	With RT / With Bce in 5y
	BP	GO:0006063	uronic acid metabolic process	T3	2.12197	< 0.0001	0.0268864	< 0.0001	With RT / With Bce in 5y
	BP	GO:0019585	glucuronate metabolic process	T3	2.12197	< 0.0001	0.0268864	< 0.0001	With RT / With Bce in 5y
	CC	GO:0005777	peroxisome	T3	1.86585	< 0.0001	0.0364907	0.000110551	With RT / With Bce in 5y
	CC	GO:0042579	microbody	T3	1.86585	< 0.0001	0.0364907	0.000110551	With RT / With Bce in 5y
	BP	GO:0002250	adaptive immune response	T1	-2.16346	< 0.0001	< 0.0001	< 0.0001	With RT / With Bce in 5y
	BP	GO:0006909	phagocytosis	T1	-2.07148	< 0.0001	< 0.0001	< 0.0001	With RT / With Bce in 5y
	BP	GO:0002443	leukocyte mediated immunity	T1	-2.03683	< 0.0001	< 0.0001	< 0.0001	With RT / With Bce in 5y
	BP	GO:0002460	adaptive immune response based on somatic recombination of immune receptors built from immunoglobulin superfamily domains	T1	-2.0018	< 0.0001	< 0.0001	< 0.0001	With RT / With Bce in 5y
	BP	GO:0002449	lymphocyte mediated immunity	T1	-1.94307	< 0.0001	< 0.0001	< 0.0001	With RT / With Bce in 5y
	BP	GO:0002252	immune effector process	T1	-1.93734	< 0.0001	< 0.0001	< 0.0001	With RT / With Bce in 5y
	BP	GO:0001775	cell activation	T1	-1.93503	< 0.0001	< 0.0001	< 0.0001	With RT / With Bce in 5y
	BP	GO:0046649	lymphocyte activation	T1	-1.92607	< 0.0001	< 0.0001	< 0.0001	With RT / With Bce in 5y
	BP	GO:0045321	leukocyte activation	T1	-1.91654	< 0.0001	< 0.0001	< 0.0001	With RT / With Bce in 5y
	BP	GO:0050865	regulation of cell activation	T1	-1.91004	< 0.0001	< 0.0001	< 0.0001	With RT / With Bce in 5y
	BP	GO:0050778	positive regulation of immune response	T1	-1.88788	< 0.0001	< 0.0001	< 0.0001	With RT / With Bce in 5y
	BP	GO:0001819	positive regulation of cytokine production	T1	-1.88672	< 0.0001	< 0.0001	< 0.0001	With RT / With Bce in 5y
	BP	GO:0002694	regulation of leukocyte activation	T1	-1.87132	< 0.0001	< 0.0001	< 0.0001	With RT / With Bce in 5y
	BP	GO:0051249	regulation of lymphocyte activation	T1	-1.86185	< 0.0001	< 0.0001	< 0.0001	With RT / With Bce in 5y
	BP	GO:0002684	positive regulation of immune system process	T1	-1.86169	< 0.0001	< 0.0001	< 0.0001	With RT / With Bce in 5y
	BP	GO:0006955	immune response	T1	-1.85683	< 0.0001	< 0.0001	< 0.0001	With RT / With Bce in 5y
	BP	GO:0006954	inflammatory response	T1	-1.8417	< 0.0001	< 0.0001	< 0.0001	With RT / With Bce in 5y
	BP	GO:0001816	cytokine production	T1	-1.83957	< 0.0001	< 0.0001	< 0.0001	With RT / With Bce in 5y
	BP	GO:0042110	T cell activation	T1	-1.8372	< 0.0001	< 0.0001	< 0.0001	With RT / With Bce in 5y
	BP	GO:0006935	chemotaxis	T1	-1.83553	< 0.0001	< 0.0001	< 0.0001	With RT / With Bce in 5y
	BP	GO:0042330	taxis	T1	-1.83268	< 0.0001	< 0.0001	< 0.0001	With RT / With Bce in 5y
	BP	GO:0001817	regulation of cytokine production	T1	-1.82798	< 0.0001	< 0.0001	< 0.0001	With RT / With Bce in 5y
	BP	GO:1903131	mononuclear cell differentiation	T1	-1.82514	< 0.0001	< 0.0001	< 0.0001	With RT / With Bce in 5y
	BP	GO:0050776	regulation of immune response	T1	-1.81036	< 0.0001	< 0.0001	< 0.0001	With RT / With Bce in 5y
	BP	GO:0002521	leukocyte differentiation	T1	-1.79909	< 0.0001	< 0.0001	< 0.0001	With RT / With Bce in 5y
	BP	GO:0022407	regulation of cell-cell adhesion	T1	-1.79905	< 0.0001	< 0.0001	< 0.0001	With RT / With Bce in 5y
	BP	GO:0032103	positive regulation of response to external stimulus	T1	-1.75905	< 0.0001	< 0.0001	< 0.0001	With RT / With Bce in 5y
	CC	GO:0098552	side of membrane	T1	-1.73844	< 0.0001	< 0.0001	< 0.0001	With RT / With Bce in 5y
	BP	GO:0002682	regulation of immune system process	T1	-1.73173	< 0.0001	< 0.0001	< 0.0001	With RT / With Bce in 5y
	BP	GO:0032101	regulation of response to external stimulus	T1	-1.72575	< 0.0001	< 0.0001	< 0.0001	With RT / With Bce in 5y
	BP	GO:0051240	positive regulation of multicellular organismal process	T1	-1.70606	< 0.0001	< 0.0001	< 0.0001	With RT / With Bce in 5y
	BP	GO:0051336	regulation of hydrolase activity	T1	-1.70489	< 0.0001	< 0.0001	< 0.0001	With RT / With Bce in 5y
	BP	GO:0006952	defense response	T1	-1.70448	< 0.0001	< 0.0001	< 0.0001	With RT / With Bce in 5y
	CC	GO:0009986	cell surface	T1	-1.69774	< 0.0001	< 0.0001	< 0.0001	With RT / With Bce in 5y
	BP	GO:0031347	regulation of defense response	T1	-1.69146	< 0.0001	< 0.0001	< 0.0001	With RT / With Bce in 5y
	BP	GO:0006897	endocytosis	T1	-1.68816	< 0.0001	< 0.0001	< 0.0001	With RT / With Bce in 5y
	BP	GO:0040011	locomotion	T1	-1.67614	< 0.0001	< 0.0001	< 0.0001	With RT / With Bce in 5y
	BP	GO:0098542	defense response to other organism	T1	-1.67195	< 0.0001	< 0.0001	< 0.0001	With RT / With Bce in 5y
	BP	GO:0040012	regulation of locomotion	T1	-1.67133	< 0.0001	< 0.0001	< 0.0001	With RT / With Bce in 5y
	BP	GO:0030155	regulation of cell adhesion	T1	-1.67077	< 0.0001	< 0.0001	< 0.0001	With RT / With Bce in 5y
	BP	GO:0051241	negative regulation of multicellular organismal process	T1	-1.66708	< 0.0001	< 0.0001	< 0.0001	With RT / With Bce in 5y
	BP	GO:2000145	regulation of cell motility	T1	-1.66328	< 0.0001	< 0.0001	< 0.0001	With RT / With Bce in 5y
	BP	GO:0030334	regulation of cell migration	T1	-1.66093	< 0.0001	< 0.0001	< 0.0001	With RT / With Bce in 5y
	BP	GO:0045087	innate immune response	T1	-1.6456	< 0.0001	< 0.0001	< 0.0001	With RT / With Bce in 5y
	BP	GO:0140546	defense response to symbiont	T1	-1.64356	< 0.0001	< 0.0001	< 0.0001	With RT / With Bce in 5y
	BP	GO:0030097	hemopoiesis	T1	-1.63202	< 0.0001	< 0.0001	< 0.0001	With RT / With Bce in 5y
	BP	GO:0034097	response to cytokine	T1	-1.6283	< 0.0001	< 0.0001	< 0.0001	With RT / With Bce in 5y
	BP	GO:0007155	cell adhesion	T1	-1.62214	< 0.0001	< 0.0001	< 0.0001	With RT / With Bce in 5y
	MF	GO:0038023	signaling receptor activity	T1	-1.62074	< 0.0001	< 0.0001	< 0.0001	With RT / With Bce in 5y
	MF	GO:0060089	molecular transducer activity	T1	-1.62074	< 0.0001	< 0.0001	< 0.0001	With RT / With Bce in 5y
	BP	GO:0010628	positive regulation of gene expression	T1	-1.61432	< 0.0001	< 0.0001	< 0.0001	With RT / With Bce in 5y
	BP	GO:0098609	cell-cell adhesion	T1	-1.61282	< 0.0001	< 0.0001	< 0.0001	With RT / With Bce in 5y
	MF	GO:0004888	transmembrane signaling receptor activity	T1	-1.59594	< 0.0001	< 0.0001	< 0.0001	With RT / With Bce in 5y
	BP	GO:0141124	intracellular signaling cassette	T1	-1.59191	< 0.0001	< 0.0001	< 0.0001	With RT / With Bce in 5y
	BP	GO:0051707	response to other organism	T1	-1.58873	< 0.0001	< 0.0001	< 0.0001	With RT / With Bce in 5y
	BP	GO:0009607	response to biotic stimulus	T1	-1.58194	< 0.0001	< 0.0001	< 0.0001	With RT / With Bce in 5y
	BP	GO:0043207	response to external biotic stimulus	T1	-1.57547	< 0.0001	< 0.0001	< 0.0001	With RT / With Bce in 5y
	BP	GO:0016477	cell migration	T1	-1.55746	< 0.0001	< 0.0001	< 0.0001	With RT / With Bce in 5y
	BP	GO:2000026	regulation of multicellular organismal development	T1	-1.54823	< 0.0001	< 0.0001	< 0.0001	With RT / With Bce in 5y
	BP	GO:0044419	biological process involved in interspecies interaction between organisms	T1	-1.54554	< 0.0001	< 0.0001	< 0.0001	With RT / With Bce in 5y
	BP	GO:0048870	cell motility	T1	-1.54395	< 0.0001	< 0.0001	< 0.0001	With RT / With Bce in 5y
	BP	GO:0008283	cell population proliferation	T1	-1.51967	< 0.0001	< 0.0001	< 0.0001	With RT / With Bce in 5y
	MF	GO:0005102	signaling receptor binding	T1	-1.51372	< 0.0001	< 0.0001	< 0.0001	With RT / With Bce in 5y
	BP	GO:0042127	regulation of cell population proliferation	T1	-1.50541	< 0.0001	< 0.0001	< 0.0001	With RT / With Bce in 5y
	BP	GO:0009967	positive regulation of signal transduction	T1	-1.46891	< 0.0001	< 0.0001	< 0.0001	With RT / With Bce in 5y
	BP	GO:0010647	positive regulation of cell communication	T1	-1.46194	< 0.0001	< 0.0001	< 0.0001	With RT / With Bce in 5y
	BP	GO:0023056	positive regulation of signaling	T1	-1.45769	< 0.0001	< 0.0001	< 0.0001	With RT / With Bce in 5y
	BP	GO:0065009	regulation of molecular function	T1	-1.43937	< 0.0001	< 0.0001	< 0.0001	With RT / With Bce in 5y
	BP	GO:0071310	cellular response to organic substance	T1	-1.43668	< 0.0001	< 0.0001	< 0.0001	With RT / With Bce in 5y
	BP	GO:0040017	positive regulation of locomotion	T1	-1.73613	< 0.0001	< 0.0001	< 0.0001	With RT / With Bce in 5y
	BP	GO:0002683	negative regulation of immune system process	T1	-1.78899	< 0.0001	< 0.0001	< 0.0001	With RT / With Bce in 5y
	BP	GO:1902531	regulation of intracellular signal transduction	T1	-1.43642	< 0.0001	< 0.0001	< 0.0001	With RT / With Bce in 5y
	BP	GO:0001906	cell killing	T1	-2.00659	< 0.0001	< 0.0001	< 0.0001	With RT / With Bce in 5y
	BP	GO:0070661	leukocyte proliferation	T1	-1.88993	< 0.0001	< 0.0001	< 0.0001	With RT / With Bce in 5y
	BP	GO:0032943	mononuclear cell proliferation	T1	-1.88563	< 0.0001	< 0.0001	< 0.0001	With RT / With Bce in 5y
	BP	GO:0050790	regulation of catalytic activity	T1	-1.50522	< 0.0001	< 0.0001	< 0.0001	With RT / With Bce in 5y
	BP	GO:0071706	tumor necrosis factor superfamily cytokine production	T1	-2.09486	< 0.0001	< 0.0001	< 0.0001	With RT / With Bce in 5y
	BP	GO:1903555	regulation of tumor necrosis factor superfamily cytokine production	T1	-2.09486	< 0.0001	< 0.0001	< 0.0001	With RT / With Bce in 5y
	BP	GO:0050866	negative regulation of cell activation	T1	-2.0205	< 0.0001	< 0.0001	< 0.0001	With RT / With Bce in 5y
	BP	GO:0002697	regulation of immune effector process	T1	-1.83849	< 0.0001	< 0.0001	< 0.0001	With RT / With Bce in 5y
	BP	GO:2000147	positive regulation of cell motility	T1	-1.73035	< 0.0001	< 0.0001	< 0.0001	With RT / With Bce in 5y
	BP	GO:0000165	MAPK cascade	T1	-1.6297	< 0.0001	< 0.0001	< 0.0001	With RT / With Bce in 5y
	BP	GO:0030098	lymphocyte differentiation	T1	-1.79598	< 0.0001	< 0.0001	< 0.0001	With RT / With Bce in 5y
	BP	GO:0051094	positive regulation of developmental process	T1	-1.49743	< 0.0001	< 0.0001	< 0.0001	With RT / With Bce in 5y
	MF	GO:0098772	molecular function regulator activity	T1	-1.39182	< 0.0001	< 0.0001	< 0.0001	With RT / With Bce in 5y
	BP	GO:0032640	tumor necrosis factor production	T1	-2.07591	< 0.0001	< 0.0001	< 0.0001	With RT / With Bce in 5y
	BP	GO:0032680	regulation of tumor necrosis factor production	T1	-2.07591	< 0.0001	< 0.0001	< 0.0001	With RT / With Bce in 5y
	BP	GO:0046651	lymphocyte proliferation	T1	-1.89115	< 0.0001	< 0.0001	< 0.0001	With RT / With Bce in 5y
	BP	GO:0002437	inflammatory response to antigenic stimulus	T1	-2.21426	< 0.0001	< 0.0001	< 0.0001	With RT / With Bce in 5y
	BP	GO:0002831	regulation of response to biotic stimulus	T1	-1.71869	< 0.0001	< 0.0001	< 0.0001	With RT / With Bce in 5y
	BP	GO:0007159	leukocyte cell-cell adhesion	T1	-1.78753	< 0.0001	< 0.0001	< 0.0001	With RT / With Bce in 5y
	BP	GO:0072359	circulatory system development	T1	-1.50448	< 0.0001	< 0.0001	< 0.0001	With RT / With Bce in 5y
	BP	GO:0071345	cellular response to cytokine stimulus	T1	-1.59119	< 0.0001	< 0.0001	< 0.0001	With RT / With Bce in 5y
	BP	GO:1903037	regulation of leukocyte cell-cell adhesion	T1	-1.82141	< 0.0001	< 0.0001	< 0.0001	With RT / With Bce in 5y
	BP	GO:0050863	regulation of T cell activation	T1	-1.78927	< 0.0001	< 0.0001	< 0.0001	With RT / With Bce in 5y
	BP	GO:0045785	positive regulation of cell adhesion	T1	-1.72885	< 0.0001	< 0.0001	< 0.0001	With RT / With Bce in 5y
	BP	GO:0001909	leukocyte mediated cytotoxicity	T1	-2.09091	< 0.0001	< 0.0001	< 0.0001	With RT / With Bce in 5y
	BP	GO:0022603	regulation of anatomical structure morphogenesis	T1	-1.57286	< 0.0001	< 0.0001	< 0.0001	With RT / With Bce in 5y
	BP	GO:0001525	angiogenesis	T1	-1.69312	< 0.0001	< 0.0001	< 0.0001	With RT / With Bce in 5y
	BP	GO:0030335	positive regulation of cell migration	T1	-1.70631	< 0.0001	< 0.0001	< 0.0001	With RT / With Bce in 5y
	BP	GO:0002366	leukocyte activation involved in immune response	T1	-1.83633	< 0.0001	< 0.0001	< 0.0001	With RT / With Bce in 5y
	BP	GO:0009617	response to bacterium	T1	-1.62889	< 0.0001	< 0.0001	< 0.0001	With RT / With Bce in 5y
	BP	GO:0002703	regulation of leukocyte mediated immunity	T1	-1.89243	< 0.0001	< 0.0001	< 0.0001	With RT / With Bce in 5y
	BP	GO:0006468	protein phosphorylation	T1	-1.4703	< 0.0001	< 0.0001	< 0.0001	With RT / With Bce in 5y
	BP	GO:0002253	activation of immune response	T1	-1.69346	< 0.0001	< 0.0001	< 0.0001	With RT / With Bce in 5y
	BP	GO:0045595	regulation of cell differentiation	T1	-1.41914	< 0.0001	< 0.0001	< 0.0001	With RT / With Bce in 5y
	BP	GO:0043408	regulation of MAPK cascade	T1	-1.62702	< 0.0001	< 0.0001	< 0.0001	With RT / With Bce in 5y
	BP	GO:0051130	positive regulation of cellular component organization	T1	-1.51419	< 0.0001	< 0.0001	< 0.0001	With RT / With Bce in 5y
	BP	GO:0007186	G protein-coupled receptor signaling pathway	T1	-1.46365	< 0.0001	< 0.0001	< 0.0001	With RT / With Bce in 5y
	BP	GO:0002696	positive regulation of leukocyte activation	T1	-1.80975	< 0.0001	< 0.0001	< 0.0001	With RT / With Bce in 5y
	BP	GO:0050867	positive regulation of cell activation	T1	-1.79112	< 0.0001	< 0.0001	< 0.0001	With RT / With Bce in 5y
	BP	GO:0002263	cell activation involved in immune response	T1	-1.82607	< 0.0001	< 0.0001	< 0.0001	With RT / With Bce in 5y
	BP	GO:1903039	positive regulation of leukocyte cell-cell adhesion	T1	-1.84248	< 0.0001	< 0.0001	< 0.0001	With RT / With Bce in 5y
	BP	GO:0051345	positive regulation of hydrolase activity	T1	-1.70832	< 0.0001	< 0.0001	< 0.0001	With RT / With Bce in 5y
	BP	GO:0070371	ERK1 and ERK2 cascade	T1	-1.82455	< 0.0001	< 0.0001	< 0.0001	With RT / With Bce in 5y
	BP	GO:0019882	antigen processing and presentation	T1	-2.1011	< 0.0001	< 0.0001	< 0.0001	With RT / With Bce in 5y
	BP	GO:0002695	negative regulation of leukocyte activation	T1	-1.9472	< 0.0001	< 0.0001	< 0.0001	With RT / With Bce in 5y
	BP	GO:0051251	positive regulation of lymphocyte activation	T1	-1.8172	< 0.0001	< 0.0001	< 0.0001	With RT / With Bce in 5y
	BP	GO:0031341	regulation of cell killing	T1	-2.08279	< 0.0001	< 0.0001	< 0.0001	With RT / With Bce in 5y
	BP	GO:0010720	positive regulation of cell development	T1	-1.7127	< 0.0001	< 0.0001	< 0.0001	With RT / With Bce in 5y
	BP	GO:0060284	regulation of cell development	T1	-1.55192	< 0.0001	< 0.0001	< 0.0001	With RT / With Bce in 5y
	BP	GO:0070372	regulation of ERK1 and ERK2 cascade	T1	-1.8316	< 0.0001	< 0.0001	< 0.0001	With RT / With Bce in 5y
	MF	GO:0140677	molecular function activator activity	T1	-1.49066	< 0.0001	0.000102872	< 0.0001	With RT / With Bce in 5y
	BP	GO:0070374	positive regulation of ERK1 and ERK2 cascade	T1	-1.91474	< 0.0001	0.00010975	< 0.0001	With RT / With Bce in 5y
	BP	GO:0001944	vasculature development	T1	-1.56171	< 0.0001	0.000114304	< 0.0001	With RT / With Bce in 5y
	BP	GO:0050777	negative regulation of immune response	T1	-1.9383	< 0.0001	0.000115619	< 0.0001	With RT / With Bce in 5y
	BP	GO:0002764	immune response-regulating signaling pathway	T1	-1.67261	< 0.0001	0.000121037	< 0.0001	With RT / With Bce in 5y
	CC	GO:0030141	secretory granule	T1	-1.52932	< 0.0001	0.000127335	< 0.0001	With RT / With Bce in 5y
	BP	GO:0008284	positive regulation of cell population proliferation	T1	-1.52078	< 0.0001	0.00012996	< 0.0001	With RT / With Bce in 5y
	BP	GO:0032102	negative regulation of response to external stimulus	T1	-1.72979	< 0.0001	0.000143966	< 0.0001	With RT / With Bce in 5y
	BP	GO:0050727	regulation of inflammatory response	T1	-1.74453	< 0.0001	0.00014648	< 0.0001	With RT / With Bce in 5y
	BP	GO:0042113	B cell activation	T1	-1.8367	< 0.0001	0.000148197	< 0.0001	With RT / With Bce in 5y
	BP	GO:0002274	myeloid leukocyte activation	T1	-1.86159	< 0.0001	0.000156819	< 0.0001	With RT / With Bce in 5y
	BP	GO:0098657	import into cell	T1	-1.49564	< 0.0001	0.000172156	< 0.0001	With RT / With Bce in 5y
	BP	GO:0048514	blood vessel morphogenesis	T1	-1.60186	< 0.0001	0.000184285	< 0.0001	With RT / With Bce in 5y
	BP	GO:0022409	positive regulation of cell-cell adhesion	T1	-1.81217	< 0.0001	0.000202548	< 0.0001	With RT / With Bce in 5y
	BP	GO:0031348	negative regulation of defense response	T1	-1.81635	< 0.0001	0.000212369	< 0.0001	With RT / With Bce in 5y
	BP	GO:0080134	regulation of response to stress	T1	-1.44141	< 0.0001	0.000224106	< 0.0001	With RT / With Bce in 5y
	BP	GO:0032635	interleukin-6 production	T1	-1.98461	< 0.0001	0.000231095	< 0.0001	With RT / With Bce in 5y
	BP	GO:0032675	regulation of interleukin-6 production	T1	-1.98461	< 0.0001	0.000231095	< 0.0001	With RT / With Bce in 5y
	BP	GO:0070663	regulation of leukocyte proliferation	T1	-1.83902	< 0.0001	0.00025612	< 0.0001	With RT / With Bce in 5y
	CC	GO:0099503	secretory vesicle	T1	-1.47534	< 0.0001	0.000297374	< 0.0001	With RT / With Bce in 5y
	BP	GO:0002429	immune response-activating cell surface receptor signaling pathway	T1	-1.7699	< 0.0001	0.000349512	< 0.0001	With RT / With Bce in 5y
	BP	GO:0060326	cell chemotaxis	T1	-1.79473	< 0.0001	0.000422371	< 0.0001	With RT / With Bce in 5y
	BP	GO:0030183	B cell differentiation	T1	-1.97351	< 0.0001	0.000489838	< 0.0001	With RT / With Bce in 5y
	BP	GO:0002768	immune response-regulating cell surface receptor signaling pathway	T1	-1.76286	< 0.0001	0.000497055	< 0.0001	With RT / With Bce in 5y
	CC	GO:0098797	plasma membrane protein complex	T1	-1.59977	< 0.0001	0.000498261	< 0.0001	With RT / With Bce in 5y
	BP	GO:1902105	regulation of leukocyte differentiation	T1	-1.77705	< 0.0001	0.000506469	< 0.0001	With RT / With Bce in 5y
	BP	GO:0001910	regulation of leukocyte mediated cytotoxicity	T1	-2.03507	< 0.0001	0.000562259	< 0.0001	With RT / With Bce in 5y
	BP	GO:0019886	antigen processing and presentation of exogenous peptide antigen via MHC class II	T1	-2.19952	< 0.0001	0.000601536	< 0.0001	With RT / With Bce in 5y
	CC	GO:0009897	external side of plasma membrane	T1	-1.70641	< 0.0001	0.000604948	< 0.0001	With RT / With Bce in 5y
	BP	GO:0002757	immune response-activating signaling pathway	T1	-1.66764	< 0.0001	0.000614313	< 0.0001	With RT / With Bce in 5y
	BP	GO:0048646	anatomical structure formation involved in morphogenesis	T1	-1.43217	< 0.0001	0.000649901	< 0.0001	With RT / With Bce in 5y
	BP	GO:0050900	leukocyte migration	T1	-1.70952	< 0.0001	0.000685987	< 0.0001	With RT / With Bce in 5y
	BP	GO:0031349	positive regulation of defense response	T1	-1.64096	< 0.0001	0.000753863	< 0.0001	With RT / With Bce in 5y
	CC	GO:0030139	endocytic vesicle	T1	-1.73707	< 0.0001	0.000771282	< 0.0001	With RT / With Bce in 5y
	BP	GO:0050870	positive regulation of T cell activation	T1	-1.80296	< 0.0001	0.000792708	< 0.0001	With RT / With Bce in 5y
	BP	GO:0042098	T cell proliferation	T1	-1.85305	< 0.0001	0.000809805	< 0.0001	With RT / With Bce in 5y
	BP	GO:0032944	regulation of mononuclear cell proliferation	T1	-1.80634	< 0.0001	0.000911971	< 0.0001	With RT / With Bce in 5y
	BP	GO:0048771	tissue remodeling	T1	-1.92742	< 0.0001	0.00092141	< 0.0001	With RT / With Bce in 5y
	BP	GO:0042325	regulation of phosphorylation	T1	-1.48449	< 0.0001	0.000959825	< 0.0001	With RT / With Bce in 5y
	BP	GO:0019220	regulation of phosphate metabolic process	T1	-1.43457	< 0.0001	0.00104813	< 0.0001	With RT / With Bce in 5y
	BP	GO:0051250	negative regulation of lymphocyte activation	T1	-1.92175	< 0.0001	0.00113116	< 0.0001	With RT / With Bce in 5y
	BP	GO:0051174	regulation of phosphorus metabolic process	T1	-1.44014	< 0.0001	0.00117016	< 0.0001	With RT / With Bce in 5y
	BP	GO:0043085	positive regulation of catalytic activity	T1	-1.49619	< 0.0001	0.00122941	< 0.0001	With RT / With Bce in 5y
	BP	GO:0008277	regulation of G protein-coupled receptor signaling pathway	T1	-1.9238	< 0.0001	0.00128145	< 0.0001	With RT / With Bce in 5y
	BP	GO:0032609	type II interferon production	T1	-1.98916	< 0.0001	0.00134522	< 0.0001	With RT / With Bce in 5y
	BP	GO:0032649	regulation of type II interferon production	T1	-1.98916	< 0.0001	0.00134522	< 0.0001	With RT / With Bce in 5y
	BP	GO:0043299	leukocyte degranulation	T1	-2.09785	< 0.0001	0.00137824	< 0.0001	With RT / With Bce in 5y
	BP	GO:0002699	positive regulation of immune effector process	T1	-1.77792	< 0.0001	0.00138343	< 0.0001	With RT / With Bce in 5y
	BP	GO:0045597	positive regulation of cell differentiation	T1	-1.49284	< 0.0001	0.00141849	< 0.0001	With RT / With Bce in 5y
	BP	GO:0001932	regulation of protein phosphorylation	T1	-1.48679	< 0.0001	0.00142119	< 0.0001	With RT / With Bce in 5y
	BP	GO:0044093	positive regulation of molecular function	T1	-1.4131	< 0.0001	0.00143615	< 0.0001	With RT / With Bce in 5y
	BP	GO:0048871	multicellular organismal-level homeostasis	T1	-1.50179	< 0.0001	0.0014447	< 0.0001	With RT / With Bce in 5y
	BP	GO:1902533	positive regulation of intracellular signal transduction	T1	-1.44991	< 0.0001	0.00145386	< 0.0001	With RT / With Bce in 5y
	BP	GO:0019221	cytokine-mediated signaling pathway	T1	-1.59552	< 0.0001	0.00150959	< 0.0001	With RT / With Bce in 5y
	BP	GO:0002833	positive regulation of response to biotic stimulus	T1	-1.67346	< 0.0001	0.00153226	< 0.0001	With RT / With Bce in 5y
	BP	GO:0001568	blood vessel development	T1	-1.54404	< 0.0001	0.00155645	< 0.0001	With RT / With Bce in 5y
	BP	GO:0016310	phosphorylation	T1	-1.38647	< 0.0001	0.00170655	< 0.0001	With RT / With Bce in 5y
	BP	GO:0048002	antigen processing and presentation of peptide antigen	T1	-2.11571	< 0.0001	0.00184049	< 0.0001	With RT / With Bce in 5y
	BP	GO:0034103	regulation of tissue remodeling	T1	-2.10455	< 0.0001	0.00185512	< 0.0001	With RT / With Bce in 5y
	BP	GO:0001818	negative regulation of cytokine production	T1	-1.73427	< 0.0001	0.00206647	< 0.0001	With RT / With Bce in 5y
	BP	GO:0046849	bone remodeling	T1	-2.02797	< 0.0001	0.00222062	< 0.0001	With RT / With Bce in 5y
	BP	GO:0050670	regulation of lymphocyte proliferation	T1	-1.80558	< 0.0001	0.00236559	< 0.0001	With RT / With Bce in 5y
	BP	GO:1901700	response to oxygen-containing compound	T1	-1.35946	< 0.0001	0.00272193	< 0.0001	With RT / With Bce in 5y
	BP	GO:0002275	myeloid cell activation involved in immune response	T1	-2.01014	< 0.0001	0.00280262	< 0.0001	With RT / With Bce in 5y
	BP	GO:0016192	vesicle-mediated transport	T1	-1.3792	< 0.0001	0.00287281	< 0.0001	With RT / With Bce in 5y
	MF	GO:0030545	signaling receptor regulator activity	T1	-1.58737	< 0.0001	0.00306274	< 0.0001	With RT / With Bce in 5y
	CC	GO:0012506	vesicle membrane	T1	-1.40547	< 0.0001	0.00357679	< 0.0001	With RT / With Bce in 5y
	BP	GO:0002495	antigen processing and presentation of peptide antigen via MHC class II	T1	-2.15972	< 0.0001	0.00394773	< 0.0001	With RT / With Bce in 5y
	MF	GO:0030546	signaling receptor activator activity	T1	-1.57603	< 0.0001	0.00407491	< 0.0001	With RT / With Bce in 5y
	BP	GO:1901342	regulation of vasculature development	T1	-1.7242	< 0.0001	0.00443329	< 0.0001	With RT / With Bce in 5y
	BP	GO:0050764	regulation of phagocytosis	T1	-1.98937	< 0.0001	0.0045368	< 0.0001	With RT / With Bce in 5y
	BP	GO:0045765	regulation of angiogenesis	T1	-1.7214	< 0.0001	0.00486132	< 0.0001	With RT / With Bce in 5y
	BP	GO:0002478	antigen processing and presentation of exogenous peptide antigen	T1	-2.11457	< 0.0001	0.0049422	< 0.0001	With RT / With Bce in 5y
	CC	GO:0030659	cytoplasmic vesicle membrane	T1	-1.38178	< 0.0001	0.00498136	< 0.0001	With RT / With Bce in 5y
	BP	GO:0030100	regulation of endocytosis	T1	-1.70717	< 0.0001	0.00521741	< 0.0001	With RT / With Bce in 5y
	BP	GO:0032612	interleukin-1 production	T1	-1.96737	< 0.0001	0.00541673	< 0.0001	With RT / With Bce in 5y
	BP	GO:0032652	regulation of interleukin-1 production	T1	-1.96737	< 0.0001	0.00541673	< 0.0001	With RT / With Bce in 5y
	BP	GO:0010562	positive regulation of phosphorus metabolic process	T1	-1.50759	< 0.0001	0.00559028	< 0.0001	With RT / With Bce in 5y
	BP	GO:0045937	positive regulation of phosphate metabolic process	T1	-1.50759	< 0.0001	0.00559028	< 0.0001	With RT / With Bce in 5y
	CC	GO:0045121	membrane raft	T1	-1.70903	< 0.0001	0.00581561	< 0.0001	With RT / With Bce in 5y
	BP	GO:0030595	leukocyte chemotaxis	T1	-1.75567	< 0.0001	0.00585004	< 0.0001	With RT / With Bce in 5y
	CC	GO:0098857	membrane microdomain	T1	-1.70109	< 0.0001	0.00596199	< 0.0001	With RT / With Bce in 5y
	BP	GO:0042592	homeostatic process	T1	-1.32988	< 0.0001	0.00609728	< 0.0001	With RT / With Bce in 5y
	BP	GO:0071219	cellular response to molecule of bacterial origin	T1	-1.77123	< 0.0001	0.00613996	< 0.0001	With RT / With Bce in 5y
	BP	GO:0097529	myeloid leukocyte migration	T1	-1.75267	< 0.0001	0.00629274	< 0.0001	With RT / With Bce in 5y
	BP	GO:0002444	myeloid leukocyte mediated immunity	T1	-1.96279	< 0.0001	0.00638627	< 0.0001	With RT / With Bce in 5y
	BP	GO:0042742	defense response to bacterium	T1	-1.69068	< 0.0001	0.00643608	< 0.0001	With RT / With Bce in 5y
	BP	GO:0043410	positive regulation of MAPK cascade	T1	-1.58626	< 0.0001	0.00693419	< 0.0001	With RT / With Bce in 5y
	BP	GO:0097435	supramolecular fiber organization	T1	-1.45232	< 0.0001	0.00720149	< 0.0001	With RT / With Bce in 5y
	CC	GO:0045202	synapse	T1	-1.34686	< 0.0001	0.00747261	< 0.0001	With RT / With Bce in 5y
	BP	GO:0002706	regulation of lymphocyte mediated immunity	T1	-1.79726	< 0.0001	0.00749898	< 0.0001	With RT / With Bce in 5y
	BP	GO:0032615	interleukin-12 production	T1	-2.07551	< 0.0001	0.00759972	< 0.0001	With RT / With Bce in 5y
	BP	GO:0032655	regulation of interleukin-12 production	T1	-2.07551	< 0.0001	0.00759972	< 0.0001	With RT / With Bce in 5y
	BP	GO:0019884	antigen processing and presentation of exogenous antigen	T1	-2.08996	< 0.0001	0.00799539	< 0.0001	With RT / With Bce in 5y
	BP	GO:1901701	cellular response to oxygen-containing compound	T1	-1.36482	< 0.0001	0.00814063	< 0.0001	With RT / With Bce in 5y
	BP	GO:0035239	tube morphogenesis	T1	-1.45144	< 0.0001	0.00865689	< 0.0001	With RT / With Bce in 5y
	BP	GO:1902107	positive regulation of leukocyte differentiation	T1	-1.82867	< 0.0001	0.00866727	< 0.0001	With RT / With Bce in 5y
	BP	GO:1903708	positive regulation of hemopoiesis	T1	-1.82867	< 0.0001	0.00866727	< 0.0001	With RT / With Bce in 5y
	BP	GO:0070664	negative regulation of leukocyte proliferation	T1	-1.96218	< 0.0001	0.00924079	< 0.0001	With RT / With Bce in 5y
	BP	GO:0030036	actin cytoskeleton organization	T1	-1.48045	< 0.0001	0.0113161	< 0.0001	With RT / With Bce in 5y
	BP	GO:0045123	cellular extravasation	T1	-2.02863	< 0.0001	0.0115523	< 0.0001	With RT / With Bce in 5y
	BP	GO:0002861	regulation of inflammatory response to antigenic stimulus	T1	-2.11956	< 0.0001	0.0128432	< 0.0001	With RT / With Bce in 5y
	CC	GO:0005925	focal adhesion	T1	-1.58755	< 0.0001	0.0134128	< 0.0001	With RT / With Bce in 5y
	BP	GO:0002862	negative regulation of inflammatory response to antigenic stimulus	T1	-2.12295	< 0.0001	0.013731	< 0.0001	With RT / With Bce in 5y
	BP	GO:0050920	regulation of chemotaxis	T1	-1.73162	< 0.0001	0.0163385	< 0.0001	With RT / With Bce in 5y
	BP	GO:1903706	regulation of hemopoiesis	T1	-1.5954	< 0.0001	0.0165139	< 0.0001	With RT / With Bce in 5y
	BP	GO:0071216	cellular response to biotic stimulus	T1	-1.70894	< 0.0001	0.0176708	< 0.0001	With RT / With Bce in 5y
	BP	GO:0002504	antigen processing and presentation of peptide or polysaccharide antigen via MHC class II	T1	-2.11569	< 0.0001	0.018088	< 0.0001	With RT / With Bce in 5y
	BP	GO:0002456	T cell mediated immunity	T1	-1.88714	< 0.0001	0.0185005	< 0.0001	With RT / With Bce in 5y
	BP	GO:0031399	regulation of protein modification process	T1	-1.37075	< 0.0001	0.0191747	< 0.0001	With RT / With Bce in 5y
	MF	GO:0048018	receptor ligand activity	T1	-1.55987	< 0.0001	0.0195024	< 0.0001	With RT / With Bce in 5y
	CC	GO:0030055	cell-substrate junction	T1	-1.5835	< 0.0001	0.0196706	< 0.0001	With RT / With Bce in 5y
	BP	GO:0000902	cell morphogenesis	T1	-1.38355	< 0.0001	0.0202991	< 0.0001	With RT / With Bce in 5y
	BP	GO:0007010	cytoskeleton organization	T1	-1.34027	< 0.0001	0.0245059	< 0.0001	With RT / With Bce in 5y
	BP	GO:0002819	regulation of adaptive immune response	T1	-1.72264	< 0.0001	0.0262279	< 0.0001	With RT / With Bce in 5y
	BP	GO:0051248	negative regulation of protein metabolic process	T1	-1.43419	< 0.0001	0.0280114	< 0.0001	With RT / With Bce in 5y
	BP	GO:0048585	negative regulation of response to stimulus	T1	-1.31196	< 0.0001	0.0289709	< 0.0001	With RT / With Bce in 5y
	BP	GO:0032729	positive regulation of type II interferon production	T1	-1.98369	< 0.0001	0.0297329	< 0.0001	With RT / With Bce in 5y
	BP	GO:0042129	regulation of T cell proliferation	T1	-1.7594	< 0.0001	0.0304073	< 0.0001	With RT / With Bce in 5y
	BP	GO:0007162	negative regulation of cell adhesion	T1	-1.65539	< 0.0001	0.0305332	< 0.0001	With RT / With Bce in 5y
	BP	GO:0071674	mononuclear cell migration	T1	-1.72175	< 0.0001	0.0318559	< 0.0001	With RT / With Bce in 5y
	MF	GO:0030234	enzyme regulator activity	T1	-1.35787	< 0.0001	0.032726	0.000101074	With RT / With Bce in 5y
	BP	GO:0007267	cell-cell signaling	T1	-1.30268	< 0.0001	0.032726	0.000101074	With RT / With Bce in 5y
	BP	GO:0032496	response to lipopolysaccharide	T1	-1.63455	< 0.0001	0.0334185	0.000102813	With RT / With Bce in 5y
	BP	GO:0001667	ameboidal-type cell migration	T1	-1.55596	< 0.0001	0.0335508	0.000102821	With RT / With Bce in 5y
	BP	GO:0045088	regulation of innate immune response	T1	-1.57194	< 0.0001	0.0357637	0.000109181	With RT / With Bce in 5y
	BP	GO:0032692	negative regulation of interleukin-1 production	T1	-2.08135	< 0.0001	0.0402068	0.000121345	With RT / With Bce in 5y
	BP	GO:0071222	cellular response to lipopolysaccharide	T1	-1.72936	< 0.0001	0.041144	0.000123704	With RT / With Bce in 5y
	BP	GO:0006959	humoral immune response	T1	-1.66786	< 0.0001	0.0416703	0.000124813	With RT / With Bce in 5y
	BP	GO:0050728	negative regulation of inflammatory response	T1	-1.79808	< 0.0001	0.0420997	0.000125297	With RT / With Bce in 5y
	BP	GO:0060627	regulation of vesicle-mediated transport	T1	-1.5047	< 0.0001	0.0421476	0.000125297	With RT / With Bce in 5y
	MF	GO:0042379	chemokine receptor binding	T1	-1.957	< 0.0001	0.0427525	0.000126621	With RT / With Bce in 5y
	BP	GO:0032715	negative regulation of interleukin-6 production	T1	-2.0574	< 0.0001	0.0449029	0.000132496	With RT / With Bce in 5y
	BP	GO:0031589	cell-substrate adhesion	T1	-1.61115	< 0.0001	0.0450877	0.000132548	With RT / With Bce in 5y
	BP	GO:0031343	positive regulation of cell killing	T1	-1.98333	< 0.0001	0.0474347	0.000138934	With RT / With Bce in 5y
	BP	GO:0033993	response to lipid	T1	-1.40284	< 0.0001	0.0496602	0.000144745	With RT / With Bce in 5y
	BP	GO:0030029	actin filament-based process	T1	-1.43932	< 0.0001	0.0497837	0.000144745	With RT / With Bce in 5y
	CC	GO:1902494	catalytic complex	T3	1.42569	< 0.0001	< 0.0001	< 0.0001	no RT / no Bce in 10y
	MF	GO:0005201	extracellular matrix structural constituent	T3	1.9916	< 0.0001	< 0.0001	< 0.0001	no RT / no Bce in 10y
	BP	GO:0032543	mitochondrial translation	T3	2.06018	< 0.0001	0.000331539	< 0.0001	no RT / no Bce in 10y
	CC	GO:0098644	complex of collagen trimers	T3	2.21357	< 0.0001	0.000547492	< 0.0001	no RT / no Bce in 10y
	BP	GO:0140053	mitochondrial gene expression	T3	1.91334	< 0.0001	0.000926916	< 0.0001	no RT / no Bce in 10y
	MF	GO:0030020	extracellular matrix structural constituent conferring tensile strength	T3	2.24169	< 0.0001	0.000957259	< 0.0001	no RT / no Bce in 10y
	CC	GO:0140535	intracellular protein-containing complex	T3	1.46796	< 0.0001	0.00256468	< 0.0001	no RT / no Bce in 10y
	CC	GO:0098798	mitochondrial protein-containing complex	T3	1.7737	< 0.0001	0.00286775	< 0.0001	no RT / no Bce in 10y
	MF	GO:0003723	RNA binding	T3	1.32867	< 0.0001	0.00601005	< 0.0001	no RT / no Bce in 10y
	CC	GO:1990234	transferase complex	T3	1.44292	< 0.0001	0.00724172	< 0.0001	no RT / no Bce in 10y
	CC	GO:0140513	nuclear protein-containing complex	T3	1.3674	< 0.0001	0.00835594	< 0.0001	no RT / no Bce in 10y
	CC	GO:0005743	mitochondrial inner membrane	T3	1.58782	< 0.0001	0.00981251	< 0.0001	no RT / no Bce in 10y
	BP	GO:0006974	DNA damage response	T3	1.42146	< 0.0001	0.0165509	< 0.0001	no RT / no Bce in 10y
	MF	GO:0005198	structural molecule activity	T3	1.44028	< 0.0001	0.0167918	< 0.0001	no RT / no Bce in 10y
	BP	GO:0044703	multi-organism reproductive process	T3	1.7689	< 0.0001	0.0238915	< 0.0001	no RT / no Bce in 10y
	CC	GO:0005739	mitochondrion	T3	1.30945	< 0.0001	0.0275874	0.000108674	no RT / no Bce in 10y
	BP	GO:0001501	skeletal system development	T3	1.52028	< 0.0001	0.0369718	0.000138706	no RT / no Bce in 10y
	CC	GO:0030312	external encapsulating structure	T3	1.48341	< 0.0001	0.0395159	0.000146852	no RT / no Bce in 10y
	MF	GO:0003823	antigen binding	T1	-2.40666	< 0.0001	< 0.0001	< 0.0001	no RT / no Bce in 10y
	BP	GO:0002250	adaptive immune response	T1	-2.29624	< 0.0001	< 0.0001	< 0.0001	no RT / no Bce in 10y
	BP	GO:0001909	leukocyte mediated cytotoxicity	T1	-2.21616	< 0.0001	< 0.0001	< 0.0001	no RT / no Bce in 10y
	BP	GO:0001906	cell killing	T1	-2.11741	< 0.0001	< 0.0001	< 0.0001	no RT / no Bce in 10y
	BP	GO:0002449	lymphocyte mediated immunity	T1	-2.09619	< 0.0001	< 0.0001	< 0.0001	no RT / no Bce in 10y
	BP	GO:0002460	adaptive immune response based on somatic recombination of immune receptors built from immunoglobulin superfamily domains	T1	-2.05742	< 0.0001	< 0.0001	< 0.0001	no RT / no Bce in 10y
	BP	GO:0002443	leukocyte mediated immunity	T1	-2.0553	< 0.0001	< 0.0001	< 0.0001	no RT / no Bce in 10y
	BP	GO:0002252	immune effector process	T1	-1.96375	< 0.0001	< 0.0001	< 0.0001	no RT / no Bce in 10y
	BP	GO:0046649	lymphocyte activation	T1	-1.89994	< 0.0001	< 0.0001	< 0.0001	no RT / no Bce in 10y
	BP	GO:0042110	T cell activation	T1	-1.88459	< 0.0001	< 0.0001	< 0.0001	no RT / no Bce in 10y
	BP	GO:0006955	immune response	T1	-1.87189	< 0.0001	< 0.0001	< 0.0001	no RT / no Bce in 10y
	BP	GO:0050865	regulation of cell activation	T1	-1.86835	< 0.0001	< 0.0001	< 0.0001	no RT / no Bce in 10y
	BP	GO:0045321	leukocyte activation	T1	-1.85586	< 0.0001	< 0.0001	< 0.0001	no RT / no Bce in 10y
	BP	GO:0001775	cell activation	T1	-1.85019	< 0.0001	< 0.0001	< 0.0001	no RT / no Bce in 10y
	BP	GO:0007159	leukocyte cell-cell adhesion	T1	-1.84691	< 0.0001	< 0.0001	< 0.0001	no RT / no Bce in 10y
	BP	GO:1903131	mononuclear cell differentiation	T1	-1.84473	< 0.0001	< 0.0001	< 0.0001	no RT / no Bce in 10y
	BP	GO:0030098	lymphocyte differentiation	T1	-1.84214	< 0.0001	< 0.0001	< 0.0001	no RT / no Bce in 10y
	CC	GO:0098552	side of membrane	T1	-1.8397	< 0.0001	< 0.0001	< 0.0001	no RT / no Bce in 10y
	BP	GO:0051249	regulation of lymphocyte activation	T1	-1.83761	< 0.0001	< 0.0001	< 0.0001	no RT / no Bce in 10y
	BP	GO:0002694	regulation of leukocyte activation	T1	-1.82926	< 0.0001	< 0.0001	< 0.0001	no RT / no Bce in 10y
	BP	GO:0050778	positive regulation of immune response	T1	-1.80066	< 0.0001	< 0.0001	< 0.0001	no RT / no Bce in 10y
	BP	GO:0002684	positive regulation of immune system process	T1	-1.79062	< 0.0001	< 0.0001	< 0.0001	no RT / no Bce in 10y
	BP	GO:0050776	regulation of immune response	T1	-1.78193	< 0.0001	< 0.0001	< 0.0001	no RT / no Bce in 10y
	CC	GO:0098797	plasma membrane protein complex	T1	-1.75747	< 0.0001	< 0.0001	< 0.0001	no RT / no Bce in 10y
	BP	GO:0002682	regulation of immune system process	T1	-1.73126	< 0.0001	< 0.0001	< 0.0001	no RT / no Bce in 10y
	BP	GO:0002521	leukocyte differentiation	T1	-1.71841	< 0.0001	< 0.0001	< 0.0001	no RT / no Bce in 10y
	BP	GO:0006954	inflammatory response	T1	-1.69746	< 0.0001	< 0.0001	< 0.0001	no RT / no Bce in 10y
	CC	GO:0009986	cell surface	T1	-1.68737	< 0.0001	< 0.0001	< 0.0001	no RT / no Bce in 10y
	MF	GO:0038023	signaling receptor activity	T1	-1.66701	< 0.0001	< 0.0001	< 0.0001	no RT / no Bce in 10y
	MF	GO:0060089	molecular transducer activity	T1	-1.66701	< 0.0001	< 0.0001	< 0.0001	no RT / no Bce in 10y
	MF	GO:0004888	transmembrane signaling receptor activity	T1	-1.66573	< 0.0001	< 0.0001	< 0.0001	no RT / no Bce in 10y
	BP	GO:0098542	defense response to other organism	T1	-1.63994	< 0.0001	< 0.0001	< 0.0001	no RT / no Bce in 10y
	BP	GO:0006952	defense response	T1	-1.62983	< 0.0001	< 0.0001	< 0.0001	no RT / no Bce in 10y
	BP	GO:0140546	defense response to symbiont	T1	-1.62869	< 0.0001	< 0.0001	< 0.0001	no RT / no Bce in 10y
	BP	GO:0051240	positive regulation of multicellular organismal process	T1	-1.57833	< 0.0001	< 0.0001	< 0.0001	no RT / no Bce in 10y
	BP	GO:0007186	G protein-coupled receptor signaling pathway	T1	-1.56942	< 0.0001	< 0.0001	< 0.0001	no RT / no Bce in 10y
	BP	GO:0051707	response to other organism	T1	-1.56608	< 0.0001	< 0.0001	< 0.0001	no RT / no Bce in 10y
	BP	GO:0009607	response to biotic stimulus	T1	-1.55425	< 0.0001	< 0.0001	< 0.0001	no RT / no Bce in 10y
	BP	GO:0043207	response to external biotic stimulus	T1	-1.54898	< 0.0001	< 0.0001	< 0.0001	no RT / no Bce in 10y
	BP	GO:0044419	biological process involved in interspecies interaction between organisms	T1	-1.53041	< 0.0001	< 0.0001	< 0.0001	no RT / no Bce in 10y
	BP	GO:0141124	intracellular signaling cassette	T1	-1.46529	< 0.0001	< 0.0001	< 0.0001	no RT / no Bce in 10y
	BP	GO:1903037	regulation of leukocyte cell-cell adhesion	T1	-1.864	< 0.0001	< 0.0001	< 0.0001	no RT / no Bce in 10y
	BP	GO:0032101	regulation of response to external stimulus	T1	-1.58076	< 0.0001	< 0.0001	< 0.0001	no RT / no Bce in 10y
	MF	GO:0005102	signaling receptor binding	T1	-1.48567	< 0.0001	< 0.0001	< 0.0001	no RT / no Bce in 10y
	BP	GO:0045087	innate immune response	T1	-1.59536	< 0.0001	< 0.0001	< 0.0001	no RT / no Bce in 10y
	CC	GO:0099503	secretory vesicle	T1	-1.54983	< 0.0001	< 0.0001	< 0.0001	no RT / no Bce in 10y
	BP	GO:0070098	chemokine-mediated signaling pathway	T1	-2.23434	< 0.0001	< 0.0001	< 0.0001	no RT / no Bce in 10y
	BP	GO:0002697	regulation of immune effector process	T1	-1.80399	< 0.0001	< 0.0001	< 0.0001	no RT / no Bce in 10y
	BP	GO:0050863	regulation of T cell activation	T1	-1.83934	< 0.0001	< 0.0001	< 0.0001	no RT / no Bce in 10y
	CC	GO:0030141	secretory granule	T1	-1.5969	< 0.0001	< 0.0001	< 0.0001	no RT / no Bce in 10y
	BP	GO:0031341	regulation of cell killing	T1	-2.18453	< 0.0001	< 0.0001	< 0.0001	no RT / no Bce in 10y
	BP	GO:0022407	regulation of cell-cell adhesion	T1	-1.74276	< 0.0001	< 0.0001	< 0.0001	no RT / no Bce in 10y
	BP	GO:0070661	leukocyte proliferation	T1	-1.80755	< 0.0001	< 0.0001	< 0.0001	no RT / no Bce in 10y
	BP	GO:0001816	cytokine production	T1	-1.61624	< 0.0001	< 0.0001	< 0.0001	no RT / no Bce in 10y
	CC	GO:0009897	external side of plasma membrane	T1	-1.80586	< 0.0001	< 0.0001	< 0.0001	no RT / no Bce in 10y
	BP	GO:0019882	antigen processing and presentation	T1	-2.14981	< 0.0001	< 0.0001	< 0.0001	no RT / no Bce in 10y
	BP	GO:0001817	regulation of cytokine production	T1	-1.61735	< 0.0001	< 0.0001	< 0.0001	no RT / no Bce in 10y
	BP	GO:1990868	response to chemokine	T1	-2.17246	< 0.0001	< 0.0001	< 0.0001	no RT / no Bce in 10y
	BP	GO:1990869	cellular response to chemokine	T1	-2.17246	< 0.0001	< 0.0001	< 0.0001	no RT / no Bce in 10y
	BP	GO:0002456	T cell mediated immunity	T1	-2.10477	< 0.0001	< 0.0001	< 0.0001	no RT / no Bce in 10y
	BP	GO:0002366	leukocyte activation involved in immune response	T1	-1.86835	< 0.0001	< 0.0001	< 0.0001	no RT / no Bce in 10y
	MF	GO:0030545	signaling receptor regulator activity	T1	-1.66399	< 0.0001	< 0.0001	< 0.0001	no RT / no Bce in 10y
	BP	GO:0009617	response to bacterium	T1	-1.63244	< 0.0001	< 0.0001	< 0.0001	no RT / no Bce in 10y
	CC	GO:0043235	receptor complex	T1	-1.74405	< 0.0001	< 0.0001	< 0.0001	no RT / no Bce in 10y
	BP	GO:0002263	cell activation involved in immune response	T1	-1.83974	< 0.0001	< 0.0001	< 0.0001	no RT / no Bce in 10y
	BP	GO:0001910	regulation of leukocyte mediated cytotoxicity	T1	-2.16155	< 0.0001	< 0.0001	< 0.0001	no RT / no Bce in 10y
	BP	GO:0050867	positive regulation of cell activation	T1	-1.75516	< 0.0001	< 0.0001	< 0.0001	no RT / no Bce in 10y
	BP	GO:0046651	lymphocyte proliferation	T1	-1.80477	< 0.0001	< 0.0001	< 0.0001	no RT / no Bce in 10y
	BP	GO:0050866	negative regulation of cell activation	T1	-1.90264	< 0.0001	< 0.0001	< 0.0001	no RT / no Bce in 10y
	CC	GO:0012506	vesicle membrane	T1	-1.4845	< 0.0001	< 0.0001	< 0.0001	no RT / no Bce in 10y
	BP	GO:0051209	release of sequestered calcium ion into cytosol	T1	-2.04742	< 0.0001	0.000108409	< 0.0001	no RT / no Bce in 10y
	BP	GO:0051283	negative regulation of sequestering of calcium ion	T1	-2.0214	< 0.0001	0.000126007	< 0.0001	no RT / no Bce in 10y
	BP	GO:0070663	regulation of leukocyte proliferation	T1	-1.83055	< 0.0001	0.000151352	< 0.0001	no RT / no Bce in 10y
	BP	GO:0071310	cellular response to organic substance	T1	-1.38967	< 0.0001	0.000162028	< 0.0001	no RT / no Bce in 10y
	BP	GO:0071674	mononuclear cell migration	T1	-1.89065	< 0.0001	0.000168542	< 0.0001	no RT / no Bce in 10y
	BP	GO:0032943	mononuclear cell proliferation	T1	-1.79926	< 0.0001	0.000176541	< 0.0001	no RT / no Bce in 10y
	BP	GO:0006897	endocytosis	T1	-1.5762	< 0.0001	0.000191752	< 0.0001	no RT / no Bce in 10y
	BP	GO:0042330	taxis	T1	-1.69091	< 0.0001	0.000204709	< 0.0001	no RT / no Bce in 10y
	MF	GO:0098772	molecular function regulator activity	T1	-1.3798	< 0.0001	0.000268668	< 0.0001	no RT / no Bce in 10y
	BP	GO:0002478	antigen processing and presentation of exogenous peptide antigen	T1	-2.19956	< 0.0001	0.00027752	< 0.0001	no RT / no Bce in 10y
	BP	GO:0002703	regulation of leukocyte mediated immunity	T1	-1.86319	< 0.0001	0.000278093	< 0.0001	no RT / no Bce in 10y
	CC	GO:0030659	cytoplasmic vesicle membrane	T1	-1.47439	< 0.0001	0.00030867	< 0.0001	no RT / no Bce in 10y
	BP	GO:0000165	MAPK cascade	T1	-1.55687	< 0.0001	0.000327449	< 0.0001	no RT / no Bce in 10y
	BP	GO:0098657	import into cell	T1	-1.51639	< 0.0001	0.000331424	< 0.0001	no RT / no Bce in 10y
	BP	GO:0016192	vesicle-mediated transport	T1	-1.41906	< 0.0001	0.000335444	< 0.0001	no RT / no Bce in 10y
	BP	GO:0002706	regulation of lymphocyte mediated immunity	T1	-1.89793	< 0.0001	0.000336598	< 0.0001	no RT / no Bce in 10y
	BP	GO:0002764	immune response-regulating signaling pathway	T1	-1.65999	< 0.0001	0.000350108	< 0.0001	no RT / no Bce in 10y
	BP	GO:0006935	chemotaxis	T1	-1.68974	< 0.0001	0.000354691	< 0.0001	no RT / no Bce in 10y
	BP	GO:0097553	calcium ion transmembrane import into cytosol	T1	-1.92001	< 0.0001	0.000365647	< 0.0001	no RT / no Bce in 10y
	BP	GO:0099536	synaptic signaling	T1	-1.53721	< 0.0001	0.000388203	< 0.0001	no RT / no Bce in 10y
	BP	GO:0019884	antigen processing and presentation of exogenous antigen	T1	-2.16459	< 0.0001	0.000409243	< 0.0001	no RT / no Bce in 10y
	BP	GO:0070374	positive regulation of ERK1 and ERK2 cascade	T1	-1.8792	< 0.0001	0.000427062	< 0.0001	no RT / no Bce in 10y
	BP	GO:0002696	positive regulation of leukocyte activation	T1	-1.72242	< 0.0001	0.000455447	< 0.0001	no RT / no Bce in 10y
	MF	GO:0030546	signaling receptor activator activity	T1	-1.63181	< 0.0001	0.000490572	< 0.0001	no RT / no Bce in 10y
	BP	GO:0001819	positive regulation of cytokine production	T1	-1.65803	< 0.0001	0.000497094	< 0.0001	no RT / no Bce in 10y
	BP	GO:0051282	regulation of sequestering of calcium ion	T1	-2.00971	< 0.0001	0.000503431	< 0.0001	no RT / no Bce in 10y
	BP	GO:0002253	activation of immune response	T1	-1.64612	< 0.0001	0.000514449	< 0.0001	no RT / no Bce in 10y
	MF	GO:0042605	peptide antigen binding	T1	-2.1814	< 0.0001	0.000542779	< 0.0001	no RT / no Bce in 10y
	BP	GO:0042742	defense response to bacterium	T1	-1.77406	< 0.0001	0.000631328	< 0.0001	no RT / no Bce in 10y
	BP	GO:1903039	positive regulation of leukocyte cell-cell adhesion	T1	-1.812	< 0.0001	0.000639746	< 0.0001	no RT / no Bce in 10y
	BP	GO:0030097	hemopoiesis	T1	-1.51502	< 0.0001	0.000656421	< 0.0001	no RT / no Bce in 10y
	BP	GO:0002699	positive regulation of immune effector process	T1	-1.79112	< 0.0001	0.000660741	< 0.0001	no RT / no Bce in 10y
	BP	GO:0002429	immune response-activating cell surface receptor signaling pathway	T1	-1.75892	< 0.0001	0.000725143	< 0.0001	no RT / no Bce in 10y
	BP	GO:0051208	sequestering of calcium ion	T1	-1.9627	< 0.0001	0.000804506	< 0.0001	no RT / no Bce in 10y
	BP	GO:0030183	B cell differentiation	T1	-1.91403	< 0.0001	0.000877104	< 0.0001	no RT / no Bce in 10y
	BP	GO:0040011	locomotion	T1	-1.43246	< 0.0001	0.000904966	< 0.0001	no RT / no Bce in 10y
	BP	GO:0006874	intracellular calcium ion homeostasis	T1	-1.75839	< 0.0001	0.000951309	< 0.0001	no RT / no Bce in 10y
	BP	GO:0070372	regulation of ERK1 and ERK2 cascade	T1	-1.76418	< 0.0001	0.000954433	< 0.0001	no RT / no Bce in 10y
	BP	GO:0022409	positive regulation of cell-cell adhesion	T1	-1.73898	< 0.0001	0.00116531	< 0.0001	no RT / no Bce in 10y
	BP	GO:0050900	leukocyte migration	T1	-1.70152	< 0.0001	0.00119935	< 0.0001	no RT / no Bce in 10y
	BP	GO:0050870	positive regulation of T cell activation	T1	-1.76377	< 0.0001	0.00123286	< 0.0001	no RT / no Bce in 10y
	BP	GO:0002757	immune response-activating signaling pathway	T1	-1.65347	< 0.0001	0.00125529	< 0.0001	no RT / no Bce in 10y
	MF	GO:0048020	CCR chemokine receptor binding	T1	-2.13753	< 0.0001	0.00134389	< 0.0001	no RT / no Bce in 10y
	BP	GO:0002768	immune response-regulating cell surface receptor signaling pathway	T1	-1.73573	< 0.0001	0.00145031	< 0.0001	no RT / no Bce in 10y
	BP	GO:0051250	negative regulation of lymphocyte activation	T1	-1.89827	< 0.0001	0.00145683	< 0.0001	no RT / no Bce in 10y
	BP	GO:0099537	trans-synaptic signaling	T1	-1.53241	< 0.0001	0.00148512	< 0.0001	no RT / no Bce in 10y
	BP	GO:0050851	antigen receptor-mediated signaling pathway	T1	-1.838	< 0.0001	0.00153697	< 0.0001	no RT / no Bce in 10y
	MF	GO:0048018	receptor ligand activity	T1	-1.62546	< 0.0001	0.0015902	< 0.0001	no RT / no Bce in 10y
	CC	GO:0098802	plasma membrane signaling receptor complex	T1	-1.85467	< 0.0001	0.00179297	< 0.0001	no RT / no Bce in 10y
	BP	GO:0002695	negative regulation of leukocyte activation	T1	-1.85408	< 0.0001	0.00181805	< 0.0001	no RT / no Bce in 10y
	BP	GO:0032103	positive regulation of response to external stimulus	T1	-1.57023	< 0.0001	0.00197376	< 0.0001	no RT / no Bce in 10y
	BP	GO:0051241	negative regulation of multicellular organismal process	T1	-1.44331	< 0.0001	0.00203804	< 0.0001	no RT / no Bce in 10y
	BP	GO:0019886	antigen processing and presentation of exogenous peptide antigen via MHC class II	T1	-2.15842	< 0.0001	0.00221998	< 0.0001	no RT / no Bce in 10y
	BP	GO:0034097	response to cytokine	T1	-1.48864	< 0.0001	0.00222702	< 0.0001	no RT / no Bce in 10y
	BP	GO:0072676	lymphocyte migration	T1	-1.94517	< 0.0001	0.00229364	< 0.0001	no RT / no Bce in 10y
	BP	GO:0032609	type II interferon production	T1	-2.00002	< 0.0001	0.00230735	< 0.0001	no RT / no Bce in 10y
	BP	GO:0032649	regulation of type II interferon production	T1	-2.00002	< 0.0001	0.00230735	< 0.0001	no RT / no Bce in 10y
	BP	GO:0070371	ERK1 and ERK2 cascade	T1	-1.72097	< 0.0001	0.00280241	< 0.0001	no RT / no Bce in 10y
	BP	GO:0050670	regulation of lymphocyte proliferation	T1	-1.79847	< 0.0001	0.00280705	< 0.0001	no RT / no Bce in 10y
	BP	GO:0032944	regulation of mononuclear cell proliferation	T1	-1.79188	< 0.0001	0.0028188	< 0.0001	no RT / no Bce in 10y
	BP	GO:0010273	detoxification of copper ion	T1	-2.16219	< 0.0001	0.00291863	< 0.0001	no RT / no Bce in 10y
	BP	GO:1990169	stress response to copper ion	T1	-2.16219	< 0.0001	0.00291863	< 0.0001	no RT / no Bce in 10y
	BP	GO:0006959	humoral immune response	T1	-1.77958	< 0.0001	0.00293843	< 0.0001	no RT / no Bce in 10y
	BP	GO:0007268	chemical synaptic transmission	T1	-1.52374	< 0.0001	0.00299858	< 0.0001	no RT / no Bce in 10y
	BP	GO:0098916	anterograde trans-synaptic signaling	T1	-1.52374	< 0.0001	0.00299858	< 0.0001	no RT / no Bce in 10y
	BP	GO:0030155	regulation of cell adhesion	T1	-1.51187	< 0.0001	0.00320551	< 0.0001	no RT / no Bce in 10y
	BP	GO:0051251	positive regulation of lymphocyte activation	T1	-1.69928	< 0.0001	0.0032259	< 0.0001	no RT / no Bce in 10y
	CC	GO:0030139	endocytic vesicle	T1	-1.66008	< 0.0001	0.00325221	< 0.0001	no RT / no Bce in 10y
	BP	GO:0001913	T cell mediated cytotoxicity	T1	-2.0849	< 0.0001	0.00347304	< 0.0001	no RT / no Bce in 10y
	BP	GO:0002683	negative regulation of immune system process	T1	-1.59308	< 0.0001	0.00348156	< 0.0001	no RT / no Bce in 10y
	BP	GO:0046631	alpha-beta T cell activation	T1	-1.84935	< 0.0001	0.00398365	< 0.0001	no RT / no Bce in 10y
	BP	GO:0034694	response to prostaglandin	T1	-2.10866	< 0.0001	0.00455926	< 0.0001	no RT / no Bce in 10y
	BP	GO:0002822	regulation of adaptive immune response based on somatic recombination of immune receptors built from immunoglobulin superfamily domains	T1	-1.8128	< 0.0001	0.00471246	< 0.0001	no RT / no Bce in 10y
	BP	GO:1901700	response to oxygen-containing compound	T1	-1.35902	< 0.0001	0.0047949	< 0.0001	no RT / no Bce in 10y
	BP	GO:0043408	regulation of MAPK cascade	T1	-1.53852	< 0.0001	0.00510787	< 0.0001	no RT / no Bce in 10y
	BP	GO:0051235	maintenance of location	T1	-1.70132	< 0.0001	0.00533967	< 0.0001	no RT / no Bce in 10y
	BP	GO:0002709	regulation of T cell mediated immunity	T1	-1.98281	< 0.0001	0.00548858	< 0.0001	no RT / no Bce in 10y
	MF	GO:0042379	chemokine receptor binding	T1	-2.06869	< 0.0001	0.00595846	< 0.0001	no RT / no Bce in 10y
	BP	GO:0055074	calcium ion homeostasis	T1	-1.71049	< 0.0001	0.00596479	< 0.0001	no RT / no Bce in 10y
	BP	GO:0002437	inflammatory response to antigenic stimulus	T1	-2.02669	< 0.0001	0.00612375	< 0.0001	no RT / no Bce in 10y
	MF	GO:0140375	immune receptor activity	T1	-1.88413	< 0.0001	0.00630066	< 0.0001	no RT / no Bce in 10y
	BP	GO:0032615	interleukin-12 production	T1	-2.09598	< 0.0001	0.00644018	< 0.0001	no RT / no Bce in 10y
	BP	GO:0032655	regulation of interleukin-12 production	T1	-2.09598	< 0.0001	0.00644018	< 0.0001	no RT / no Bce in 10y
	BP	GO:0010628	positive regulation of gene expression	T1	-1.4209	< 0.0001	0.00644134	< 0.0001	no RT / no Bce in 10y
	BP	GO:0045123	cellular extravasation	T1	-2.03523	< 0.0001	0.00649095	< 0.0001	no RT / no Bce in 10y
	BP	GO:0050777	negative regulation of immune response	T1	-1.7875	< 0.0001	0.00667943	< 0.0001	no RT / no Bce in 10y
	BP	GO:0042098	T cell proliferation	T1	-1.77787	< 0.0001	0.00718481	< 0.0001	no RT / no Bce in 10y
	BP	GO:0031347	regulation of defense response	T1	-1.48003	< 0.0001	0.00787086	< 0.0001	no RT / no Bce in 10y
	BP	GO:0031343	positive regulation of cell killing	T1	-2.06151	< 0.0001	0.00797809	< 0.0001	no RT / no Bce in 10y
	BP	GO:0002396	MHC protein complex assembly	T1	-2.12561	< 0.0001	0.00818576	< 0.0001	no RT / no Bce in 10y
	BP	GO:0002501	peptide antigen assembly with MHC protein complex	T1	-2.12561	< 0.0001	0.00818576	< 0.0001	no RT / no Bce in 10y
	BP	GO:0072677	eosinophil migration	T1	-2.11257	< 0.0001	0.00842212	< 0.0001	no RT / no Bce in 10y
	MF	GO:0140677	molecular function activator activity	T1	-1.42732	< 0.0001	0.00909271	< 0.0001	no RT / no Bce in 10y
	BP	GO:0042592	homeostatic process	T1	-1.35521	< 0.0001	0.00914708	< 0.0001	no RT / no Bce in 10y
	BP	GO:0098609	cell-cell adhesion	T1	-1.43662	< 0.0001	0.0093731	< 0.0001	no RT / no Bce in 10y
	BP	GO:0060326	cell chemotaxis	T1	-1.6826	< 0.0001	0.00940617	< 0.0001	no RT / no Bce in 10y
	BP	GO:0040017	positive regulation of locomotion	T1	-1.54032	< 0.0001	0.00952631	< 0.0001	no RT / no Bce in 10y
	BP	GO:0006909	phagocytosis	T1	-1.74731	< 0.0001	0.00992646	< 0.0001	no RT / no Bce in 10y
	BP	GO:0099177	regulation of trans-synaptic signaling	T1	-1.58097	< 0.0001	0.0107866	< 0.0001	no RT / no Bce in 10y
	CC	GO:0042611	MHC protein complex	T1	-2.13105	< 0.0001	0.0110723	< 0.0001	no RT / no Bce in 10y
	BP	GO:0008283	cell population proliferation	T1	-1.31603	< 0.0001	0.011195	< 0.0001	no RT / no Bce in 10y
	BP	GO:0042113	B cell activation	T1	-1.70543	< 0.0001	0.013926	< 0.0001	no RT / no Bce in 10y
	BP	GO:0033993	response to lipid	T1	-1.44317	< 0.0001	0.0158905	< 0.0001	no RT / no Bce in 10y
	BP	GO:0071345	cellular response to cytokine stimulus	T1	-1.46931	< 0.0001	0.016007	< 0.0001	no RT / no Bce in 10y
	BP	GO:0050804	modulation of chemical synaptic transmission	T1	-1.56623	< 0.0001	0.0168958	< 0.0001	no RT / no Bce in 10y
	BP	GO:0048002	antigen processing and presentation of peptide antigen	T1	-2.02541	< 0.0001	0.016932	< 0.0001	no RT / no Bce in 10y
	BP	GO:0023056	positive regulation of signaling	T1	-1.33639	< 0.0001	0.019241	< 0.0001	no RT / no Bce in 10y
	BP	GO:0030595	leukocyte chemotaxis	T1	-1.70948	< 0.0001	0.0228091	< 0.0001	no RT / no Bce in 10y
	BP	GO:0070588	calcium ion transmembrane transport	T1	-1.65825	< 0.0001	0.0236718	< 0.0001	no RT / no Bce in 10y
	BP	GO:0010647	positive regulation of cell communication	T1	-1.33205	< 0.0001	0.0236934	< 0.0001	no RT / no Bce in 10y
	BP	GO:0042127	regulation of cell population proliferation	T1	-1.34796	< 0.0001	0.0237881	< 0.0001	no RT / no Bce in 10y
	BP	GO:2000147	positive regulation of cell motility	T1	-1.53129	< 0.0001	0.0243893	< 0.0001	no RT / no Bce in 10y
	BP	GO:0032735	positive regulation of interleukin-12 production	T1	-2.04788	< 0.0001	0.0258694	0.000102935	no RT / no Bce in 10y
	BP	GO:0002819	regulation of adaptive immune response	T1	-1.75404	< 0.0001	0.0261265	0.000103436	no RT / no Bce in 10y
	CC	GO:0042101	T cell receptor complex	T1	-2.07301	< 0.0001	0.0292495	0.000114648	no RT / no Bce in 10y
	BP	GO:0060627	regulation of vesicle-mediated transport	T1	-1.53551	< 0.0001	0.0305296	0.000118706	no RT / no Bce in 10y
	BP	GO:0040012	regulation of locomotion	T1	-1.39787	< 0.0001	0.0305862	0.000118706	no RT / no Bce in 10y
	CC	GO:0030666	endocytic vesicle membrane	T1	-1.71862	< 0.0001	0.0330125	0.000127494	no RT / no Bce in 10y
	BP	GO:0051345	positive regulation of hydrolase activity	T1	-1.56483	< 0.0001	0.0351874	0.000135038	no RT / no Bce in 10y
	BP	GO:0019221	cytokine-mediated signaling pathway	T1	-1.52143	< 0.0001	0.0353085	0.000135038	no RT / no Bce in 10y
	BP	GO:0097529	myeloid leukocyte migration	T1	-1.6923	< 0.0001	0.0357272	0.000135979	no RT / no Bce in 10y
	BP	GO:0042129	regulation of T cell proliferation	T1	-1.7834	< 0.0001	0.0362768	0.000137407	no RT / no Bce in 10y
	BP	GO:0002274	myeloid leukocyte activation	T1	-1.70794	< 0.0001	0.036907	0.000138706	no RT / no Bce in 10y
	BP	GO:0070664	negative regulation of leukocyte proliferation	T1	-1.94307	< 0.0001	0.0374261	0.000139745	no RT / no Bce in 10y
	CC	GO:0044306	neuron projection terminus	T1	-1.85337	< 0.0001	0.0401074	0.00014835	no RT / no Bce in 10y
	BP	GO:0055082	intracellular chemical homeostasis	T1	-1.46018	< 0.0001	0.0407759	0.000150118	no RT / no Bce in 10y
	BP	GO:0030003	intracellular monoatomic cation homeostasis	T1	-1.52435	< 0.0001	0.0412793	0.000151265	no RT / no Bce in 10y
	CC	GO:0042613	MHC class II protein complex	T1	-2.08962	< 0.0001	0.0425289	0.00015413	no RT / no Bce in 10y
	BP	GO:0071706	tumor necrosis factor superfamily cytokine production	T1	-1.76122	< 0.0001	0.0426481	0.00015413	no RT / no Bce in 10y
	BP	GO:1903555	regulation of tumor necrosis factor superfamily cytokine production	T1	-1.76122	< 0.0001	0.0426481	0.00015413	no RT / no Bce in 10y
	BP	GO:0051336	regulation of hydrolase activity	T1	-1.45063	< 0.0001	0.045884	0.000164531	no RT / no Bce in 10y
	BP	GO:0001912	positive regulation of leukocyte mediated cytotoxicity	T1	-1.9963	< 0.0001	0.0460971	0.000164531	no RT / no Bce in 10y
	BP	GO:0048878	chemical homeostasis	T1	-1.40794	< 0.0001	0.0461528	0.000164531	no RT / no Bce in 10y
	BP	GO:0050869	negative regulation of B cell activation	T1	-2.02898	< 0.0001	0.0472607	0.000167722	no RT / no Bce in 10y
	BP	GO:0002285	lymphocyte activation involved in immune response	T1	-1.71648	< 0.0001	0.049338	0.000174309	no RT / no Bce in 10y
	BP	GO:0044281	small molecule metabolic process	T3	1.50314	< 0.0001	< 0.0001	< 0.0001	no RT / With Bce in 10y
	BP	GO:0006629	lipid metabolic process	T3	1.52258	< 0.0001	< 0.0001	< 0.0001	no RT / With Bce in 10y
	CC	GO:0005739	mitochondrion	T3	1.47813	< 0.0001	< 0.0001	< 0.0001	no RT / With Bce in 10y
	BP	GO:0043436	oxoacid metabolic process	T3	1.56343	< 0.0001	< 0.0001	< 0.0001	no RT / With Bce in 10y
	BP	GO:0006082	organic acid metabolic process	T3	1.56468	< 0.0001	< 0.0001	< 0.0001	no RT / With Bce in 10y
	BP	GO:0019752	carboxylic acid metabolic process	T3	1.55258	< 0.0001	0.000151855	< 0.0001	no RT / With Bce in 10y
	MF	GO:0016491	oxidoreductase activity	T3	1.59998	< 0.0001	0.000442422	< 0.0001	no RT / With Bce in 10y
	CC	GO:0098798	mitochondrial protein-containing complex	T3	1.79702	< 0.0001	0.00199982	< 0.0001	no RT / With Bce in 10y
	CC	GO:0005743	mitochondrial inner membrane	T3	1.63506	< 0.0001	0.00249436	< 0.0001	no RT / With Bce in 10y
	BP	GO:0044255	cellular lipid metabolic process	T3	1.48184	< 0.0001	0.00256739	< 0.0001	no RT / With Bce in 10y
	CC	GO:0042175	nuclear outer membrane-endoplasmic reticulum membrane network	T3	1.4186	< 0.0001	0.00505789	< 0.0001	no RT / With Bce in 10y
	CC	GO:0005759	mitochondrial matrix	T3	1.62108	< 0.0001	0.00615764	< 0.0001	no RT / With Bce in 10y
	CC	GO:0005777	peroxisome	T3	1.92105	< 0.0001	0.00754181	0.000100962	no RT / With Bce in 10y
	CC	GO:0042579	microbody	T3	1.92105	< 0.0001	0.00754181	0.000100962	no RT / With Bce in 10y
	CC	GO:0005789	endoplasmic reticulum membrane	T3	1.41632	< 0.0001	0.014041	0.000167081	no RT / With Bce in 10y
	CC	GO:0031966	mitochondrial membrane	T3	1.4912	< 0.0001	0.0148507	0.000174295	no RT / With Bce in 10y
	CC	GO:0005740	mitochondrial envelope	T3	1.46875	< 0.0001	0.01608	0.00017914	no RT / With Bce in 10y
	CC	GO:0098827	endoplasmic reticulum subcompartment	T3	1.40828	< 0.0001	0.0204049	0.000213198	no RT / With Bce in 10y
	BP	GO:0032787	monocarboxylic acid metabolic process	T3	1.51405	< 0.0001	0.0307732	0.000292949	no RT / With Bce in 10y
	CC	GO:0005783	endoplasmic reticulum	T3	1.31719	< 0.0001	0.0431564	0.000377295	no RT / With Bce in 10y
	BP	GO:0006063	uronic acid metabolic process	T3	2.07208	< 0.0001	0.0449894	0.00038013	no RT / With Bce in 10y
	BP	GO:0019585	glucuronate metabolic process	T3	2.07208	< 0.0001	0.0449894	0.00038013	no RT / With Bce in 10y
	CC	GO:0031967	organelle envelope	T3	1.36663	< 0.0001	0.049277	0.000394568	no RT / With Bce in 10y
	CC	GO:0031975	envelope	T3	1.36663	< 0.0001	0.049277	0.000394568	no RT / With Bce in 10y
	BP	GO:0002250	adaptive immune response	T1	-1.85189	< 0.0001	< 0.0001	< 0.0001	no RT / With Bce in 10y
	BP	GO:0046649	lymphocyte activation	T1	-1.67515	< 0.0001	< 0.0001	< 0.0001	no RT / With Bce in 10y
	BP	GO:0045321	leukocyte activation	T1	-1.64245	< 0.0001	< 0.0001	< 0.0001	no RT / With Bce in 10y
	BP	GO:0001775	cell activation	T1	-1.63582	< 0.0001	< 0.0001	< 0.0001	no RT / With Bce in 10y
	BP	GO:0006955	immune response	T1	-1.60552	< 0.0001	< 0.0001	< 0.0001	no RT / With Bce in 10y
	BP	GO:0006952	defense response	T1	-1.49763	< 0.0001	< 0.0001	< 0.0001	no RT / With Bce in 10y
	BP	GO:0002682	regulation of immune system process	T1	-1.48526	< 0.0001	< 0.0001	< 0.0001	no RT / With Bce in 10y
	BP	GO:0051240	positive regulation of multicellular organismal process	T1	-1.44209	< 0.0001	< 0.0001	< 0.0001	no RT / With Bce in 10y
	BP	GO:0002443	leukocyte mediated immunity	T1	-1.82937	< 0.0001	< 0.0001	< 0.0001	no RT / With Bce in 10y
	BP	GO:0002684	positive regulation of immune system process	T1	-1.52439	< 0.0001	< 0.0001	< 0.0001	no RT / With Bce in 10y
	MF	GO:0038023	signaling receptor activity	T1	-1.45631	< 0.0001	< 0.0001	< 0.0001	no RT / With Bce in 10y
	MF	GO:0060089	molecular transducer activity	T1	-1.45631	< 0.0001	< 0.0001	< 0.0001	no RT / With Bce in 10y
	BP	GO:0002252	immune effector process	T1	-1.66796	< 0.0001	< 0.0001	< 0.0001	no RT / With Bce in 10y
	BP	GO:0098542	defense response to other organism	T1	-1.48579	< 0.0001	< 0.0001	< 0.0001	no RT / With Bce in 10y
	BP	GO:0050865	regulation of cell activation	T1	-1.64188	< 0.0001	< 0.0001	< 0.0001	no RT / With Bce in 10y
	BP	GO:0032101	regulation of response to external stimulus	T1	-1.46689	< 0.0001	< 0.0001	< 0.0001	no RT / With Bce in 10y
	BP	GO:0141124	intracellular signaling cassette	T1	-1.36422	< 0.0001	0.000117485	< 0.0001	no RT / With Bce in 10y
	BP	GO:0099537	trans-synaptic signaling	T1	-1.53301	< 0.0001	0.000153724	< 0.0001	no RT / With Bce in 10y
	BP	GO:0006954	inflammatory response	T1	-1.52739	< 0.0001	0.000154469	< 0.0001	no RT / With Bce in 10y
	MF	GO:0004888	transmembrane signaling receptor activity	T1	-1.41473	< 0.0001	0.000213085	< 0.0001	no RT / With Bce in 10y
	BP	GO:0007268	chemical synaptic transmission	T1	-1.5277	< 0.0001	0.000227417	< 0.0001	no RT / With Bce in 10y
	BP	GO:0098916	anterograde trans-synaptic signaling	T1	-1.5277	< 0.0001	0.000227417	< 0.0001	no RT / With Bce in 10y
	BP	GO:0006897	endocytosis	T1	-1.5522	< 0.0001	0.000248784	< 0.0001	no RT / With Bce in 10y
	BP	GO:0099536	synaptic signaling	T1	-1.52855	< 0.0001	0.000283787	< 0.0001	no RT / With Bce in 10y
	BP	GO:0002694	regulation of leukocyte activation	T1	-1.58055	< 0.0001	0.000300681	< 0.0001	no RT / With Bce in 10y
	BP	GO:0007186	G protein-coupled receptor signaling pathway	T1	-1.40878	< 0.0001	0.000306908	< 0.0001	no RT / With Bce in 10y
	BP	GO:1903131	mononuclear cell differentiation	T1	-1.63419	< 0.0001	0.000394539	< 0.0001	no RT / With Bce in 10y
	BP	GO:0002521	leukocyte differentiation	T1	-1.56449	< 0.0001	0.000421698	< 0.0001	no RT / With Bce in 10y
	BP	GO:0002449	lymphocyte mediated immunity	T1	-1.7661	< 0.0001	0.000487684	< 0.0001	no RT / With Bce in 10y
	BP	GO:0140546	defense response to symbiont	T1	-1.44763	< 0.0001	0.000568727	< 0.0001	no RT / With Bce in 10y
	BP	GO:0002460	adaptive immune response based on somatic recombination of immune receptors built from immunoglobulin superfamily domains	T1	-1.73083	< 0.0001	0.0010065	< 0.0001	no RT / With Bce in 10y
	BP	GO:0051707	response to other organism	T1	-1.36551	< 0.0001	0.0012316	< 0.0001	no RT / With Bce in 10y
	BP	GO:0042110	T cell activation	T1	-1.56661	< 0.0001	0.00143616	< 0.0001	no RT / With Bce in 10y
	BP	GO:0030097	hemopoiesis	T1	-1.45229	< 0.0001	0.00151316	< 0.0001	no RT / With Bce in 10y
	BP	GO:0051249	regulation of lymphocyte activation	T1	-1.59042	< 0.0001	0.0015635	< 0.0001	no RT / With Bce in 10y
	BP	GO:0030098	lymphocyte differentiation	T1	-1.63555	< 0.0001	0.00186086	< 0.0001	no RT / With Bce in 10y
	BP	GO:0006935	chemotaxis	T1	-1.61726	< 0.0001	0.00206298	< 0.0001	no RT / With Bce in 10y
	BP	GO:0042330	taxis	T1	-1.61643	< 0.0001	0.00212092	< 0.0001	no RT / With Bce in 10y
	BP	GO:0009607	response to biotic stimulus	T1	-1.35146	< 0.0001	0.00214572	< 0.0001	no RT / With Bce in 10y
	BP	GO:0050776	regulation of immune response	T1	-1.45972	< 0.0001	0.00235981	< 0.0001	no RT / With Bce in 10y
	BP	GO:0002366	leukocyte activation involved in immune response	T1	-1.70372	< 0.0001	0.00238689	< 0.0001	no RT / With Bce in 10y
	BP	GO:0001819	positive regulation of cytokine production	T1	-1.57596	< 0.0001	0.00345373	< 0.0001	no RT / With Bce in 10y
	BP	GO:0050804	modulation of chemical synaptic transmission	T1	-1.5641	< 0.0001	0.00410139	< 0.0001	no RT / With Bce in 10y
	BP	GO:0002263	cell activation involved in immune response	T1	-1.68798	< 0.0001	0.00435559	< 0.0001	no RT / With Bce in 10y
	BP	GO:0099177	regulation of trans-synaptic signaling	T1	-1.57987	< 0.0001	0.00443492	< 0.0001	no RT / With Bce in 10y
	CC	GO:0099503	secretory vesicle	T1	-1.38853	< 0.0001	0.00498575	< 0.0001	no RT / With Bce in 10y
	BP	GO:0070661	leukocyte proliferation	T1	-1.65686	< 0.0001	0.00527702	< 0.0001	no RT / With Bce in 10y
	BP	GO:0050778	positive regulation of immune response	T1	-1.48584	< 0.0001	0.00567981	< 0.0001	no RT / With Bce in 10y
	BP	GO:0043207	response to external biotic stimulus	T1	-1.34849	< 0.0001	0.00652	< 0.0001	no RT / With Bce in 10y
	BP	GO:0008277	regulation of G protein-coupled receptor signaling pathway	T1	-1.89238	< 0.0001	0.00711022	< 0.0001	no RT / With Bce in 10y
	CC	GO:0043235	receptor complex	T1	-1.60244	< 0.0001	0.00778402	0.000102601	no RT / With Bce in 10y
	BP	GO:0098657	import into cell	T1	-1.4002	< 0.0001	0.00832345	0.000108049	no RT / With Bce in 10y
	BP	GO:0001817	regulation of cytokine production	T1	-1.45521	< 0.0001	0.0105929	0.000135457	no RT / With Bce in 10y
	BP	GO:0001816	cytokine production	T1	-1.46655	< 0.0001	0.0125573	0.000158215	no RT / With Bce in 10y
	MF	GO:0048020	CCR chemokine receptor binding	T1	-2.11331	< 0.0001	0.0131267	0.000162993	no RT / With Bce in 10y
	BP	GO:0016192	vesicle-mediated transport	T1	-1.31776	< 0.0001	0.0137291	0.000166427	no RT / With Bce in 10y
	BP	GO:0006909	phagocytosis	T1	-1.73565	< 0.0001	0.0137918	0.000166427	no RT / With Bce in 10y
	BP	GO:0002703	regulation of leukocyte mediated immunity	T1	-1.74416	< 0.0001	0.0155823	0.00017914	no RT / With Bce in 10y
	BP	GO:0040011	locomotion	T1	-1.33892	< 0.0001	0.0158376	0.00017914	no RT / With Bce in 10y
	BP	GO:0045087	innate immune response	T1	-1.40768	< 0.0001	0.0160999	0.00017914	no RT / With Bce in 10y
	BP	GO:0048167	regulation of synaptic plasticity	T1	-1.74161	< 0.0001	0.0173798	0.000190902	no RT / With Bce in 10y
	BP	GO:0002437	inflammatory response to antigenic stimulus	T1	-1.96559	< 0.0001	0.0184575	0.000200174	no RT / With Bce in 10y
	BP	GO:0044419	biological process involved in interspecies interaction between organisms	T1	-1.31249	< 0.0001	0.0190904	0.00020445	no RT / With Bce in 10y
	BP	GO:0046651	lymphocyte proliferation	T1	-1.66022	< 0.0001	0.0198294	0.000209742	no RT / With Bce in 10y
	BP	GO:0050866	negative regulation of cell activation	T1	-1.74342	< 0.0001	0.0208791	0.000215524	no RT / With Bce in 10y
	BP	GO:2000026	regulation of multicellular organismal development	T1	-1.33028	< 0.0001	0.0214843	0.000219131	no RT / With Bce in 10y
	BP	GO:0032943	mononuclear cell proliferation	T1	-1.64793	< 0.0001	0.0220756	0.000222513	no RT / With Bce in 10y
	BP	GO:0072677	eosinophil migration	T1	-2.08433	< 0.0001	0.0241554	0.000240645	no RT / With Bce in 10y
	BP	GO:0071706	tumor necrosis factor superfamily cytokine production	T1	-1.79619	< 0.0001	0.0253945	0.00024724	no RT / With Bce in 10y
	BP	GO:1903555	regulation of tumor necrosis factor superfamily cytokine production	T1	-1.79619	< 0.0001	0.0253945	0.00024724	no RT / With Bce in 10y
	BP	GO:0000165	MAPK cascade	T1	-1.42363	< 0.0001	0.0266279	0.000256335	no RT / With Bce in 10y
	MF	GO:0005102	signaling receptor binding	T1	-1.31071	< 0.0001	0.0348873	0.000327153	no RT / With Bce in 10y
	CC	GO:0009986	cell surface	T1	-1.38017	< 0.0001	0.0351299	0.000327153	no RT / With Bce in 10y
	CC	GO:0044306	neuron projection terminus	T1	-1.86564	< 0.0001	0.0371393	0.000341907	no RT / With Bce in 10y
	BP	GO:0042113	B cell activation	T1	-1.64292	< 0.0001	0.0375123	0.000341907	no RT / With Bce in 10y
	BP	GO:0032640	tumor necrosis factor production	T1	-1.77338	< 0.0001	0.0394564	0.000352134	no RT / With Bce in 10y
	BP	GO:0032680	regulation of tumor necrosis factor production	T1	-1.77338	< 0.0001	0.0394564	0.000352134	no RT / With Bce in 10y
	BP	GO:0043408	regulation of MAPK cascade	T1	-1.44416	< 0.0001	0.0425318	0.000375668	no RT / With Bce in 10y
	BP	GO:0040017	positive regulation of locomotion	T1	-1.47136	< 0.0001	0.0446225	0.00038013	no RT / With Bce in 10y
	BP	GO:0030183	B cell differentiation	T1	-1.81399	< 0.0001	0.045489	0.00038013	no RT / With Bce in 10y
	BP	GO:0051336	regulation of hydrolase activity	T1	-1.43623	< 0.0001	0.0460836	0.00038013	no RT / With Bce in 10y
	BP	GO:0002683	negative regulation of immune system process	T1	-1.51544	< 0.0001	0.0461428	0.00038013	no RT / With Bce in 10y
	BP	GO:0010628	positive regulation of gene expression	T1	-1.33781	< 0.0001	0.0478649	0.000390562	no RT / With Bce in 10y
	BP	GO:0044281	small molecule metabolic process	T3	1.47964	< 0.0001	< 0.0001	< 0.0001	With RT / no Bce in 10y
	BP	GO:0006082	organic acid metabolic process	T3	1.58359	< 0.0001	< 0.0001	< 0.0001	With RT / no Bce in 10y
	BP	GO:0043436	oxoacid metabolic process	T3	1.5864	< 0.0001	< 0.0001	< 0.0001	With RT / no Bce in 10y
	BP	GO:0006629	lipid metabolic process	T3	1.47097	< 0.0001	< 0.0001	< 0.0001	With RT / no Bce in 10y
	CC	GO:0005783	endoplasmic reticulum	T3	1.38737	< 0.0001	< 0.0001	< 0.0001	With RT / no Bce in 10y
	BP	GO:0019752	carboxylic acid metabolic process	T3	1.57607	< 0.0001	< 0.0001	< 0.0001	With RT / no Bce in 10y
	CC	GO:0031984	organelle subcompartment	T3	1.41231	< 0.0001	0.000572599	< 0.0001	With RT / no Bce in 10y
	MF	GO:0016491	oxidoreductase activity	T3	1.57822	< 0.0001	0.00064364	< 0.0001	With RT / no Bce in 10y
	BP	GO:0009888	tissue development	T3	1.36053	< 0.0001	0.00133485	< 0.0001	With RT / no Bce in 10y
	CC	GO:0042175	nuclear outer membrane-endoplasmic reticulum membrane network	T3	1.44141	< 0.0001	0.00207617	< 0.0001	With RT / no Bce in 10y
	CC	GO:0005777	peroxisome	T3	1.94205	< 0.0001	0.00229173	< 0.0001	With RT / no Bce in 10y
	CC	GO:0042579	microbody	T3	1.94205	< 0.0001	0.00229173	< 0.0001	With RT / no Bce in 10y
	CC	GO:0005789	endoplasmic reticulum membrane	T3	1.44067	< 0.0001	0.00263615	< 0.0001	With RT / no Bce in 10y
	CC	GO:0098827	endoplasmic reticulum subcompartment	T3	1.43351	< 0.0001	0.00314801	< 0.0001	With RT / no Bce in 10y
	BP	GO:0044282	small molecule catabolic process	T3	1.61392	< 0.0001	0.0386002	0.00038947	With RT / no Bce in 10y
	BP	GO:0002250	adaptive immune response	T1	-1.83187	< 0.0001	< 0.0001	< 0.0001	With RT / no Bce in 10y
	BP	GO:0046649	lymphocyte activation	T1	-1.74211	< 0.0001	< 0.0001	< 0.0001	With RT / no Bce in 10y
	BP	GO:0045321	leukocyte activation	T1	-1.6975	< 0.0001	< 0.0001	< 0.0001	With RT / no Bce in 10y
	BP	GO:0001775	cell activation	T1	-1.67767	< 0.0001	< 0.0001	< 0.0001	With RT / no Bce in 10y
	BP	GO:0006955	immune response	T1	-1.61476	< 0.0001	< 0.0001	< 0.0001	With RT / no Bce in 10y
	BP	GO:0002682	regulation of immune system process	T1	-1.49107	< 0.0001	< 0.0001	< 0.0001	With RT / no Bce in 10y
	BP	GO:0051240	positive regulation of multicellular organismal process	T1	-1.45427	< 0.0001	< 0.0001	< 0.0001	With RT / no Bce in 10y
	BP	GO:0050865	regulation of cell activation	T1	-1.68736	< 0.0001	< 0.0001	< 0.0001	With RT / no Bce in 10y
	BP	GO:1903131	mononuclear cell differentiation	T1	-1.74546	< 0.0001	< 0.0001	< 0.0001	With RT / no Bce in 10y
	BP	GO:0002684	positive regulation of immune system process	T1	-1.54932	< 0.0001	< 0.0001	< 0.0001	With RT / no Bce in 10y
	BP	GO:0002252	immune effector process	T1	-1.66567	< 0.0001	< 0.0001	< 0.0001	With RT / no Bce in 10y
	BP	GO:0002443	leukocyte mediated immunity	T1	-1.76617	< 0.0001	< 0.0001	< 0.0001	With RT / no Bce in 10y
	BP	GO:0006952	defense response	T1	-1.40239	< 0.0001	< 0.0001	< 0.0001	With RT / no Bce in 10y
	BP	GO:0002694	regulation of leukocyte activation	T1	-1.65607	< 0.0001	< 0.0001	< 0.0001	With RT / no Bce in 10y
	BP	GO:0030098	lymphocyte differentiation	T1	-1.73133	< 0.0001	< 0.0001	< 0.0001	With RT / no Bce in 10y
	BP	GO:0051249	regulation of lymphocyte activation	T1	-1.67627	< 0.0001	< 0.0001	< 0.0001	With RT / no Bce in 10y
	BP	GO:0042110	T cell activation	T1	-1.61505	< 0.0001	< 0.0001	< 0.0001	With RT / no Bce in 10y
	BP	GO:0002521	leukocyte differentiation	T1	-1.60358	< 0.0001	0.000165296	< 0.0001	With RT / no Bce in 10y
	BP	GO:0098542	defense response to other organism	T1	-1.44327	< 0.0001	0.000288816	< 0.0001	With RT / no Bce in 10y
	BP	GO:0007186	G protein-coupled receptor signaling pathway	T1	-1.42107	< 0.0001	0.000335745	< 0.0001	With RT / no Bce in 10y
	BP	GO:0030183	B cell differentiation	T1	-1.98598	< 0.0001	0.000471267	< 0.0001	With RT / no Bce in 10y
	CC	GO:0045202	synapse	T1	-1.38387	< 0.0001	0.000581508	< 0.0001	With RT / no Bce in 10y
	MF	GO:0038023	signaling receptor activity	T1	-1.37961	< 0.0001	0.000800117	< 0.0001	With RT / no Bce in 10y
	MF	GO:0060089	molecular transducer activity	T1	-1.37961	< 0.0001	0.000800117	< 0.0001	With RT / no Bce in 10y
	BP	GO:0050776	regulation of immune response	T1	-1.48807	< 0.0001	0.000833045	< 0.0001	With RT / no Bce in 10y
	BP	GO:0141124	intracellular signaling cassette	T1	-1.35654	< 0.0001	0.000943284	< 0.0001	With RT / no Bce in 10y
	BP	GO:0099536	synaptic signaling	T1	-1.51286	< 0.0001	0.000981999	< 0.0001	With RT / no Bce in 10y
	BP	GO:0099537	trans-synaptic signaling	T1	-1.52091	< 0.0001	0.000990947	< 0.0001	With RT / no Bce in 10y
	BP	GO:0008284	positive regulation of cell population proliferation	T1	-1.46932	< 0.0001	0.00107616	< 0.0001	With RT / no Bce in 10y
	BP	GO:0030097	hemopoiesis	T1	-1.46214	< 0.0001	0.00115398	< 0.0001	With RT / no Bce in 10y
	BP	GO:0007268	chemical synaptic transmission	T1	-1.5115	< 0.0001	0.0014472	< 0.0001	With RT / no Bce in 10y
	BP	GO:0098916	anterograde trans-synaptic signaling	T1	-1.5115	< 0.0001	0.0014472	< 0.0001	With RT / no Bce in 10y
	BP	GO:0051707	response to other organism	T1	-1.37515	< 0.0001	0.00148178	< 0.0001	With RT / no Bce in 10y
	BP	GO:0009607	response to biotic stimulus	T1	-1.35553	< 0.0001	0.00152243	< 0.0001	With RT / no Bce in 10y
	BP	GO:0008283	cell population proliferation	T1	-1.31224	< 0.0001	0.00191723	< 0.0001	With RT / no Bce in 10y
	BP	GO:0002449	lymphocyte mediated immunity	T1	-1.70713	< 0.0001	0.00209691	< 0.0001	With RT / no Bce in 10y
	BP	GO:0042113	B cell activation	T1	-1.71224	< 0.0001	0.00242131	< 0.0001	With RT / no Bce in 10y
	BP	GO:0043207	response to external biotic stimulus	T1	-1.3608	< 0.0001	0.00266028	< 0.0001	With RT / no Bce in 10y
	BP	GO:0042127	regulation of cell population proliferation	T1	-1.34022	< 0.0001	0.00297396	< 0.0001	With RT / no Bce in 10y
	BP	GO:0050778	positive regulation of immune response	T1	-1.51628	< 0.0001	0.0029885	< 0.0001	With RT / no Bce in 10y
	BP	GO:0032101	regulation of response to external stimulus	T1	-1.40351	< 0.0001	0.00301925	< 0.0001	With RT / no Bce in 10y
	BP	GO:1903037	regulation of leukocyte cell-cell adhesion	T1	-1.66216	< 0.0001	0.00316279	< 0.0001	With RT / no Bce in 10y
	BP	GO:0097553	calcium ion transmembrane import into cytosol	T1	-1.85818	< 0.0001	0.00355574	< 0.0001	With RT / no Bce in 10y
	CC	GO:0044306	neuron projection terminus	T1	-1.92726	< 0.0001	0.0035964	< 0.0001	With RT / no Bce in 10y
	BP	GO:0140546	defense response to symbiont	T1	-1.42161	< 0.0001	0.00402432	< 0.0001	With RT / no Bce in 10y
	BP	GO:0051094	positive regulation of developmental process	T1	-1.37155	< 0.0001	0.00419368	< 0.0001	With RT / no Bce in 10y
	BP	GO:0001909	leukocyte mediated cytotoxicity	T1	-1.94532	< 0.0001	0.00482901	< 0.0001	With RT / no Bce in 10y
	BP	GO:0099177	regulation of trans-synaptic signaling	T1	-1.58766	< 0.0001	0.00517029	< 0.0001	With RT / no Bce in 10y
	BP	GO:0001906	cell killing	T1	-1.76113	< 0.0001	0.00609603	< 0.0001	With RT / no Bce in 10y
	MF	GO:0004888	transmembrane signaling receptor activity	T1	-1.38087	< 0.0001	0.00621596	< 0.0001	With RT / no Bce in 10y
	CC	GO:0098552	side of membrane	T1	-1.48539	< 0.0001	0.0067823	< 0.0001	With RT / no Bce in 10y
	BP	GO:0050804	modulation of chemical synaptic transmission	T1	-1.57008	< 0.0001	0.00789241	0.000101351	With RT / no Bce in 10y
	BP	GO:0010628	positive regulation of gene expression	T1	-1.39357	< 0.0001	0.00875023	0.00011069	With RT / no Bce in 10y
	BP	GO:0044419	biological process involved in interspecies interaction between organisms	T1	-1.32136	< 0.0001	0.00981508	0.000122334	With RT / no Bce in 10y
	BP	GO:0050863	regulation of T cell activation	T1	-1.59485	< 0.0001	0.0103615	0.000127273	With RT / no Bce in 10y
	BP	GO:0002181	cytoplasmic translation	T1	-1.87124	< 0.0001	0.0109952	0.000133127	With RT / no Bce in 10y
	BP	GO:0002460	adaptive immune response based on somatic recombination of immune receptors built from immunoglobulin superfamily domains	T1	-1.62714	< 0.0001	0.0124008	0.000148032	With RT / no Bce in 10y
	CC	GO:0022626	cytosolic ribosome	T1	-1.91375	< 0.0001	0.012919	0.000152076	With RT / no Bce in 10y
	BP	GO:0050867	positive regulation of cell activation	T1	-1.59441	< 0.0001	0.0145793	0.000169269	With RT / no Bce in 10y
	BP	GO:0050853	B cell receptor signaling pathway	T1	-2.05733	< 0.0001	0.0174936	0.00020036	With RT / no Bce in 10y
	BP	GO:0051283	negative regulation of sequestering of calcium ion	T1	-1.89751	< 0.0001	0.01894	0.000214034	With RT / no Bce in 10y
	BP	GO:0051209	release of sequestered calcium ion into cytosol	T1	-1.89757	< 0.0001	0.0212772	0.000237282	With RT / no Bce in 10y
	BP	GO:0001819	positive regulation of cytokine production	T1	-1.53045	< 0.0001	0.0217786	0.000239719	With RT / no Bce in 10y
	BP	GO:0007159	leukocyte cell-cell adhesion	T1	-1.56932	< 0.0001	0.0227318	0.000247003	With RT / no Bce in 10y
	BP	GO:0045087	innate immune response	T1	-1.41048	< 0.0001	0.0241554	0.000259149	With RT / no Bce in 10y
	BP	GO:0051282	regulation of sequestering of calcium ion	T1	-1.86747	< 0.0001	0.0250289	0.000265164	With RT / no Bce in 10y
	BP	GO:0010720	positive regulation of cell development	T1	-1.56437	< 0.0001	0.0299747	0.000313641	With RT / no Bce in 10y
	BP	GO:0051251	positive regulation of lymphocyte activation	T1	-1.60129	< 0.0001	0.0319548	0.000330283	With RT / no Bce in 10y
	BP	GO:0001816	cytokine production	T1	-1.42982	< 0.0001	0.0367431	0.000375198	With RT / no Bce in 10y
	BP	GO:0022407	regulation of cell-cell adhesion	T1	-1.50916	< 0.0001	0.0421411	0.000420194	With RT / no Bce in 10y
	BP	GO:0032615	interleukin-12 production	T1	-2.02293	< 0.0001	0.0460552	0.000448666	With RT / no Bce in 10y
	BP	GO:0032655	regulation of interleukin-12 production	T1	-2.02293	< 0.0001	0.0460552	0.000448666	With RT / no Bce in 10y
	BP	GO:1903039	positive regulation of leukocyte cell-cell adhesion	T1	-1.62	< 0.0001	0.0470348	0.000453002	With RT / no Bce in 10y
	BP	GO:0044281	small molecule metabolic process	T3	1.49997	< 0.0001	< 0.0001	< 0.0001	With RT / With Bce in 10y
	BP	GO:0006629	lipid metabolic process	T3	1.51651	< 0.0001	< 0.0001	< 0.0001	With RT / With Bce in 10y
	MF	GO:0030527	structural constituent of chromatin	T3	2.17426	< 0.0001	< 0.0001	< 0.0001	With RT / With Bce in 10y
	BP	GO:0006082	organic acid metabolic process	T3	1.55235	< 0.0001	0.000106801	< 0.0001	With RT / With Bce in 10y
	BP	GO:0043436	oxoacid metabolic process	T3	1.54409	< 0.0001	0.000170659	< 0.0001	With RT / With Bce in 10y
	BP	GO:0019752	carboxylic acid metabolic process	T3	1.53558	< 0.0001	0.000196798	< 0.0001	With RT / With Bce in 10y
	CC	GO:0005739	mitochondrion	T3	1.41099	< 0.0001	0.000284286	< 0.0001	With RT / With Bce in 10y
	CC	GO:0005777	peroxisome	T3	2.02148	< 0.0001	0.000424966	< 0.0001	With RT / With Bce in 10y
	CC	GO:0042579	microbody	T3	2.02148	< 0.0001	0.000424966	< 0.0001	With RT / With Bce in 10y
	CC	GO:0005759	mitochondrial matrix	T3	1.6389	< 0.0001	0.000955686	< 0.0001	With RT / With Bce in 10y
	MF	GO:0016491	oxidoreductase activity	T3	1.56965	< 0.0001	0.00139525	< 0.0001	With RT / With Bce in 10y
	BP	GO:0016054	organic acid catabolic process	T3	1.81855	< 0.0001	0.00171991	< 0.0001	With RT / With Bce in 10y
	BP	GO:0046395	carboxylic acid catabolic process	T3	1.81855	< 0.0001	0.00171991	< 0.0001	With RT / With Bce in 10y
	CC	GO:0000786	nucleosome	T3	1.95651	< 0.0001	0.00389065	< 0.0001	With RT / With Bce in 10y
	BP	GO:0044255	cellular lipid metabolic process	T3	1.40762	< 0.0001	0.0245677	< 0.0001	With RT / With Bce in 10y
	BP	GO:0002250	adaptive immune response	T1	-2.35032	< 0.0001	< 0.0001	< 0.0001	With RT / With Bce in 10y
	BP	GO:0001909	leukocyte mediated cytotoxicity	T1	-2.29357	< 0.0001	< 0.0001	< 0.0001	With RT / With Bce in 10y
	BP	GO:0019882	antigen processing and presentation	T1	-2.26622	< 0.0001	< 0.0001	< 0.0001	With RT / With Bce in 10y
	BP	GO:0031341	regulation of cell killing	T1	-2.26561	< 0.0001	< 0.0001	< 0.0001	With RT / With Bce in 10y
	BP	GO:0001906	cell killing	T1	-2.24276	< 0.0001	< 0.0001	< 0.0001	With RT / With Bce in 10y
	BP	GO:0002443	leukocyte mediated immunity	T1	-2.23873	< 0.0001	< 0.0001	< 0.0001	With RT / With Bce in 10y
	BP	GO:0002449	lymphocyte mediated immunity	T1	-2.21921	< 0.0001	< 0.0001	< 0.0001	With RT / With Bce in 10y
	BP	GO:0002460	adaptive immune response based on somatic recombination of immune receptors built from immunoglobulin superfamily domains	T1	-2.19695	< 0.0001	< 0.0001	< 0.0001	With RT / With Bce in 10y
	BP	GO:0030183	B cell differentiation	T1	-2.16351	< 0.0001	< 0.0001	< 0.0001	With RT / With Bce in 10y
	BP	GO:0046649	lymphocyte activation	T1	-2.14976	< 0.0001	< 0.0001	< 0.0001	With RT / With Bce in 10y
	BP	GO:0071706	tumor necrosis factor superfamily cytokine production	T1	-2.14624	< 0.0001	< 0.0001	< 0.0001	With RT / With Bce in 10y
	BP	GO:1903555	regulation of tumor necrosis factor superfamily cytokine production	T1	-2.14624	< 0.0001	< 0.0001	< 0.0001	With RT / With Bce in 10y
	BP	GO:0002252	immune effector process	T1	-2.14075	< 0.0001	< 0.0001	< 0.0001	With RT / With Bce in 10y
	BP	GO:0001775	cell activation	T1	-2.13751	< 0.0001	< 0.0001	< 0.0001	With RT / With Bce in 10y
	BP	GO:0032640	tumor necrosis factor production	T1	-2.12872	< 0.0001	< 0.0001	< 0.0001	With RT / With Bce in 10y
	BP	GO:0032680	regulation of tumor necrosis factor production	T1	-2.12872	< 0.0001	< 0.0001	< 0.0001	With RT / With Bce in 10y
	BP	GO:0045321	leukocyte activation	T1	-2.11957	< 0.0001	< 0.0001	< 0.0001	With RT / With Bce in 10y
	BP	GO:0042110	T cell activation	T1	-2.07447	< 0.0001	< 0.0001	< 0.0001	With RT / With Bce in 10y
	BP	GO:0050865	regulation of cell activation	T1	-2.06359	< 0.0001	< 0.0001	< 0.0001	With RT / With Bce in 10y
	BP	GO:1903131	mononuclear cell differentiation	T1	-2.05893	< 0.0001	< 0.0001	< 0.0001	With RT / With Bce in 10y
	BP	GO:0006955	immune response	T1	-2.05705	< 0.0001	< 0.0001	< 0.0001	With RT / With Bce in 10y
	BP	GO:0050866	negative regulation of cell activation	T1	-2.05605	< 0.0001	< 0.0001	< 0.0001	With RT / With Bce in 10y
	BP	GO:0030098	lymphocyte differentiation	T1	-2.05365	< 0.0001	< 0.0001	< 0.0001	With RT / With Bce in 10y
	BP	GO:0050778	positive regulation of immune response	T1	-2.04696	< 0.0001	< 0.0001	< 0.0001	With RT / With Bce in 10y
	BP	GO:0006909	phagocytosis	T1	-2.04428	< 0.0001	< 0.0001	< 0.0001	With RT / With Bce in 10y
	BP	GO:0002684	positive regulation of immune system process	T1	-2.04383	< 0.0001	< 0.0001	< 0.0001	With RT / With Bce in 10y
	BP	GO:0042113	B cell activation	T1	-2.03519	< 0.0001	< 0.0001	< 0.0001	With RT / With Bce in 10y
	BP	GO:0002703	regulation of leukocyte mediated immunity	T1	-2.03101	< 0.0001	< 0.0001	< 0.0001	With RT / With Bce in 10y
	BP	GO:1903039	positive regulation of leukocyte cell-cell adhesion	T1	-2.02878	< 0.0001	< 0.0001	< 0.0001	With RT / With Bce in 10y
	BP	GO:0002694	regulation of leukocyte activation	T1	-2.0284	< 0.0001	< 0.0001	< 0.0001	With RT / With Bce in 10y
	BP	GO:0051249	regulation of lymphocyte activation	T1	-2.02657	< 0.0001	< 0.0001	< 0.0001	With RT / With Bce in 10y
	BP	GO:0046651	lymphocyte proliferation	T1	-2.02164	< 0.0001	< 0.0001	< 0.0001	With RT / With Bce in 10y
	BP	GO:0002429	immune response-activating cell surface receptor signaling pathway	T1	-2.02073	< 0.0001	< 0.0001	< 0.0001	With RT / With Bce in 10y
	BP	GO:0032943	mononuclear cell proliferation	T1	-2.01547	< 0.0001	< 0.0001	< 0.0001	With RT / With Bce in 10y
	BP	GO:0002366	leukocyte activation involved in immune response	T1	-2.01542	< 0.0001	< 0.0001	< 0.0001	With RT / With Bce in 10y
	BP	GO:1903037	regulation of leukocyte cell-cell adhesion	T1	-2.00986	< 0.0001	< 0.0001	< 0.0001	With RT / With Bce in 10y
	BP	GO:0002263	cell activation involved in immune response	T1	-2.00716	< 0.0001	< 0.0001	< 0.0001	With RT / With Bce in 10y
	BP	GO:0002768	immune response-regulating cell surface receptor signaling pathway	T1	-1.9974	< 0.0001	< 0.0001	< 0.0001	With RT / With Bce in 10y
	BP	GO:0050870	positive regulation of T cell activation	T1	-1.99682	< 0.0001	< 0.0001	< 0.0001	With RT / With Bce in 10y
	BP	GO:0007159	leukocyte cell-cell adhesion	T1	-1.99419	< 0.0001	< 0.0001	< 0.0001	With RT / With Bce in 10y
	BP	GO:0050776	regulation of immune response	T1	-1.99096	< 0.0001	< 0.0001	< 0.0001	With RT / With Bce in 10y
	BP	GO:0002521	leukocyte differentiation	T1	-1.98309	< 0.0001	< 0.0001	< 0.0001	With RT / With Bce in 10y
	BP	GO:0070661	leukocyte proliferation	T1	-1.98305	< 0.0001	< 0.0001	< 0.0001	With RT / With Bce in 10y
	BP	GO:0060326	cell chemotaxis	T1	-1.97604	< 0.0001	< 0.0001	< 0.0001	With RT / With Bce in 10y
	BP	GO:0001819	positive regulation of cytokine production	T1	-1.97074	< 0.0001	< 0.0001	< 0.0001	With RT / With Bce in 10y
	BP	GO:0051251	positive regulation of lymphocyte activation	T1	-1.97058	< 0.0001	< 0.0001	< 0.0001	With RT / With Bce in 10y
	BP	GO:0050863	regulation of T cell activation	T1	-1.96372	< 0.0001	< 0.0001	< 0.0001	With RT / With Bce in 10y
	BP	GO:0022409	positive regulation of cell-cell adhesion	T1	-1.96355	< 0.0001	< 0.0001	< 0.0001	With RT / With Bce in 10y
	BP	GO:0002696	positive regulation of leukocyte activation	T1	-1.95736	< 0.0001	< 0.0001	< 0.0001	With RT / With Bce in 10y
	BP	GO:0050867	positive regulation of cell activation	T1	-1.93543	< 0.0001	< 0.0001	< 0.0001	With RT / With Bce in 10y
	BP	GO:0042330	taxis	T1	-1.93477	< 0.0001	< 0.0001	< 0.0001	With RT / With Bce in 10y
	BP	GO:0006935	chemotaxis	T1	-1.93337	< 0.0001	< 0.0001	< 0.0001	With RT / With Bce in 10y
	BP	GO:0022407	regulation of cell-cell adhesion	T1	-1.92859	< 0.0001	< 0.0001	< 0.0001	With RT / With Bce in 10y
	BP	GO:0001816	cytokine production	T1	-1.92852	< 0.0001	< 0.0001	< 0.0001	With RT / With Bce in 10y
	BP	GO:0001817	regulation of cytokine production	T1	-1.92355	< 0.0001	< 0.0001	< 0.0001	With RT / With Bce in 10y
	BP	GO:0002697	regulation of immune effector process	T1	-1.90788	< 0.0001	< 0.0001	< 0.0001	With RT / With Bce in 10y
	BP	GO:0002683	negative regulation of immune system process	T1	-1.90269	< 0.0001	< 0.0001	< 0.0001	With RT / With Bce in 10y
	BP	GO:0002682	regulation of immune system process	T1	-1.90106	< 0.0001	< 0.0001	< 0.0001	With RT / With Bce in 10y
	CC	GO:0009897	external side of plasma membrane	T1	-1.88888	< 0.0001	< 0.0001	< 0.0001	With RT / With Bce in 10y
	BP	GO:0006954	inflammatory response	T1	-1.8834	< 0.0001	< 0.0001	< 0.0001	With RT / With Bce in 10y
	BP	GO:0002253	activation of immune response	T1	-1.88212	< 0.0001	< 0.0001	< 0.0001	With RT / With Bce in 10y
	BP	GO:0050900	leukocyte migration	T1	-1.87994	< 0.0001	< 0.0001	< 0.0001	With RT / With Bce in 10y
	CC	GO:0098552	side of membrane	T1	-1.86558	< 0.0001	< 0.0001	< 0.0001	With RT / With Bce in 10y
	BP	GO:0045785	positive regulation of cell adhesion	T1	-1.86515	< 0.0001	< 0.0001	< 0.0001	With RT / With Bce in 10y
	BP	GO:0002757	immune response-activating signaling pathway	T1	-1.85033	< 0.0001	< 0.0001	< 0.0001	With RT / With Bce in 10y
	BP	GO:0002764	immune response-regulating signaling pathway	T1	-1.84593	< 0.0001	< 0.0001	< 0.0001	With RT / With Bce in 10y
	BP	GO:2000147	positive regulation of cell motility	T1	-1.79934	< 0.0001	< 0.0001	< 0.0001	With RT / With Bce in 10y
	BP	GO:0040017	positive regulation of locomotion	T1	-1.79875	< 0.0001	< 0.0001	< 0.0001	With RT / With Bce in 10y
	BP	GO:0032103	positive regulation of response to external stimulus	T1	-1.79818	< 0.0001	< 0.0001	< 0.0001	With RT / With Bce in 10y
	BP	GO:0098542	defense response to other organism	T1	-1.79719	< 0.0001	< 0.0001	< 0.0001	With RT / With Bce in 10y
	BP	GO:0032101	regulation of response to external stimulus	T1	-1.79385	< 0.0001	< 0.0001	< 0.0001	With RT / With Bce in 10y
	BP	GO:0140546	defense response to symbiont	T1	-1.78531	< 0.0001	< 0.0001	< 0.0001	With RT / With Bce in 10y
	BP	GO:0030097	hemopoiesis	T1	-1.7837	< 0.0001	< 0.0001	< 0.0001	With RT / With Bce in 10y
	BP	GO:0006952	defense response	T1	-1.78359	< 0.0001	< 0.0001	< 0.0001	With RT / With Bce in 10y
	BP	GO:0030155	regulation of cell adhesion	T1	-1.77742	< 0.0001	< 0.0001	< 0.0001	With RT / With Bce in 10y
	BP	GO:0001525	angiogenesis	T1	-1.77546	< 0.0001	< 0.0001	< 0.0001	With RT / With Bce in 10y
	BP	GO:0030335	positive regulation of cell migration	T1	-1.77239	< 0.0001	< 0.0001	< 0.0001	With RT / With Bce in 10y
	CC	GO:0098797	plasma membrane protein complex	T1	-1.7629	< 0.0001	< 0.0001	< 0.0001	With RT / With Bce in 10y
	BP	GO:0045087	innate immune response	T1	-1.76134	< 0.0001	< 0.0001	< 0.0001	With RT / With Bce in 10y
	BP	GO:0051240	positive regulation of multicellular organismal process	T1	-1.7602	< 0.0001	< 0.0001	< 0.0001	With RT / With Bce in 10y
	CC	GO:0009986	cell surface	T1	-1.75082	< 0.0001	< 0.0001	< 0.0001	With RT / With Bce in 10y
	BP	GO:0009617	response to bacterium	T1	-1.74932	< 0.0001	< 0.0001	< 0.0001	With RT / With Bce in 10y
	BP	GO:0051707	response to other organism	T1	-1.74722	< 0.0001	< 0.0001	< 0.0001	With RT / With Bce in 10y
	BP	GO:0043207	response to external biotic stimulus	T1	-1.73207	< 0.0001	< 0.0001	< 0.0001	With RT / With Bce in 10y
	BP	GO:0051336	regulation of hydrolase activity	T1	-1.72941	< 0.0001	< 0.0001	< 0.0001	With RT / With Bce in 10y
	BP	GO:0009607	response to biotic stimulus	T1	-1.72604	< 0.0001	< 0.0001	< 0.0001	With RT / With Bce in 10y
	BP	GO:0031347	regulation of defense response	T1	-1.72344	< 0.0001	< 0.0001	< 0.0001	With RT / With Bce in 10y
	BP	GO:0034097	response to cytokine	T1	-1.71264	< 0.0001	< 0.0001	< 0.0001	With RT / With Bce in 10y
	MF	GO:0038023	signaling receptor activity	T1	-1.71205	< 0.0001	< 0.0001	< 0.0001	With RT / With Bce in 10y
	MF	GO:0060089	molecular transducer activity	T1	-1.71205	< 0.0001	< 0.0001	< 0.0001	With RT / With Bce in 10y
	BP	GO:0006897	endocytosis	T1	-1.71153	< 0.0001	< 0.0001	< 0.0001	With RT / With Bce in 10y
	BP	GO:0040011	locomotion	T1	-1.71036	< 0.0001	< 0.0001	< 0.0001	With RT / With Bce in 10y
	MF	GO:0004888	transmembrane signaling receptor activity	T1	-1.69656	< 0.0001	< 0.0001	< 0.0001	With RT / With Bce in 10y
	BP	GO:0044419	biological process involved in interspecies interaction between organisms	T1	-1.69204	< 0.0001	< 0.0001	< 0.0001	With RT / With Bce in 10y
	BP	GO:0051241	negative regulation of multicellular organismal process	T1	-1.69066	< 0.0001	< 0.0001	< 0.0001	With RT / With Bce in 10y
	BP	GO:0098609	cell-cell adhesion	T1	-1.68883	< 0.0001	< 0.0001	< 0.0001	With RT / With Bce in 10y
	BP	GO:0040012	regulation of locomotion	T1	-1.68105	< 0.0001	< 0.0001	< 0.0001	With RT / With Bce in 10y
	BP	GO:0071345	cellular response to cytokine stimulus	T1	-1.67909	< 0.0001	< 0.0001	< 0.0001	With RT / With Bce in 10y
	BP	GO:0010628	positive regulation of gene expression	T1	-1.67682	< 0.0001	< 0.0001	< 0.0001	With RT / With Bce in 10y
	BP	GO:0007155	cell adhesion	T1	-1.66023	< 0.0001	< 0.0001	< 0.0001	With RT / With Bce in 10y
	BP	GO:2000145	regulation of cell motility	T1	-1.65374	< 0.0001	< 0.0001	< 0.0001	With RT / With Bce in 10y
	BP	GO:0030334	regulation of cell migration	T1	-1.64861	< 0.0001	< 0.0001	< 0.0001	With RT / With Bce in 10y
	BP	GO:0007186	G protein-coupled receptor signaling pathway	T1	-1.62179	< 0.0001	< 0.0001	< 0.0001	With RT / With Bce in 10y
	CC	GO:0030141	secretory granule	T1	-1.60692	< 0.0001	< 0.0001	< 0.0001	With RT / With Bce in 10y
	MF	GO:0005102	signaling receptor binding	T1	-1.59459	< 0.0001	< 0.0001	< 0.0001	With RT / With Bce in 10y
	BP	GO:0141124	intracellular signaling cassette	T1	-1.59287	< 0.0001	< 0.0001	< 0.0001	With RT / With Bce in 10y
	BP	GO:2000026	regulation of multicellular organismal development	T1	-1.57995	< 0.0001	< 0.0001	< 0.0001	With RT / With Bce in 10y
	CC	GO:0099503	secretory vesicle	T1	-1.56973	< 0.0001	< 0.0001	< 0.0001	With RT / With Bce in 10y
	BP	GO:0016477	cell migration	T1	-1.56156	< 0.0001	< 0.0001	< 0.0001	With RT / With Bce in 10y
	BP	GO:0051094	positive regulation of developmental process	T1	-1.54604	< 0.0001	< 0.0001	< 0.0001	With RT / With Bce in 10y
	BP	GO:0048870	cell motility	T1	-1.54208	< 0.0001	< 0.0001	< 0.0001	With RT / With Bce in 10y
	BP	GO:0008283	cell population proliferation	T1	-1.52124	< 0.0001	< 0.0001	< 0.0001	With RT / With Bce in 10y
	BP	GO:0050790	regulation of catalytic activity	T1	-1.52085	< 0.0001	< 0.0001	< 0.0001	With RT / With Bce in 10y
	BP	GO:0042127	regulation of cell population proliferation	T1	-1.5154	< 0.0001	< 0.0001	< 0.0001	With RT / With Bce in 10y
	BP	GO:0009967	positive regulation of signal transduction	T1	-1.4771	< 0.0001	< 0.0001	< 0.0001	With RT / With Bce in 10y
	BP	GO:0065009	regulation of molecular function	T1	-1.47011	< 0.0001	< 0.0001	< 0.0001	With RT / With Bce in 10y
	BP	GO:0023056	positive regulation of signaling	T1	-1.46774	< 0.0001	< 0.0001	< 0.0001	With RT / With Bce in 10y
	BP	GO:0010647	positive regulation of cell communication	T1	-1.46714	< 0.0001	< 0.0001	< 0.0001	With RT / With Bce in 10y
	BP	GO:1902531	regulation of intracellular signal transduction	T1	-1.45191	< 0.0001	< 0.0001	< 0.0001	With RT / With Bce in 10y
	BP	GO:0071310	cellular response to organic substance	T1	-1.44695	< 0.0001	< 0.0001	< 0.0001	With RT / With Bce in 10y
	MF	GO:0098772	molecular function regulator activity	T1	-1.41113	< 0.0001	< 0.0001	< 0.0001	With RT / With Bce in 10y
	BP	GO:0070663	regulation of leukocyte proliferation	T1	-1.94535	< 0.0001	< 0.0001	< 0.0001	With RT / With Bce in 10y
	BP	GO:0002831	regulation of response to biotic stimulus	T1	-1.74992	< 0.0001	< 0.0001	< 0.0001	With RT / With Bce in 10y
	BP	GO:0008284	positive regulation of cell population proliferation	T1	-1.59751	< 0.0001	< 0.0001	< 0.0001	With RT / With Bce in 10y
	BP	GO:0002437	inflammatory response to antigenic stimulus	T1	-2.25369	< 0.0001	< 0.0001	< 0.0001	With RT / With Bce in 10y
	BP	GO:0050727	regulation of inflammatory response	T1	-1.79929	< 0.0001	< 0.0001	< 0.0001	With RT / With Bce in 10y
	BP	GO:0010720	positive regulation of cell development	T1	-1.75771	< 0.0001	< 0.0001	< 0.0001	With RT / With Bce in 10y
	BP	GO:0000165	MAPK cascade	T1	-1.64141	< 0.0001	< 0.0001	< 0.0001	With RT / With Bce in 10y
	BP	GO:0050851	antigen receptor-mediated signaling pathway	T1	-2.0464	< 0.0001	< 0.0001	< 0.0001	With RT / With Bce in 10y
	BP	GO:0050670	regulation of lymphocyte proliferation	T1	-1.93938	< 0.0001	< 0.0001	< 0.0001	With RT / With Bce in 10y
	BP	GO:0008219	cell death	T1	-1.3955	< 0.0001	< 0.0001	< 0.0001	With RT / With Bce in 10y
	BP	GO:0001910	regulation of leukocyte mediated cytotoxicity	T1	-2.20528	< 0.0001	< 0.0001	< 0.0001	With RT / With Bce in 10y
	BP	GO:0097529	myeloid leukocyte migration	T1	-1.97024	< 0.0001	< 0.0001	< 0.0001	With RT / With Bce in 10y
	BP	GO:0060284	regulation of cell development	T1	-1.60156	< 0.0001	< 0.0001	< 0.0001	With RT / With Bce in 10y
	BP	GO:0030595	leukocyte chemotaxis	T1	-1.96764	< 0.0001	< 0.0001	< 0.0001	With RT / With Bce in 10y
	BP	GO:0032635	interleukin-6 production	T1	-2.06045	< 0.0001	< 0.0001	< 0.0001	With RT / With Bce in 10y
	BP	GO:0032675	regulation of interleukin-6 production	T1	-2.06045	< 0.0001	< 0.0001	< 0.0001	With RT / With Bce in 10y
	BP	GO:0080134	regulation of response to stress	T1	-1.47015	< 0.0001	< 0.0001	< 0.0001	With RT / With Bce in 10y
	BP	GO:0032944	regulation of mononuclear cell proliferation	T1	-1.92684	< 0.0001	< 0.0001	< 0.0001	With RT / With Bce in 10y
	BP	GO:0051345	positive regulation of hydrolase activity	T1	-1.75509	< 0.0001	< 0.0001	< 0.0001	With RT / With Bce in 10y
	BP	GO:0048514	blood vessel morphogenesis	T1	-1.65785	< 0.0001	< 0.0001	< 0.0001	With RT / With Bce in 10y
	BP	GO:0002699	positive regulation of immune effector process	T1	-1.91908	< 0.0001	< 0.0001	< 0.0001	With RT / With Bce in 10y
	BP	GO:0032609	type II interferon production	T1	-2.15629	< 0.0001	< 0.0001	< 0.0001	With RT / With Bce in 10y
	BP	GO:0032649	regulation of type II interferon production	T1	-2.15629	< 0.0001	< 0.0001	< 0.0001	With RT / With Bce in 10y
	BP	GO:0042098	T cell proliferation	T1	-1.98368	< 0.0001	< 0.0001	< 0.0001	With RT / With Bce in 10y
	BP	GO:0006959	humoral immune response	T1	-1.90942	< 0.0001	< 0.0001	< 0.0001	With RT / With Bce in 10y
	BP	GO:0002695	negative regulation of leukocyte activation	T1	-1.99633	< 0.0001	< 0.0001	< 0.0001	With RT / With Bce in 10y
	BP	GO:0031343	positive regulation of cell killing	T1	-2.22691	< 0.0001	< 0.0001	< 0.0001	With RT / With Bce in 10y
	BP	GO:0006468	protein phosphorylation	T1	-1.50161	< 0.0001	< 0.0001	< 0.0001	With RT / With Bce in 10y
	BP	GO:1902533	positive regulation of intracellular signal transduction	T1	-1.50758	< 0.0001	< 0.0001	< 0.0001	With RT / With Bce in 10y
	BP	GO:0001944	vasculature development	T1	-1.60476	< 0.0001	< 0.0001	< 0.0001	With RT / With Bce in 10y
	BP	GO:1902105	regulation of leukocyte differentiation	T1	-1.83478	< 0.0001	< 0.0001	< 0.0001	With RT / With Bce in 10y
	BP	GO:0002274	myeloid leukocyte activation	T1	-1.93923	< 0.0001	< 0.0001	< 0.0001	With RT / With Bce in 10y
	BP	GO:0043408	regulation of MAPK cascade	T1	-1.64583	< 0.0001	< 0.0001	< 0.0001	With RT / With Bce in 10y
	BP	GO:0042742	defense response to bacterium	T1	-1.8124	< 0.0001	< 0.0001	< 0.0001	With RT / With Bce in 10y
	MF	GO:0003823	antigen binding	T1	-2.22676	< 0.0001	< 0.0001	< 0.0001	With RT / With Bce in 10y
	BP	GO:0012501	programmed cell death	T1	-1.39292	< 0.0001	< 0.0001	< 0.0001	With RT / With Bce in 10y
	BP	GO:0044093	positive regulation of molecular function	T1	-1.48473	< 0.0001	< 0.0001	< 0.0001	With RT / With Bce in 10y
	BP	GO:0002706	regulation of lymphocyte mediated immunity	T1	-1.97419	< 0.0001	< 0.0001	< 0.0001	With RT / With Bce in 10y
	BP	GO:0032615	interleukin-12 production	T1	-2.21655	< 0.0001	< 0.0001	< 0.0001	With RT / With Bce in 10y
	BP	GO:0032655	regulation of interleukin-12 production	T1	-2.21655	< 0.0001	< 0.0001	< 0.0001	With RT / With Bce in 10y
	MF	GO:0140677	molecular function activator activity	T1	-1.51691	< 0.0001	< 0.0001	< 0.0001	With RT / With Bce in 10y
	BP	GO:0043067	regulation of programmed cell death	T1	-1.43777	< 0.0001	< 0.0001	< 0.0001	With RT / With Bce in 10y
	BP	GO:0030217	T cell differentiation	T1	-1.8048	< 0.0001	< 0.0001	< 0.0001	With RT / With Bce in 10y
	BP	GO:0051130	positive regulation of cellular component organization	T1	-1.51174	< 0.0001	< 0.0001	< 0.0001	With RT / With Bce in 10y
	BP	GO:0002456	T cell mediated immunity	T1	-2.06827	< 0.0001	< 0.0001	< 0.0001	With RT / With Bce in 10y
	BP	GO:0070374	positive regulation of ERK1 and ERK2 cascade	T1	-1.92553	< 0.0001	< 0.0001	< 0.0001	With RT / With Bce in 10y
	BP	GO:0019884	antigen processing and presentation of exogenous antigen	T1	-2.25526	< 0.0001	< 0.0001	< 0.0001	With RT / With Bce in 10y
	BP	GO:0001568	blood vessel development	T1	-1.59864	< 0.0001	< 0.0001	< 0.0001	With RT / With Bce in 10y
	BP	GO:0070372	regulation of ERK1 and ERK2 cascade	T1	-1.81854	< 0.0001	< 0.0001	< 0.0001	With RT / With Bce in 10y
	MF	GO:0030545	signaling receptor regulator activity	T1	-1.6582	< 0.0001	< 0.0001	< 0.0001	With RT / With Bce in 10y
	BP	GO:1990868	response to chemokine	T1	-2.10337	< 0.0001	< 0.0001	< 0.0001	With RT / With Bce in 10y
	BP	GO:1990869	cellular response to chemokine	T1	-2.10337	< 0.0001	< 0.0001	< 0.0001	With RT / With Bce in 10y
	BP	GO:0071219	cellular response to molecule of bacterial origin	T1	-1.91025	< 0.0001	< 0.0001	< 0.0001	With RT / With Bce in 10y
	CC	GO:0042611	MHC protein complex	T1	-2.24941	< 0.0001	< 0.0001	< 0.0001	With RT / With Bce in 10y
	BP	GO:1901342	regulation of vasculature development	T1	-1.81794	< 0.0001	< 0.0001	< 0.0001	With RT / With Bce in 10y
	BP	GO:0097553	calcium ion transmembrane import into cytosol	T1	-1.91762	< 0.0001	< 0.0001	< 0.0001	With RT / With Bce in 10y
	BP	GO:0022603	regulation of anatomical structure morphogenesis	T1	-1.54424	< 0.0001	< 0.0001	< 0.0001	With RT / With Bce in 10y
	MF	GO:0030546	signaling receptor activator activity	T1	-1.6581	< 0.0001	< 0.0001	< 0.0001	With RT / With Bce in 10y
	BP	GO:0050777	negative regulation of immune response	T1	-1.93653	< 0.0001	< 0.0001	< 0.0001	With RT / With Bce in 10y
	BP	GO:0072359	circulatory system development	T1	-1.47999	< 0.0001	< 0.0001	< 0.0001	With RT / With Bce in 10y
	BP	GO:0032496	response to lipopolysaccharide	T1	-1.76307	< 0.0001	< 0.0001	< 0.0001	With RT / With Bce in 10y
	BP	GO:0001913	T cell mediated cytotoxicity	T1	-2.24058	< 0.0001	< 0.0001	< 0.0001	With RT / With Bce in 10y
	BP	GO:0070371	ERK1 and ERK2 cascade	T1	-1.80794	< 0.0001	< 0.0001	< 0.0001	With RT / With Bce in 10y
	BP	GO:0002181	cytoplasmic translation	T1	-1.96937	< 0.0001	0.000101236	< 0.0001	With RT / With Bce in 10y
	BP	GO:0048002	antigen processing and presentation of peptide antigen	T1	-2.15465	< 0.0001	0.000110169	< 0.0001	With RT / With Bce in 10y
	BP	GO:0032612	interleukin-1 production	T1	-2.11089	< 0.0001	0.000110905	< 0.0001	With RT / With Bce in 10y
	BP	GO:0032652	regulation of interleukin-1 production	T1	-2.11089	< 0.0001	0.000110905	< 0.0001	With RT / With Bce in 10y
	BP	GO:0043085	positive regulation of catalytic activity	T1	-1.53258	< 0.0001	0.000112564	< 0.0001	With RT / With Bce in 10y
	BP	GO:0045765	regulation of angiogenesis	T1	-1.81737	< 0.0001	0.00011329	< 0.0001	With RT / With Bce in 10y
	BP	GO:0031348	negative regulation of defense response	T1	-1.82481	< 0.0001	0.000115725	< 0.0001	With RT / With Bce in 10y
	BP	GO:0001912	positive regulation of leukocyte mediated cytotoxicity	T1	-2.17488	< 0.0001	0.000126338	< 0.0001	With RT / With Bce in 10y
	BP	GO:0051250	negative regulation of lymphocyte activation	T1	-1.9659	< 0.0001	0.000138764	< 0.0001	With RT / With Bce in 10y
	BP	GO:0032715	negative regulation of interleukin-6 production	T1	-2.20606	< 0.0001	0.000140139	< 0.0001	With RT / With Bce in 10y
	BP	GO:0031349	positive regulation of defense response	T1	-1.66584	< 0.0001	0.000142027	< 0.0001	With RT / With Bce in 10y
	BP	GO:0032102	negative regulation of response to external stimulus	T1	-1.72121	< 0.0001	0.000142764	< 0.0001	With RT / With Bce in 10y
	BP	GO:0042981	regulation of apoptotic process	T1	-1.4071	< 0.0001	0.000145133	< 0.0001	With RT / With Bce in 10y
	BP	GO:0032729	positive regulation of type II interferon production	T1	-2.14816	< 0.0001	0.000147609	< 0.0001	With RT / With Bce in 10y
	BP	GO:0045595	regulation of cell differentiation	T1	-1.40474	< 0.0001	0.000149325	< 0.0001	With RT / With Bce in 10y
	BP	GO:0050853	B cell receptor signaling pathway	T1	-2.18806	< 0.0001	0.000159984	< 0.0001	With RT / With Bce in 10y
	BP	GO:0070098	chemokine-mediated signaling pathway	T1	-2.12033	< 0.0001	0.000171019	< 0.0001	With RT / With Bce in 10y
	CC	GO:0098553	lumenal side of endoplasmic reticulum membrane	T1	-2.2609	< 0.0001	0.000173384	< 0.0001	With RT / With Bce in 10y
	BP	GO:0002705	positive regulation of leukocyte mediated immunity	T1	-1.99053	< 0.0001	0.000185341	< 0.0001	With RT / With Bce in 10y
	BP	GO:0006915	apoptotic process	T1	-1.3615	< 0.0001	0.000190133	< 0.0001	With RT / With Bce in 10y
	BP	GO:0098657	import into cell	T1	-1.52295	< 0.0001	0.000198068	< 0.0001	With RT / With Bce in 10y
	BP	GO:0048646	anatomical structure formation involved in morphogenesis	T1	-1.44815	< 0.0001	0.000209752	< 0.0001	With RT / With Bce in 10y
	BP	GO:0016310	phosphorylation	T1	-1.4123	< 0.0001	0.000213814	< 0.0001	With RT / With Bce in 10y
	MF	GO:0048018	receptor ligand activity	T1	-1.63997	< 0.0001	0.000214703	< 0.0001	With RT / With Bce in 10y
	BP	GO:0046849	bone remodeling	T1	-2.07281	< 0.0001	0.000215098	< 0.0001	With RT / With Bce in 10y
	BP	GO:0002478	antigen processing and presentation of exogenous peptide antigen	T1	-2.20979	< 0.0001	0.000247808	< 0.0001	With RT / With Bce in 10y
	BP	GO:0071674	mononuclear cell migration	T1	-1.9	< 0.0001	0.00028387	< 0.0001	With RT / With Bce in 10y
	BP	GO:0019221	cytokine-mediated signaling pathway	T1	-1.61982	< 0.0001	0.000287575	< 0.0001	With RT / With Bce in 10y
	BP	GO:0048771	tissue remodeling	T1	-1.91943	< 0.0001	0.000336951	< 0.0001	With RT / With Bce in 10y
	BP	GO:0045597	positive regulation of cell differentiation	T1	-1.52218	< 0.0001	0.000339622	< 0.0001	With RT / With Bce in 10y
	BP	GO:0045123	cellular extravasation	T1	-2.13362	< 0.0001	0.000344111	< 0.0001	With RT / With Bce in 10y
	BP	GO:0071222	cellular response to lipopolysaccharide	T1	-1.88052	< 0.0001	0.000351926	< 0.0001	With RT / With Bce in 10y
	BP	GO:0002237	response to molecule of bacterial origin	T1	-1.74238	< 0.0001	0.00035386	< 0.0001	With RT / With Bce in 10y
	BP	GO:0008277	regulation of G protein-coupled receptor signaling pathway	T1	-1.97969	< 0.0001	0.000400306	< 0.0001	With RT / With Bce in 10y
	BP	GO:0034103	regulation of tissue remodeling	T1	-2.11378	< 0.0001	0.000405479	< 0.0001	With RT / With Bce in 10y
	BP	GO:0019883	antigen processing and presentation of endogenous antigen	T1	-2.19814	< 0.0001	0.000427322	< 0.0001	With RT / With Bce in 10y
	CC	GO:0098802	plasma membrane signaling receptor complex	T1	-1.89042	< 0.0001	0.000430883	< 0.0001	With RT / With Bce in 10y
	BP	GO:0051209	release of sequestered calcium ion into cytosol	T1	-1.99791	< 0.0001	0.00043361	< 0.0001	With RT / With Bce in 10y
	BP	GO:0043410	positive regulation of MAPK cascade	T1	-1.64637	< 0.0001	0.000437947	< 0.0001	With RT / With Bce in 10y
	BP	GO:0051283	negative regulation of sequestering of calcium ion	T1	-1.99485	< 0.0001	0.000448959	< 0.0001	With RT / With Bce in 10y
	BP	GO:0048871	multicellular organismal-level homeostasis	T1	-1.52955	< 0.0001	0.000483069	< 0.0001	With RT / With Bce in 10y
	BP	GO:0001932	regulation of protein phosphorylation	T1	-1.50171	< 0.0001	0.000489857	< 0.0001	With RT / With Bce in 10y
	BP	GO:1902107	positive regulation of leukocyte differentiation	T1	-1.90142	< 0.0001	0.000541051	< 0.0001	With RT / With Bce in 10y
	BP	GO:1903708	positive regulation of hemopoiesis	T1	-1.90142	< 0.0001	0.000541051	< 0.0001	With RT / With Bce in 10y
	BP	GO:0002444	myeloid leukocyte mediated immunity	T1	-2.05865	< 0.0001	0.000585861	< 0.0001	With RT / With Bce in 10y
	BP	GO:0002396	MHC protein complex assembly	T1	-2.17426	< 0.0001	0.000595326	< 0.0001	With RT / With Bce in 10y
	BP	GO:0002501	peptide antigen assembly with MHC protein complex	T1	-2.17426	< 0.0001	0.000595326	< 0.0001	With RT / With Bce in 10y
	BP	GO:0002285	lymphocyte activation involved in immune response	T1	-1.83684	< 0.0001	0.000607525	< 0.0001	With RT / With Bce in 10y
	BP	GO:0043299	leukocyte degranulation	T1	-2.11496	< 0.0001	0.000658285	< 0.0001	With RT / With Bce in 10y
	BP	GO:0042325	regulation of phosphorylation	T1	-1.49489	< 0.0001	0.000691077	< 0.0001	With RT / With Bce in 10y
	MF	GO:0042379	chemokine receptor binding	T1	-2.13966	< 0.0001	0.000710251	< 0.0001	With RT / With Bce in 10y
	BP	GO:0042129	regulation of T cell proliferation	T1	-1.89329	< 0.0001	0.000713198	< 0.0001	With RT / With Bce in 10y
	BP	GO:0071216	cellular response to biotic stimulus	T1	-1.81598	< 0.0001	0.000820187	< 0.0001	With RT / With Bce in 10y
	BP	GO:0019886	antigen processing and presentation of exogenous peptide antigen via MHC class II	T1	-2.20545	< 0.0001	0.00087884	< 0.0001	With RT / With Bce in 10y
	BP	GO:0046631	alpha-beta T cell activation	T1	-1.84904	< 0.0001	0.000912035	< 0.0001	With RT / With Bce in 10y
	BP	GO:0001818	negative regulation of cytokine production	T1	-1.78283	< 0.0001	0.000943149	< 0.0001	With RT / With Bce in 10y
	CC	GO:0042613	MHC class II protein complex	T1	-2.10437	< 0.0001	0.000963567	< 0.0001	With RT / With Bce in 10y
	BP	GO:0016192	vesicle-mediated transport	T1	-1.39264	< 0.0001	0.000964441	< 0.0001	With RT / With Bce in 10y
	CC	GO:0030139	endocytic vesicle	T1	-1.69997	< 0.0001	0.000980599	< 0.0001	With RT / With Bce in 10y
	BP	GO:0050764	regulation of phagocytosis	T1	-2.01529	< 0.0001	0.00102816	< 0.0001	With RT / With Bce in 10y
	BP	GO:0030100	regulation of endocytosis	T1	-1.76312	< 0.0001	0.00114672	< 0.0001	With RT / With Bce in 10y
	CC	GO:0005925	focal adhesion	T1	-1.62748	< 0.0001	0.00140092	< 0.0001	With RT / With Bce in 10y
	BP	GO:1903706	regulation of hemopoiesis	T1	-1.64904	< 0.0001	0.00147695	< 0.0001	With RT / With Bce in 10y
	BP	GO:0051282	regulation of sequestering of calcium ion	T1	-1.952	< 0.0001	0.00155443	< 0.0001	With RT / With Bce in 10y
	BP	GO:0002399	MHC class II protein complex assembly	T1	-2.07504	< 0.0001	0.00155988	< 0.0001	With RT / With Bce in 10y
	BP	GO:0002503	peptide antigen assembly with MHC class II protein complex	T1	-2.07504	< 0.0001	0.00155988	< 0.0001	With RT / With Bce in 10y
	BP	GO:0002275	myeloid cell activation involved in immune response	T1	-2.00462	< 0.0001	0.00157665	< 0.0001	With RT / With Bce in 10y
	BP	GO:0001934	positive regulation of protein phosphorylation	T1	-1.55192	< 0.0001	0.0016475	< 0.0001	With RT / With Bce in 10y
	CC	GO:0030055	cell-substrate junction	T1	-1.61872	< 0.0001	0.00171823	< 0.0001	With RT / With Bce in 10y
	BP	GO:0071621	granulocyte chemotaxis	T1	-1.94748	< 0.0001	0.00178261	< 0.0001	With RT / With Bce in 10y
	BP	GO:0002822	regulation of adaptive immune response based on somatic recombination of immune receptors built from immunoglobulin superfamily domains	T1	-1.87089	< 0.0001	0.00183301	< 0.0001	With RT / With Bce in 10y
	CC	GO:0045202	synapse	T1	-1.37693	< 0.0001	0.00187925	< 0.0001	With RT / With Bce in 10y
	BP	GO:0030593	neutrophil chemotaxis	T1	-1.9879	< 0.0001	0.00196643	< 0.0001	With RT / With Bce in 10y
	BP	GO:0019220	regulation of phosphate metabolic process	T1	-1.41906	< 0.0001	0.00219196	< 0.0001	With RT / With Bce in 10y
	BP	GO:0001914	regulation of T cell mediated cytotoxicity	T1	-2.13429	< 0.0001	0.00229607	< 0.0001	With RT / With Bce in 10y
	BP	GO:0050920	regulation of chemotaxis	T1	-1.81461	< 0.0001	0.00236056	< 0.0001	With RT / With Bce in 10y
	BP	GO:0032611	interleukin-1 beta production	T1	-1.99859	< 0.0001	0.00253305	< 0.0001	With RT / With Bce in 10y
	BP	GO:0032651	regulation of interleukin-1 beta production	T1	-1.99859	< 0.0001	0.00253305	< 0.0001	With RT / With Bce in 10y
	BP	GO:0007267	cell-cell signaling	T1	-1.34533	< 0.0001	0.00257903	< 0.0001	With RT / With Bce in 10y
	BP	GO:0002819	regulation of adaptive immune response	T1	-1.82078	< 0.0001	0.00340082	< 0.0001	With RT / With Bce in 10y
	CC	GO:0043235	receptor complex	T1	-1.63601	< 0.0001	0.00363458	< 0.0001	With RT / With Bce in 10y
	BP	GO:0051174	regulation of phosphorus metabolic process	T1	-1.42322	< 0.0001	0.00381436	< 0.0001	With RT / With Bce in 10y
	BP	GO:0071346	cellular response to type II interferon	T1	-1.93144	< 0.0001	0.0039443	< 0.0001	With RT / With Bce in 10y
	BP	GO:0001771	immunological synapse formation	T1	-2.06912	< 0.0001	0.00395185	< 0.0001	With RT / With Bce in 10y
	BP	GO:0010562	positive regulation of phosphorus metabolic process	T1	-1.50614	< 0.0001	0.00401217	< 0.0001	With RT / With Bce in 10y
	BP	GO:0045937	positive regulation of phosphate metabolic process	T1	-1.50614	< 0.0001	0.00401217	< 0.0001	With RT / With Bce in 10y
	CC	GO:0098576	lumenal side of membrane	T1	-2.14871	< 0.0001	0.00413013	< 0.0001	With RT / With Bce in 10y
	BP	GO:0032692	negative regulation of interleukin-1 production	T1	-2.1254	< 0.0001	0.004198	< 0.0001	With RT / With Bce in 10y
	BP	GO:0032720	negative regulation of tumor necrosis factor production	T1	-2.07733	< 0.0001	0.00423291	< 0.0001	With RT / With Bce in 10y
	BP	GO:0097530	granulocyte migration	T1	-1.90154	< 0.0001	0.00473435	< 0.0001	With RT / With Bce in 10y
	BP	GO:1901700	response to oxygen-containing compound	T1	-1.34334	< 0.0001	0.00515144	< 0.0001	With RT / With Bce in 10y
	BP	GO:0051279	regulation of release of sequestered calcium ion into cytosol	T1	-2.04895	< 0.0001	0.0052829	< 0.0001	With RT / With Bce in 10y
	BP	GO:0046850	regulation of bone remodeling	T1	-2.09101	< 0.0001	0.00551912	< 0.0001	With RT / With Bce in 10y
	MF	GO:0005125	cytokine activity	T1	-1.76126	< 0.0001	0.00568439	< 0.0001	With RT / With Bce in 10y
	BP	GO:0002548	monocyte chemotaxis	T1	-2.06817	< 0.0001	0.00573943	< 0.0001	With RT / With Bce in 10y
	CC	GO:0012506	vesicle membrane	T1	-1.38686	< 0.0001	0.0060328	< 0.0001	With RT / With Bce in 10y
	MF	GO:0048020	CCR chemokine receptor binding	T1	-2.1469	< 0.0001	0.00606838	< 0.0001	With RT / With Bce in 10y
	BP	GO:1990266	neutrophil migration	T1	-1.90088	< 0.0001	0.00607519	< 0.0001	With RT / With Bce in 10y
	BP	GO:0048585	negative regulation of response to stimulus	T1	-1.33555	< 0.0001	0.00655067	< 0.0001	With RT / With Bce in 10y
	BP	GO:0045088	regulation of innate immune response	T1	-1.60283	< 0.0001	0.00669147	< 0.0001	With RT / With Bce in 10y
	BP	GO:0042592	homeostatic process	T1	-1.32486	< 0.0001	0.0068712	< 0.0001	With RT / With Bce in 10y
	BP	GO:0043547	positive regulation of GTPase activity	T1	-1.74344	< 0.0001	0.00715576	< 0.0001	With RT / With Bce in 10y
	BP	GO:0045619	regulation of lymphocyte differentiation	T1	-1.75743	< 0.0001	0.0072347	< 0.0001	With RT / With Bce in 10y
	CC	GO:0045121	membrane raft	T1	-1.6881	< 0.0001	0.00735625	< 0.0001	With RT / With Bce in 10y
	CC	GO:0030659	cytoplasmic vesicle membrane	T1	-1.36566	< 0.0001	0.00752989	< 0.0001	With RT / With Bce in 10y
	BP	GO:0060627	regulation of vesicle-mediated transport	T1	-1.56692	< 0.0001	0.00819006	< 0.0001	With RT / With Bce in 10y
	BP	GO:0051247	positive regulation of protein metabolic process	T1	-1.38613	< 0.0001	0.00882403	< 0.0001	With RT / With Bce in 10y
	MF	GO:0023023	MHC protein complex binding	T1	-2.09759	< 0.0001	0.00915554	< 0.0001	With RT / With Bce in 10y
	BP	GO:0031399	regulation of protein modification process	T1	-1.37036	< 0.0001	0.00933859	< 0.0001	With RT / With Bce in 10y
	BP	GO:0002709	regulation of T cell mediated immunity	T1	-1.95794	< 0.0001	0.00934392	< 0.0001	With RT / With Bce in 10y
	MF	GO:0008009	chemokine activity	T1	-2.08106	< 0.0001	0.00935062	< 0.0001	With RT / With Bce in 10y
	BP	GO:0002824	positive regulation of adaptive immune response based on somatic recombination of immune receptors built from immunoglobulin superfamily domains	T1	-1.89825	< 0.0001	0.00970571	< 0.0001	With RT / With Bce in 10y
	BP	GO:0043087	regulation of GTPase activity	T1	-1.70719	< 0.0001	0.0101889	< 0.0001	With RT / With Bce in 10y
	MF	GO:0140375	immune receptor activity	T1	-1.85981	< 0.0001	0.0104266	< 0.0001	With RT / With Bce in 10y
	BP	GO:0002685	regulation of leukocyte migration	T1	-1.7708	< 0.0001	0.0109318	< 0.0001	With RT / With Bce in 10y
	CC	GO:0098796	membrane protein complex	T1	-1.37407	< 0.0001	0.0112684	< 0.0001	With RT / With Bce in 10y
	BP	GO:0002833	positive regulation of response to biotic stimulus	T1	-1.62057	< 0.0001	0.0114996	< 0.0001	With RT / With Bce in 10y
	BP	GO:0002228	natural killer cell mediated immunity	T1	-2.01501	< 0.0001	0.0119334	< 0.0001	With RT / With Bce in 10y
	MF	GO:0030234	enzyme regulator activity	T1	-1.38213	< 0.0001	0.0121556	< 0.0001	With RT / With Bce in 10y
	BP	GO:0050854	regulation of antigen receptor-mediated signaling pathway	T1	-2.03448	< 0.0001	0.0125332	< 0.0001	With RT / With Bce in 10y
	BP	GO:0042267	natural killer cell mediated cytotoxicity	T1	-2.00926	< 0.0001	0.0134381	< 0.0001	With RT / With Bce in 10y
	BP	GO:0035924	cellular response to vascular endothelial growth factor stimulus	T1	-2.02294	< 0.0001	0.0151041	< 0.0001	With RT / With Bce in 10y
	MF	GO:0044877	protein-containing complex binding	T1	-1.30346	< 0.0001	0.0151479	< 0.0001	With RT / With Bce in 10y
	BP	GO:0030101	natural killer cell activation	T1	-1.95233	< 0.0001	0.0154236	< 0.0001	With RT / With Bce in 10y
	BP	GO:0060419	heart growth	T1	-1.95475	< 0.0001	0.0160798	< 0.0001	With RT / With Bce in 10y
	BP	GO:0002708	positive regulation of lymphocyte mediated immunity	T1	-1.9059	< 0.0001	0.0169902	< 0.0001	With RT / With Bce in 10y
	BP	GO:0042327	positive regulation of phosphorylation	T1	-1.50282	< 0.0001	0.0170637	< 0.0001	With RT / With Bce in 10y
	BP	GO:0051208	sequestering of calcium ion	T1	-1.87817	< 0.0001	0.0182103	< 0.0001	With RT / With Bce in 10y
	BP	GO:0050864	regulation of B cell activation	T1	-1.89115	< 0.0001	0.0187918	< 0.0001	With RT / With Bce in 10y
	BP	GO:0051049	regulation of transport	T1	-1.32831	< 0.0001	0.0201885	< 0.0001	With RT / With Bce in 10y
	BP	GO:0035239	tube morphogenesis	T1	-1.43311	< 0.0001	0.0202147	< 0.0001	With RT / With Bce in 10y
	BP	GO:0002861	regulation of inflammatory response to antigenic stimulus	T1	-2.10768	< 0.0001	0.0203669	< 0.0001	With RT / With Bce in 10y
	BP	GO:0043068	positive regulation of programmed cell death	T1	-1.52106	< 0.0001	0.0204492	< 0.0001	With RT / With Bce in 10y
	BP	GO:0006874	intracellular calcium ion homeostasis	T1	-1.64716	< 0.0001	0.0214756	< 0.0001	With RT / With Bce in 10y
	BP	GO:0002335	mature B cell differentiation	T1	-2.08852	< 0.0001	0.0217252	< 0.0001	With RT / With Bce in 10y
	CC	GO:0030666	endocytic vesicle membrane	T1	-1.73121	< 0.0001	0.0218609	< 0.0001	With RT / With Bce in 10y
	BP	GO:0099177	regulation of trans-synaptic signaling	T1	-1.51269	< 0.0001	0.0231553	< 0.0001	With RT / With Bce in 10y
	MF	GO:0005539	glycosaminoglycan binding	T1	-1.71613	< 0.0001	0.0231989	< 0.0001	With RT / With Bce in 10y
	BP	GO:0032620	interleukin-17 production	T1	-2.06655	< 0.0001	0.0233535	< 0.0001	With RT / With Bce in 10y
	BP	GO:0032660	regulation of interleukin-17 production	T1	-2.06655	< 0.0001	0.0233535	< 0.0001	With RT / With Bce in 10y
	BP	GO:0045453	bone resorption	T1	-2.01034	< 0.0001	0.0234356	< 0.0001	With RT / With Bce in 10y
	BP	GO:0002483	antigen processing and presentation of endogenous peptide antigen	T1	-2.08189	< 0.0001	0.0236934	< 0.0001	With RT / With Bce in 10y
	BP	GO:0045621	positive regulation of lymphocyte differentiation	T1	-1.83089	< 0.0001	0.024134	< 0.0001	With RT / With Bce in 10y
	CC	GO:0098857	membrane microdomain	T1	-1.68396	< 0.0001	0.0243461	< 0.0001	With RT / With Bce in 10y
	BP	GO:0002475	antigen processing and presentation via MHC class Ib	T1	-2.07916	< 0.0001	0.024415	< 0.0001	With RT / With Bce in 10y
	BP	GO:0048872	homeostasis of number of cells	T1	-1.61759	< 0.0001	0.0248667	< 0.0001	With RT / With Bce in 10y
	BP	GO:0099536	synaptic signaling	T1	-1.43277	< 0.0001	0.0250251	< 0.0001	With RT / With Bce in 10y
	BP	GO:0032735	positive regulation of interleukin-12 production	T1	-2.10665	< 0.0001	0.0253819	< 0.0001	With RT / With Bce in 10y
	BP	GO:1903556	negative regulation of tumor necrosis factor superfamily cytokine production	T1	-2.01244	< 0.0001	0.0259868	< 0.0001	With RT / With Bce in 10y
	BP	GO:0002573	myeloid leukocyte differentiation	T1	-1.71093	< 0.0001	0.0266171	< 0.0001	With RT / With Bce in 10y
	BP	GO:0055074	calcium ion homeostasis	T1	-1.63791	< 0.0001	0.0268431	< 0.0001	With RT / With Bce in 10y
	CC	GO:0022625	cytosolic large ribosomal subunit	T1	-2.05136	< 0.0001	0.0281125	< 0.0001	With RT / With Bce in 10y
	BP	GO:0019724	B cell mediated immunity	T1	-1.81281	< 0.0001	0.0289499	< 0.0001	With RT / With Bce in 10y
	BP	GO:0070664	negative regulation of leukocyte proliferation	T1	-1.88216	< 0.0001	0.0317232	< 0.0001	With RT / With Bce in 10y
	BP	GO:0007162	negative regulation of cell adhesion	T1	-1.63541	< 0.0001	0.0329785	< 0.0001	With RT / With Bce in 10y
	BP	GO:0002476	antigen processing and presentation of endogenous peptide antigen via MHC class Ib	T1	-2.00848	< 0.0001	0.0349804	< 0.0001	With RT / With Bce in 10y
	BP	GO:0002484	antigen processing and presentation of endogenous peptide antigen via MHC class I via ER pathway	T1	-2.00848	< 0.0001	0.0349804	< 0.0001	With RT / With Bce in 10y
	BP	GO:0002495	antigen processing and presentation of peptide antigen via MHC class II	T1	-2.06276	< 0.0001	0.0354245	< 0.0001	With RT / With Bce in 10y
	BP	GO:0010629	negative regulation of gene expression	T1	-1.37897	< 0.0001	0.0360534	< 0.0001	With RT / With Bce in 10y
	BP	GO:0030168	platelet activation	T1	-1.84917	< 0.0001	0.036144	< 0.0001	With RT / With Bce in 10y
	BP	GO:0033002	muscle cell proliferation	T1	-1.72188	< 0.0001	0.0366834	< 0.0001	With RT / With Bce in 10y
	CC	GO:0031012	extracellular matrix	T1	-1.48832	< 0.0001	0.0372838	< 0.0001	With RT / With Bce in 10y
	BP	GO:0052547	regulation of peptidase activity	T1	-1.64361	< 0.0001	0.0389347	< 0.0001	With RT / With Bce in 10y
	CC	GO:0030312	external encapsulating structure	T1	-1.48609	< 0.0001	0.0405933	< 0.0001	With RT / With Bce in 10y
	BP	GO:0045055	regulated exocytosis	T1	-1.71898	< 0.0001	0.0410715	< 0.0001	With RT / With Bce in 10y
	BP	GO:0050852	T cell receptor signaling pathway	T1	-1.8265	< 0.0001	0.045346	< 0.0001	With RT / With Bce in 10y
	BP	GO:0031401	positive regulation of protein modification process	T1	-1.42488	< 0.0001	0.04735	0.000100048	With RT / With Bce in 10y
	BP	GO:0022408	negative regulation of cell-cell adhesion	T1	-1.72901	< 0.0001	0.0489123	0.000103068	With RT / With Bce in 10y

## Sheet: Suppl_Table_S9
RT_status	Group	Modulator	TF	UniverseSize	EffectSize	RegulonSize	Expected	Observed	Negative	Positive	Mode	PvFET	AdjPvFET	KS	PvKS	AdjPvKS	R
Without_RT	PRLR-low and no BC event within 5yr	PRLR	IRF8	12459	1249	262	26.27	179	167	12	-1	1.12e-102	1.11e-99	0.59	0	0	-0.0767
Without_RT	PRLR-low and no BC event within 5yr	PRLR	SPI1	12459	1111	291	25.95	179	167	12	-1	1.13e-100	1.12e-97	0.44	0	0	-0.1925
Without_RT	PRLR-low and no BC event within 5yr	PRLR	ZNF264	12459	1389	207	23.08	143	3	140	1	1.2e-84	1.19e-81	0.75	0	0	-0.0514
Without_RT	PRLR-low and no BC event within 5yr	PRLR	SIN3B	12459	1076	237	20.47	123	5	118	1	5.41e-63	5.35e-60	0.77	0	0	-0.0441
Without_RT	PRLR-low and no BC event within 5yr	PRLR	THRA	12459	728	166	9.7	90	86	4	-1	4.67e-62	4.61e-59	0.71	0	0	-0.0233
Without_RT	PRLR-low and no BC event within 5yr	PRLR	FOXN3	12459	465	173	6.46	79	72	7	-1	1.44e-57	1.42e-54	0.51	0	0	-0.1399
Without_RT	PRLR-low and no BC event within 5yr	PRLR	CXXC1	12459	1403	162	18.24	102	2	100	1	2.56e-54	2.53e-51	0.84	0	0	-0.1625
Without_RT	PRLR-low and no BC event within 5yr	PRLR	FOXO3	12459	705	249	14.09	95	3	92	1	1.57e-51	1.55e-48	0.64	0	0	0.012
Without_RT	PRLR-low and no BC event within 5yr	PRLR	MTA3	12459	854	103	7.06	67	65	2	-1	4.14e-50	4.09e-47	0.59	0	0	0.2318
Without_RT	PRLR-low and no BC event within 5yr	PRLR	PTPRA	12459	766	160	9.84	80	4	76	1	1.51e-49	1.5e-46	0.69	0	0	0.0214
Without_RT	PRLR-low and no BC event within 5yr	PRLR	LYL1	12459	1247	191	19.12	106	98	8	-1	6.62e-48	6.55e-45	0.48	0	0	-0.1686
Without_RT	PRLR-low and no BC event within 5yr	PRLR	TWIST2	12459	952	178	13.6	98	85	13	-1	7.72e-48	7.63e-45	0.62	0	0	-0.0495
Without_RT	PRLR-low and no BC event within 5yr	PRLR	PYGO2	12459	1379	183	20.25	106	95	11	-1	3.53e-43	3.49e-40	0.69	0	0	0.1281
Without_RT	PRLR-low and no BC event within 5yr	PRLR	F10	12459	357	64	1.83	38	38	0	-1	1.01e-42	9.97e-40	0.74	0	0	-0.0796
Without_RT	PRLR-low and no BC event within 5yr	PRLR	HDAC7	12459	852	77	5.27	50	0	50	1	1.07e-39	1.05e-36	0.85	0	0	-0.0969
Without_RT	PRLR-low and no BC event within 5yr	PRLR	MAFB	12459	1131	169	15.34	82	80	2	-1	4.66e-39	4.61e-36	0.5	0	0	-0.1355
Without_RT	PRLR-low and no BC event within 5yr	PRLR	ETS2	12459	743	65	3.88	46	3	43	1	2.41e-37	2.39e-34	0.72	0	0	-0.2161
Without_RT	PRLR-low and no BC event within 5yr	PRLR	MECP2	12459	729	174	10.18	74	8	66	1	6.26e-37	6.19e-34	0.73	0	0	0.0314
Without_RT	PRLR-low and no BC event within 5yr	PRLR	PPARG	12459	1162	87	8.11	57	56	1	-1	1.24e-36	1.23e-33	0.6	0	0	0.0499
Without_RT	PRLR-low and no BC event within 5yr	PRLR	YY1	12459	559	130	5.83	62	50	12	-1	5.03e-34	4.97e-31	0.6	0	0	-0.0213
Without_RT	PRLR-low and no BC event within 5yr	PRLR	FUBP3	12459	1072	88	7.57	53	1	52	1	3.81e-33	3.76e-30	0.68	0	0	-0.0751
Without_RT	PRLR-low and no BC event within 5yr	PRLR	SNAI2	12459	765	142	8.72	66	9	57	1	1.94e-32	1.92e-29	0.57	0	0	-0.1175
Without_RT	PRLR-low and no BC event within 5yr	PRLR	ZNF76	12459	893	125	8.96	58	2	56	1	2.09e-31	2.06e-28	0.8	0	0	0.0017
Without_RT	PRLR-low and no BC event within 5yr	PRLR	DCP1A	12459	1151	97	8.96	55	1	54	1	6.08e-31	6.02e-28	0.83	0	0	0.0037
Without_RT	PRLR-low and no BC event within 5yr	PRLR	ERG	12459	757	35	2.13	29	29	0	-1	3.64e-30	3.6e-27	0.88	0	0	-0.0707
Without_RT	PRLR-low and no BC event within 5yr	PRLR	UPF2	12459	931	99	7.4	53	4	49	1	2.6e-29	2.58e-26	0.69	0	0	0.0571
Without_RT	PRLR-low and no BC event within 5yr	PRLR	RBM15	12459	704	155	8.76	58	4	54	1	5.96e-29	5.9e-26	0.67	0	0	0.0531
Without_RT	PRLR-low and no BC event within 5yr	PRLR	SNRNP70	12459	964	125	9.67	57	2	55	1	1.15e-28	1.14e-25	0.71	0	0	-0.0733
Without_RT	PRLR-low and no BC event within 5yr	PRLR	ZFHX3	12459	558	46	2.06	28	28	0	-1	1.17e-26	1.16e-23	1	0	0	0.0223
Without_RT	PRLR-low and no BC event within 5yr	PRLR	NFE2L2	12459	774	328	20.38	90	12	78	1	6.78e-26	6.7e-23	0.53	0	0	-0.0741
Without_RT	PRLR-low and no BC event within 5yr	PRLR	BRD9	12459	1153	152	14.07	62	0	62	1	1.42e-25	1.4e-22	0.84	0	0	-0.0027
Without_RT	PRLR-low and no BC event within 5yr	PRLR	THAP1	12459	1129	201	18.21	83	12	71	1	3.51e-25	3.47e-22	0.67	0	0	-0.025
Without_RT	PRLR-low and no BC event within 5yr	PRLR	IRF3	12459	873	99	6.94	46	2	44	1	3.84e-25	3.8e-22	0.77	0	0	0.0084
Without_RT	PRLR-low and no BC event within 5yr	PRLR	PA2G4	12459	700	147	8.26	51	3	48	1	1.59e-24	1.57e-21	0.68	0	0	0.0759
Without_RT	PRLR-low and no BC event within 5yr	PRLR	UPF1	12459	1057	101	8.57	49	2	47	1	3.02e-24	2.98e-21	0.75	0	0	0.0158
Without_RT	PRLR-low and no BC event within 5yr	PRLR	BRPF1	12459	1304	88	9.21	47	0	47	1	1.19e-23	1.17e-20	0.82	0	0	-0.2287
Without_RT	PRLR-low and no BC event within 5yr	PRLR	ZEB2	12459	1406	415	46.83	156	120	36	-1	1.49e-23	1.47e-20	0.56	0	0	-0.1874
Without_RT	PRLR-low and no BC event within 5yr	PRLR	FOXO1	12459	919	144	10.62	57	52	5	-1	2.71e-23	2.68e-20	0.7	0	0	-0.0463
Without_RT	PRLR-low and no BC event within 5yr	PRLR	TRRAP	12459	797	102	6.52	44	3	41	1	5.58e-23	5.52e-20	0.78	0	0	-0.0701
Without_RT	PRLR-low and no BC event within 5yr	PRLR	DMAP1	12459	1022	164	13.45	64	7	57	1	3.75e-22	3.71e-19	0.77	0	0	0.025
Without_RT	PRLR-low and no BC event within 5yr	PRLR	DEAF1	12459	579	106	4.93	38	2	36	1	4.42e-22	4.37e-19	0.74	0	0	-0.0711
Without_RT	PRLR-low and no BC event within 5yr	PRLR	RUNX2	12459	460	93	3.43	39	8	31	1	7.69e-22	7.61e-19	0.74	0	0	-0.0274
Without_RT	PRLR-low and no BC event within 5yr	PRLR	MED15	12459	984	115	9.08	52	6	46	1	1.11e-21	1.09e-18	0.72	0	0	-0.0107
Without_RT	PRLR-low and no BC event within 5yr	PRLR	ZNF3	12459	1345	190	20.51	86	17	69	1	6.38e-21	6.31e-18	0.67	0	0	0.0494
Without_RT	PRLR-low and no BC event within 5yr	PRLR	CHD4	12459	1293	149	15.46	71	13	58	1	2.67e-20	2.64e-17	0.71	0	0	-0.0613
Without_RT	PRLR-low and no BC event within 5yr	PRLR	LARP7	12459	732	173	10.16	60	13	47	1	1.8e-19	1.78e-16	0.63	0	0	0.0715
Without_RT	PRLR-low and no BC event within 5yr	PRLR	CHD8	12459	876	108	7.59	45	5	40	1	2.1e-19	2.08e-16	0.69	0	0	-0.0278
Without_RT	PRLR-low and no BC event within 5yr	PRLR	ZBTB16	12459	360	35	1.01	19	1	18	1	3.75e-19	3.71e-16	1	0	0	-0.0134
Without_RT	PRLR-low and no BC event within 5yr	PRLR	ELF3	12459	612	28	1.38	19	19	0	-1	4.74e-19	4.69e-16	1	0	0	0.2343
Without_RT	PRLR-low and no BC event within 5yr	PRLR	BATF3	12459	613	57	2.8	27	2	25	1	2.78e-18	2.75e-15	0.91	0	0	-0.0871
Without_RT	PRLR-low and no BC event within 5yr	PRLR	RUNX1T1	12459	523	123	5.16	49	16	33	1	3.77e-18	3.72e-15	0.65	0	0	-0.063
Without_RT	PRLR-low and no BC event within 5yr	PRLR	TARDBP	12459	650	123	6.42	48	36	12	-1	5.57e-18	5.5e-15	0.67	0	0	-0.0044
Without_RT	PRLR-low and no BC event within 5yr	PRLR	GTF2F1	12459	254	16	0.33	12	0	12	1	6.74e-18	6.66e-15	1	0	0	-0.0806
Without_RT	PRLR-low and no BC event within 5yr	PRLR	YEATS4	12459	1383	139	15.43	58	4	54	1	1.27e-17	1.26e-14	0.63	0	0	0.0082
Without_RT	PRLR-low and no BC event within 5yr	PRLR	ZNF507	12459	255	18	0.37	12	12	0	-1	6.95e-17	6.88e-14	1	0	0	0.0019
Without_RT	PRLR-low and no BC event within 5yr	PRLR	POU2F1	12459	1349	89	9.64	39	0	39	1	1.59e-15	1.57e-12	0.83	0	0	0.0695
Without_RT	PRLR-low and no BC event within 5yr	PRLR	EIF2AK2	12459	829	106	7.05	45	12	33	1	2.16e-14	2.13e-11	0.72	0	0	0.1821
Without_RT	PRLR-low and no BC event within 5yr	PRLR	ZBTB40	12459	861	80	5.53	33	5	28	1	1.91e-13	1.89e-10	0.79	0	0	0.0533
Without_RT	PRLR-low and no BC event within 5yr	PRLR	KMT2B	12459	988	113	8.96	47	12	35	1	7.67e-13	7.58e-10	0.75	0	0	-0.0167
Without_RT	PRLR-low and no BC event within 5yr	PRLR	STAT4	12459	637	135	6.9	60	29	31	1	9.46e-13	9.36e-10	0.57	0	0	0.0338
Without_RT	PRLR-low and no BC event within 5yr	PRLR	ZNF580	12459	911	169	12.36	59	17	42	1	9.84e-13	9.73e-10	0.66	0	0	-0.0333
Without_RT	PRLR-low and no BC event within 5yr	PRLR	NR3C1	12459	799	88	5.64	28	27	1	-1	3.17e-12	3.13e-09	0.85	0	0	-0.1577
Without_RT	PRLR-low and no BC event within 5yr	PRLR	EN1	12459	270	15	0.33	9	9	0	-1	4.13e-12	4.08e-09	1	0	0	-0.1296
Without_RT	PRLR-low and no BC event within 5yr	PRLR	ZGPAT	12459	845	90	6.1	31	4	27	1	2.1e-11	2.08e-08	0.8	0	0	-0.1315
Without_RT	PRLR-low and no BC event within 5yr	PRLR	ZFP36L2	12459	651	125	6.53	41	13	28	1	3.81e-11	3.77e-08	0.71	0	0	-0.0454
Without_RT	PRLR-low and no BC event within 5yr	PRLR	EBF1	12459	566	173	7.86	57	31	26	-1	4.16e-11	4.12e-08	0.63	0	0	-0.1258
Without_RT	PRLR-low and no BC event within 5yr	PRLR	ZNF324	12459	1352	98	10.63	38	4	34	1	2.67e-10	2.64e-07	0.79	0	0	0.0135
Without_RT	PRLR-low and no BC event within 5yr	PRLR	ZNF618	12459	1111	129	11.5	46	11	35	1	1.26e-09	1.25e-06	0.69	0	0	0.0385
Without_RT	PRLR-low and no BC event within 5yr	PRLR	ILF3	12459	1342	189	20.36	69	20	49	1	2.97e-09	2.93e-06	0.62	0	0	0.0104
Without_RT	PRLR-low and no BC event within 5yr	PRLR	STAT2	12459	680	230	12.55	63	34	29	-1	1.01e-07	0.0001	0.58	0	0	-0.0338
Without_RT	PRLR-low and no BC event within 5yr	PRLR	AGO2	12459	1025	186	15.3	61	23	38	1	1.2e-07	0.000118	0.62	0	0	0.101
Without_RT	PRLR-low and no BC event within 5yr	PRLR	KLF10	12459	862	136	9.41	54	45	9	-1	1.12e-19	1.1e-16	0.6	1.11e-16	1.1e-13	-0.0658
Without_RT	PRLR-low and no BC event within 5yr	PRLR	KMT2A	12459	1203	66	6.37	50	2	48	1	9.65e-35	9.54e-32	0.66	2.04e-16	2.02e-13	-0.1233
Without_RT	PRLR-low and no BC event within 5yr	PRLR	CARM1	12459	547	133	5.84	40	23	17	-1	1.49e-08	1.47e-05	0.69	4.44e-16	4.39e-13	-0.0489
Without_RT	PRLR-low and no BC event within 5yr	PRLR	MEF2A	12459	629	42	2.12	33	33	0	-1	2.06e-35	2.04e-32	0.76	7.28e-16	7.2e-13	-0.0599
Without_RT	PRLR-low and no BC event within 5yr	PRLR	CCND2	12459	811	90	5.86	37	15	22	1	4.6e-08	4.55e-05	0.69	7.77e-16	7.69e-13	-0.0458
Without_RT	PRLR-low and no BC event within 5yr	PRLR	MAF	12459	1186	101	9.61	55	54	1	-1	4.39e-29	4.34e-26	0.58	8.88e-16	8.78e-13	-0.1866
Without_RT	PRLR-low and no BC event within 5yr	PRLR	MEF2C	12459	599	102	4.9	44	2	42	1	6e-29	5.93e-26	0.66	8.88e-16	8.78e-13	-0.1137
Without_RT	PRLR-low and no BC event within 5yr	PRLR	KLF9	12459	662	80	4.25	37	33	4	-1	1.2e-21	1.18e-18	0.7	1.22e-15	1.21e-12	-0.07
Without_RT	PRLR-low and no BC event within 5yr	PRLR	FANCL	12459	911	107	7.82	41	24	17	-1	5.8e-07	0.000574	0.68	1.22e-15	1.21e-12	0.0937
Without_RT	PRLR-low and no BC event within 5yr	PRLR	SETX	12459	693	55	3.06	28	0	28	1	3.99e-21	3.94e-18	0.76	1.43e-15	1.42e-12	0.0003
Without_RT	PRLR-low and no BC event within 5yr	PRLR	DMC1	12459	751	76	4.58	30	7	23	1	5.12e-11	5.06e-08	0.77	1.44e-15	1.43e-12	0.0389
Without_RT	PRLR-low and no BC event within 5yr	PRLR	ZNF589	12459	837	123	8.26	41	14	27	1	3.25e-08	3.22e-05	0.68	1.55e-15	1.54e-12	-0.0986
Without_RT	PRLR-low and no BC event within 5yr	PRLR	SPEN	12459	820	69	4.54	34	3	31	1	4.87e-19	4.81e-16	0.73	2.44e-15	2.42e-12	-0.1268
Without_RT	PRLR-low and no BC event within 5yr	PRLR	SP140	12459	471	164	6.2	63	31	32	1	1.19e-14	1.18e-11	0.54	2.66e-15	2.64e-12	0.028
Without_RT	PRLR-low and no BC event within 5yr	PRLR	EP400	12459	955	154	11.8	44	13	31	1	5.3e-07	0.000524	0.63	3e-15	2.96e-12	-0.1258
Without_RT	PRLR-low and no BC event within 5yr	PRLR	MSC	12459	870	149	10.4	54	33	21	-1	2.04e-09	2.01e-06	0.57	3.44e-15	3.4e-12	-0.1173
Without_RT	PRLR-low and no BC event within 5yr	PRLR	SGF29	12459	640	118	6.06	34	11	23	1	2.62e-08	2.59e-05	0.71	4.77e-15	4.72e-12	0.1101
Without_RT	PRLR-low and no BC event within 5yr	PRLR	PPARD	12459	681	172	9.4	63	9	54	1	4.2e-27	4.16e-24	0.53	5.33e-15	5.27e-12	-0.0235
Without_RT	PRLR-low and no BC event within 5yr	PRLR	BAP1	12459	1383	97	10.77	63	0	63	1	7.6e-37	7.52e-34	0.55	7.11e-15	7.03e-12	-0.0133
Without_RT	PRLR-low and no BC event within 5yr	PRLR	PHF21A	12459	939	92	6.93	44	1	43	1	1.99e-24	1.96e-21	0.63	1.04e-14	1.03e-11	-0.0758
Without_RT	PRLR-low and no BC event within 5yr	PRLR	PML	12459	985	88	6.96	37	5	32	1	4.44e-14	4.4e-11	0.67	1.23e-14	1.22e-11	0.0026
Without_RT	PRLR-low and no BC event within 5yr	PRLR	BRF1	12459	1038	95	7.91	31	5	26	1	3.52e-08	3.48e-05	0.73	1.65e-14	1.64e-11	-0.0031
Without_RT	PRLR-low and no BC event within 5yr	PRLR	NFKBIA	12459	1076	91	7.86	31	8	23	1	1.89e-06	0.00186	0.73	1.72e-14	1.7e-11	0.0886
Without_RT	PRLR-low and no BC event within 5yr	PRLR	PCBP2	12459	672	101	5.45	40	9	31	1	6.62e-16	6.55e-13	0.65	2.33e-14	2.31e-11	-0.0903
Without_RT	PRLR-low and no BC event within 5yr	PRLR	PEX2	12459	931	125	9.34	43	8	35	1	3.6e-12	3.56e-09	0.63	2.38e-14	2.35e-11	0.1899
Without_RT	PRLR-low and no BC event within 5yr	PRLR	TAF9B	12459	935	83	6.23	36	7	29	1	6.05e-13	5.98e-10	0.68	2.6e-14	2.57e-11	0.1013
Without_RT	PRLR-low and no BC event within 5yr	PRLR	ZNF248	12459	511	160	6.56	37	14	23	1	1.47e-07	0.000146	0.67	2.94e-14	2.91e-11	-0.0789
Without_RT	PRLR-low and no BC event within 5yr	PRLR	PRMT5	12459	829	36	2.4	32	31	1	-1	5.27e-32	5.21e-29	0.74	3.35e-14	3.31e-11	0.1093
Without_RT	PRLR-low and no BC event within 5yr	PRLR	BRD3	12459	652	96	5.02	33	11	22	1	3.14e-09	3.11e-06	0.7	3.66e-14	3.62e-11	0.0593
Without_RT	PRLR-low and no BC event within 5yr	PRLR	ZNF160	12459	1348	39	4.22	24	0	24	1	2.75e-14	2.72e-11	0.81	6.01e-14	5.94e-11	0.0861
Without_RT	PRLR-low and no BC event within 5yr	PRLR	MORC2	12459	552	55	2.44	30	27	3	-1	1.83e-22	1.81e-19	0.71	6.21e-14	6.14e-11	0.1495
Without_RT	PRLR-low and no BC event within 5yr	PRLR	IRX5	12459	867	116	8.07	67	66	1	-1	2.89e-46	2.86e-43	0.5	6.54e-14	6.47e-11	0.2129
Without_RT	PRLR-low and no BC event within 5yr	PRLR	SNAPC4	12459	1367	68	7.46	30	3	27	1	7.42e-10	7.34e-07	0.72	8.03e-14	7.94e-11	0.0128
Without_RT	PRLR-low and no BC event within 5yr	PRLR	CAVIN1	12459	504	301	12.18	99	44	55	1	1.38e-21	1.36e-18	0.41	8.37e-14	8.28e-11	-0.1069
Without_RT	PRLR-low and no BC event within 5yr	PRLR	FOXM1	12459	459	97	3.57	56	55	1	-1	7.48e-54	7.39e-51	0.54	9.99e-14	9.88e-11	0.0509
Without_RT	PRLR-low and no BC event within 5yr	PRLR	INTS11	12459	545	85	3.72	27	5	22	1	7.95e-12	7.86e-09	0.76	1.13e-13	1.12e-10	-0.0292
Without_RT	PRLR-low and no BC event within 5yr	PRLR	ZNF652	12459	848	77	5.24	33	14	19	1	6.41e-07	0.000634	0.68	1.17e-13	1.16e-10	0.0506
Without_RT	PRLR-low and no BC event within 5yr	PRLR	ZNF512B	12459	796	83	5.3	32	17	15	-1	1.56e-05	0.0154	0.7	1.21e-13	1.2e-10	0.0881
Without_RT	PRLR-low and no BC event within 5yr	PRLR	PHF5A	12459	865	102	7.08	42	1	41	1	1.23e-21	1.22e-18	0.63	1.28e-13	1.27e-10	0.0316
Without_RT	PRLR-low and no BC event within 5yr	PRLR	ASXL1	12459	905	139	10.1	46	34	12	-1	1.94e-10	1.92e-07	0.59	1.5e-13	1.48e-10	-0.0252
Without_RT	PRLR-low and no BC event within 5yr	PRLR	DR1	12459	812	99	6.45	42	4	38	1	2.9e-20	2.87e-17	0.61	1.79e-13	1.77e-10	-0.0421
Without_RT	PRLR-low and no BC event within 5yr	PRLR	HHEX	12459	956	38	2.92	26	26	0	-1	8.22e-21	8.13e-18	0.74	1.98e-13	1.96e-10	-0.1546
Without_RT	PRLR-low and no BC event within 5yr	PRLR	MCM2	12459	516	127	5.26	49	47	2	-1	1.01e-32	9.99e-30	0.56	2.4e-13	2.37e-10	0.0948
Without_RT	PRLR-low and no BC event within 5yr	PRLR	MCRS1	12459	564	39	1.77	22	17	5	-1	2.24e-13	2.22e-10	0.82	2.4e-13	2.37e-10	-0.0735
Without_RT	PRLR-low and no BC event within 5yr	PRLR	HJURP	12459	483	114	4.42	40	28	12	-1	2.16e-15	2.14e-12	0.62	3.17e-13	3.14e-10	0.0384
Without_RT	PRLR-low and no BC event within 5yr	PRLR	TRIM16	12459	547	51	2.24	17	0	17	1	2.41e-11	2.38e-08	0.83	3.3e-13	3.26e-10	0.0452
Without_RT	PRLR-low and no BC event within 5yr	PRLR	HOXC8	12459	560	80	3.6	29	22	7	-1	3.59e-12	3.55e-09	0.72	3.47e-13	3.44e-10	-0.0302
Without_RT	PRLR-low and no BC event within 5yr	PRLR	PLAGL1	12459	716	57	3.28	18	17	1	-1	1.08e-08	1.06e-05	0.9	4.51e-13	4.46e-10	-0.0855
Without_RT	PRLR-low and no BC event within 5yr	PRLR	HOPX	12459	843	104	7.04	31	8	23	1	3.32e-07	0.000329	0.67	5.46e-13	5.4e-10	0.0089
Without_RT	PRLR-low and no BC event within 5yr	PRLR	NELFCD	12459	680	94	5.13	31	22	9	-1	4.47e-09	4.42e-06	0.69	7.06e-13	6.98e-10	0.1753
Without_RT	PRLR-low and no BC event within 5yr	PRLR	ZNF671	12459	831	46	3.07	27	25	2	-1	5.13e-18	5.07e-15	0.73	8.56e-13	8.47e-10	-0.0579
Without_RT	PRLR-low and no BC event within 5yr	PRLR	XRCC5	12459	1237	142	14.1	48	16	32	1	7.02e-06	0.00694	0.56	9.23e-13	9.13e-10	0.1131
Without_RT	PRLR-low and no BC event within 5yr	PRLR	ZNF184	12459	967	43	3.34	22	1	21	1	8.01e-13	7.92e-10	0.77	1.17e-12	1.16e-09	0.0597
Without_RT	PRLR-low and no BC event within 5yr	PRLR	HLTF	12459	408	87	2.85	38	38	0	-1	1.05e-33	1.04e-30	0.62	1.19e-12	1.17e-09	0.1043
Without_RT	PRLR-low and no BC event within 5yr	PRLR	ETS1	12459	460	88	3.25	28	26	2	-1	4.91e-17	4.86e-14	0.71	1.71e-12	1.69e-09	-0.0252
Without_RT	PRLR-low and no BC event within 5yr	PRLR	HNRNPK	12459	1151	144	13.3	66	7	59	1	1.49e-24	1.48e-21	0.46	1.79e-12	1.77e-09	-0.0538
Without_RT	PRLR-low and no BC event within 5yr	PRLR	ZNF493	12459	834	105	7.03	28	6	22	1	1.32e-06	0.00131	0.7	2.11e-12	2.09e-09	-0.0167
Without_RT	PRLR-low and no BC event within 5yr	PRLR	MZF1	12459	730	180	10.55	41	14	27	1	5.95e-06	0.00589	0.59	2.15e-12	2.13e-09	-0.0648
Without_RT	PRLR-low and no BC event within 5yr	PRLR	BHLHE22	12459	697	79	4.42	29	22	7	-1	1.94e-10	1.92e-07	0.69	2.37e-12	2.34e-09	0.0077
Without_RT	PRLR-low and no BC event within 5yr	PRLR	KDM1A	12459	519	101	4.21	36	27	9	-1	4.08e-15	4.04e-12	0.63	2.55e-12	2.52e-09	0.0794
Without_RT	PRLR-low and no BC event within 5yr	PRLR	GRHL2	12459	1066	87	7.44	69	69	0	-1	1.17e-57	1.16e-54	0.47	2.65e-12	2.62e-09	0.2464
Without_RT	PRLR-low and no BC event within 5yr	PRLR	BDP1	12459	592	45	2.14	24	1	23	1	3.75e-19	3.71e-16	0.76	2.93e-12	2.9e-09	0.027
Without_RT	PRLR-low and no BC event within 5yr	PRLR	NFAT5	12459	771	34	2.1	21	2	19	1	6.8e-15	6.72e-12	0.75	3.47e-12	3.43e-09	0.0937
Without_RT	PRLR-low and no BC event within 5yr	PRLR	BRD2	12459	865	70	4.86	32	1	31	1	3.82e-18	3.78e-15	0.67	3.48e-12	3.44e-09	-0.0354
Without_RT	PRLR-low and no BC event within 5yr	PRLR	NPM1	12459	687	139	7.66	45	24	21	-1	5.4e-07	0.000534	0.55	4.1e-12	4.06e-09	-0.0261
Without_RT	PRLR-low and no BC event within 5yr	PRLR	THAP11	12459	933	119	8.91	46	11	35	1	7.88e-13	7.79e-10	0.56	4.18e-12	4.13e-09	-0.1806
Without_RT	PRLR-low and no BC event within 5yr	PRLR	RFX1	12459	1050	67	5.65	32	2	30	1	1.88e-15	1.86e-12	0.66	4.31e-12	4.26e-09	-0.0507
Without_RT	PRLR-low and no BC event within 5yr	PRLR	CC2D1A	12459	593	93	4.43	49	48	1	-1	5.56e-39	5.5e-36	0.55	5.17e-12	5.11e-09	-0.0334
Without_RT	PRLR-low and no BC event within 5yr	PRLR	HAX1	12459	682	97	5.31	61	58	3	-1	1.73e-48	1.71e-45	0.49	6.19e-12	6.12e-09	0.1035
Without_RT	PRLR-low and no BC event within 5yr	PRLR	TRIM22	12459	849	123	8.38	40	23	17	-1	7.99e-06	0.0079	0.57	6.74e-12	6.66e-09	-0.0025
Without_RT	PRLR-low and no BC event within 5yr	PRLR	SIPA1	12459	881	86	6.08	33	26	7	-1	1.03e-10	1.01e-07	0.64	7.59e-12	7.51e-09	-0.0529
Without_RT	PRLR-low and no BC event within 5yr	PRLR	PRDM1	12459	608	63	3.07	21	4	17	1	5.01e-09	4.96e-06	0.79	7.8e-12	7.72e-09	-0.1125
Without_RT	PRLR-low and no BC event within 5yr	PRLR	HDGF	12459	875	81	5.69	38	34	4	-1	1.03e-18	1.01e-15	0.6	9.06e-12	8.96e-09	0.1769
Without_RT	PRLR-low and no BC event within 5yr	PRLR	HLX	12459	1029	91	7.52	30	28	2	-1	4.61e-10	4.56e-07	0.66	1.13e-11	1.12e-08	-0.1529
Without_RT	PRLR-low and no BC event within 5yr	PRLR	ATM	12459	349	71	1.99	18	18	0	-1	5.87e-13	5.81e-10	0.78	1.29e-11	1.28e-08	-0.1538
Without_RT	PRLR-low and no BC event within 5yr	PRLR	NFKB2	12459	802	57	3.67	28	5	23	1	1.91e-13	1.89e-10	0.69	1.48e-11	1.47e-08	-0.0688
Without_RT	PRLR-low and no BC event within 5yr	PRLR	CHD1	12459	534	47	2.01	26	25	1	-1	2.25e-22	2.22e-19	0.71	1.55e-11	1.53e-08	0.0809
Without_RT	PRLR-low and no BC event within 5yr	PRLR	GABPB2	12459	838	116	7.8	41	14	27	1	8.81e-09	8.71e-06	0.56	1.63e-11	1.61e-08	0.0646
Without_RT	PRLR-low and no BC event within 5yr	PRLR	ZNF317	12459	892	69	4.94	25	1	24	1	2.51e-11	2.48e-08	0.72	1.69e-11	1.68e-08	-0.1057
Without_RT	PRLR-low and no BC event within 5yr	PRLR	ZNF577	12459	566	89	4.04	31	7	24	1	7.46e-13	7.38e-10	0.64	1.71e-11	1.69e-08	0.0367
Without_RT	PRLR-low and no BC event within 5yr	PRLR	SETD1A	12459	728	128	7.48	42	29	13	-1	1.85e-10	1.83e-07	0.55	1.76e-11	1.74e-08	-0.017
Without_RT	PRLR-low and no BC event within 5yr	PRLR	AFF4	12459	987	68	5.39	33	2	31	1	5.89e-17	5.82e-14	0.62	2.02e-11	1.99e-08	0.0195
Without_RT	PRLR-low and no BC event within 5yr	PRLR	TAZ	12459	445	90	3.21	24	19	5	-1	3.01e-10	2.98e-07	0.73	2.02e-11	2e-08	-0.0482
Without_RT	PRLR-low and no BC event within 5yr	PRLR	ZNF282	12459	981	54	4.25	21	4	17	1	4.33e-07	0.000428	0.78	2.13e-11	2.1e-08	-0.0234
Without_RT	PRLR-low and no BC event within 5yr	PRLR	AIRE	12459	734	43	2.53	21	16	5	-1	1.06e-09	1.05e-06	0.77	2.22e-11	2.19e-08	0.0447
Without_RT	PRLR-low and no BC event within 5yr	PRLR	ZMYM3	12459	1399	42	4.72	24	1	23	1	6.52e-12	6.44e-09	0.72	2.37e-11	2.35e-08	0.0389
Without_RT	PRLR-low and no BC event within 5yr	PRLR	RORA	12459	528	119	5.04	39	21	18	-1	2.39e-08	2.36e-05	0.58	2.62e-11	2.6e-08	-0.081
Without_RT	PRLR-low and no BC event within 5yr	PRLR	ZNF394	12459	673	83	4.48	37	12	25	1	7.37e-13	7.29e-10	0.58	2.66e-11	2.63e-08	0.0246
Without_RT	PRLR-low and no BC event within 5yr	PRLR	DAXX	12459	722	45	2.61	17	0	17	1	1.86e-10	1.84e-07	0.78	2.9e-11	2.87e-08	-0.0113
Without_RT	PRLR-low and no BC event within 5yr	PRLR	ZBTB20	12459	390	87	2.72	37	1	36	1	1.2e-31	1.18e-28	0.63	2.97e-11	2.94e-08	-0.1163
Without_RT	PRLR-low and no BC event within 5yr	PRLR	IRF1	12459	462	72	2.67	33	8	25	1	2.72e-18	2.69e-15	0.62	3.21e-11	3.17e-08	-0.0239
Without_RT	PRLR-low and no BC event within 5yr	PRLR	KDM4B	12459	588	80	3.78	37	1	36	1	6.63e-27	6.56e-24	0.6	3.22e-11	3.19e-08	0.1181
Without_RT	PRLR-low and no BC event within 5yr	PRLR	ILF2	12459	740	135	8.02	57	41	16	-1	6.59e-19	6.52e-16	0.49	3.5e-11	3.46e-08	0.1289
Without_RT	PRLR-low and no BC event within 5yr	PRLR	PAF1	12459	760	94	5.73	41	21	20	-1	1.62e-07	0.00016	0.56	3.72e-11	3.68e-08	0.1282
Without_RT	PRLR-low and no BC event within 5yr	PRLR	RBM25	12459	689	139	7.69	46	6	40	1	1.21e-18	1.19e-15	0.52	5.49e-11	5.43e-08	-0.0139
Without_RT	PRLR-low and no BC event within 5yr	PRLR	ZNF341	12459	513	41	1.69	20	19	1	-1	3.62e-16	3.58e-13	0.74	5.52e-11	5.46e-08	0.0298
Without_RT	PRLR-low and no BC event within 5yr	PRLR	IRF9	12459	150	32	0.39	19	0	19	1	3.2e-29	3.16e-26	0.76	5.85e-11	5.78e-08	0.0898
Without_RT	PRLR-low and no BC event within 5yr	PRLR	NCOA3	12459	358	139	3.99	35	15	20	1	2.72e-09	2.69e-06	0.6	6.23e-11	6.16e-08	0.055
Without_RT	PRLR-low and no BC event within 5yr	PRLR	ZEB1	12459	355	63	1.8	20	13	7	-1	1.89e-08	1.87e-05	0.78	7.01e-11	6.94e-08	-0.0602
Without_RT	PRLR-low and no BC event within 5yr	PRLR	ZNF302	12459	478	106	4.07	40	37	3	-1	4.36e-26	4.31e-23	0.58	7.53e-11	7.45e-08	-0.0723
Without_RT	PRLR-low and no BC event within 5yr	PRLR	THAP7	12459	469	92	3.46	32	3	29	1	1.67e-19	1.65e-16	0.62	7.94e-11	7.85e-08	0.0541
Without_RT	PRLR-low and no BC event within 5yr	PRLR	ZNF398	12459	415	81	2.7	23	11	12	1	1.41e-05	0.0139	0.73	8.64e-11	8.55e-08	-0.0557
Without_RT	PRLR-low and no BC event within 5yr	PRLR	GLIS3	12459	593	128	6.09	64	14	50	1	3.62e-33	3.58e-30	0.47	1.01e-10	1e-07	-0.1136
Without_RT	PRLR-low and no BC event within 5yr	PRLR	KMT2C	12459	1026	65	5.35	31	6	25	1	1.55e-11	1.53e-08	0.62	1.06e-10	1.05e-07	0.1397
Without_RT	PRLR-low and no BC event within 5yr	PRLR	MTF1	12459	1109	62	5.52	35	0	35	1	2.71e-21	2.68e-18	0.59	1.13e-10	1.12e-07	0.0691
Without_RT	PRLR-low and no BC event within 5yr	PRLR	GLI4	12459	468	70	2.63	24	4	20	1	5.95e-13	5.88e-10	0.68	1.19e-10	1.17e-07	0.0364
Without_RT	PRLR-low and no BC event within 5yr	PRLR	ZNF658	12459	443	21	0.75	11	11	0	-1	2.6e-11	2.57e-08	0.89	1.21e-10	1.19e-07	-0.0439
Without_RT	PRLR-low and no BC event within 5yr	PRLR	CUL4A	12459	379	43	1.31	20	19	1	-1	3.98e-18	3.93e-15	0.76	1.86e-10	1.84e-07	0.0362
Without_RT	PRLR-low and no BC event within 5yr	PRLR	RUNX3	12459	549	65	2.86	33	5	28	1	2.36e-21	2.33e-18	0.59	1.98e-10	1.96e-07	-0.0937
Without_RT	PRLR-low and no BC event within 5yr	PRLR	SALL4	12459	344	102	2.82	39	10	29	1	7.52e-22	7.44e-19	0.59	2.19e-10	2.16e-07	0.0266
Without_RT	PRLR-low and no BC event within 5yr	PRLR	KAT8	12459	521	125	5.23	39	18	21	1	4.64e-08	4.59e-05	0.55	2.51e-10	2.48e-07	-0.0562
Without_RT	PRLR-low and no BC event within 5yr	PRLR	CTR9	12459	537	87	3.75	27	16	11	-1	7.86e-07	0.000778	0.63	2.53e-10	2.5e-07	-0.0289
Without_RT	PRLR-low and no BC event within 5yr	PRLR	BTN3A3	12459	615	54	2.67	20	8	12	1	9.57e-06	0.00946	0.75	3.33e-10	3.29e-07	-0.0931
Without_RT	PRLR-low and no BC event within 5yr	PRLR	MCM5	12459	296	77	1.83	25	24	1	-1	7.28e-21	7.2e-18	0.65	3.51e-10	3.48e-07	-0.0188
Without_RT	PRLR-low and no BC event within 5yr	PRLR	ELK3	12459	700	79	4.44	25	10	15	1	2.81e-05	0.0278	0.67	3.81e-10	3.77e-07	-0.1131
Without_RT	PRLR-low and no BC event within 5yr	PRLR	SMARCA4	12459	1095	106	9.32	44	30	14	-1	4.63e-09	4.58e-06	0.51	4.68e-10	4.63e-07	0.0166
Without_RT	PRLR-low and no BC event within 5yr	PRLR	RB1	12459	1119	111	9.97	40	8	32	1	1.47e-09	1.45e-06	0.53	4.76e-10	4.71e-07	-0.1296
Without_RT	PRLR-low and no BC event within 5yr	PRLR	ADNP	12459	925	74	5.49	24	7	17	1	2.21e-05	0.0219	0.69	4.99e-10	4.94e-07	0.1221
Without_RT	PRLR-low and no BC event within 5yr	PRLR	SETBP1	12459	1005	124	10	45	7	38	1	1.98e-13	1.96e-10	0.53	5.43e-10	5.37e-07	-0.0395
Without_RT	PRLR-low and no BC event within 5yr	PRLR	CD8A	12459	671	70	3.77	39	16	23	1	7.41e-13	7.33e-10	0.53	5.7e-10	5.64e-07	0.0323
Without_RT	PRLR-low and no BC event within 5yr	PRLR	MGA	12459	269	54	1.17	20	19	1	-1	1.11e-18	1.1e-15	0.7	5.77e-10	5.71e-07	-0.0257
Without_RT	PRLR-low and no BC event within 5yr	PRLR	NIPBL	12459	779	74	4.63	27	4	23	1	5.81e-11	5.74e-08	0.64	5.9e-10	5.83e-07	-0.018
Without_RT	PRLR-low and no BC event within 5yr	PRLR	DDX21	12459	868	149	10.38	42	11	31	1	2.84e-08	2.81e-05	0.52	6.61e-10	6.53e-07	0.0398
Without_RT	PRLR-low and no BC event within 5yr	PRLR	ZNF75A	12459	196	31	0.49	14	13	1	-1	3.9e-16	3.86e-13	0.81	8.48e-10	8.39e-07	0.0682
Without_RT	PRLR-low and no BC event within 5yr	PRLR	EPAS1	12459	802	86	5.54	36	21	15	-1	7.84e-08	7.75e-05	0.55	8.95e-10	8.85e-07	-0.0586
Without_RT	PRLR-low and no BC event within 5yr	PRLR	ZNF138	12459	558	79	3.54	19	6	13	1	4.41e-05	0.0437	0.7	8.97e-10	8.88e-07	0.1315
Without_RT	PRLR-low and no BC event within 5yr	PRLR	ZNF544	12459	1134	80	7.28	33	3	30	1	4.16e-12	4.11e-09	0.58	1.03e-09	1.02e-06	0.1186
Without_RT	PRLR-low and no BC event within 5yr	PRLR	TSG101	12459	617	121	5.99	39	11	28	1	4.63e-12	4.58e-09	0.54	1.2e-09	1.18e-06	0.0299
Without_RT	PRLR-low and no BC event within 5yr	PRLR	EGR2	12459	394	42	1.33	12	3	9	1	5.1e-06	0.00504	0.82	1.5e-09	1.48e-06	-0.163
Without_RT	PRLR-low and no BC event within 5yr	PRLR	PTTG1	12459	423	82	2.78	39	2	37	1	6.61e-33	6.53e-30	0.53	1.53e-09	1.52e-06	0.0643
Without_RT	PRLR-low and no BC event within 5yr	PRLR	SUZ12	12459	476	116	4.43	22	4	18	1	3.84e-07	0.00038	0.69	1.74e-09	1.72e-06	0.0552
Without_RT	PRLR-low and no BC event within 5yr	PRLR	CEBPZ	12459	607	115	5.6	43	41	2	-1	3.81e-25	3.77e-22	0.5	1.78e-09	1.76e-06	-0.0101
Without_RT	PRLR-low and no BC event within 5yr	PRLR	ZNF444	12459	220	43	0.76	15	11	4	-1	1.42e-10	1.4e-07	0.77	2.26e-09	2.24e-06	0.0836
Without_RT	PRLR-low and no BC event within 5yr	PRLR	SP3	12459	517	76	3.15	35	31	4	-1	2.01e-23	1.99e-20	0.55	2.38e-09	2.35e-06	0.0267
Without_RT	PRLR-low and no BC event within 5yr	PRLR	JMJD1C	12459	563	78	3.52	24	4	20	1	1.54e-10	1.52e-07	0.63	2.52e-09	2.49e-06	0.0027
Without_RT	PRLR-low and no BC event within 5yr	PRLR	CDK9	12459	475	86	3.28	36	2	34	1	2.95e-26	2.91e-23	0.55	2.57e-09	2.54e-06	-0.1655
Without_RT	PRLR-low and no BC event within 5yr	PRLR	SS18	12459	453	64	2.33	28	28	0	-1	7.31e-24	7.23e-21	0.6	2.76e-09	2.73e-06	-0.0184
Without_RT	PRLR-low and no BC event within 5yr	PRLR	SUGP1	12459	628	67	3.38	14	14	0	-1	4.84e-06	0.00479	0.77	3.08e-09	3.05e-06	-0.0058
Without_RT	PRLR-low and no BC event within 5yr	PRLR	PBX4	12459	276	64	1.42	16	5	11	1	1.36e-07	0.000134	0.73	3.2e-09	3.16e-06	-0.0916
Without_RT	PRLR-low and no BC event within 5yr	PRLR	LMO2	12459	503	87	3.51	29	27	2	-1	2.84e-17	2.81e-14	0.59	3.28e-09	3.24e-06	-0.0552
Without_RT	PRLR-low and no BC event within 5yr	PRLR	RERE	12459	585	89	4.18	23	1	22	1	8.49e-11	8.4e-08	0.67	3.44e-09	3.4e-06	0.0841
Without_RT	PRLR-low and no BC event within 5yr	PRLR	SNW1	12459	459	47	1.73	19	16	3	-1	4.67e-12	4.62e-09	0.68	3.59e-09	3.55e-06	0.0207
Without_RT	PRLR-low and no BC event within 5yr	PRLR	SUPT5H	12459	962	53	4.09	25	1	24	1	1.36e-13	1.35e-10	0.64	3.65e-09	3.61e-06	-0.0113
Without_RT	PRLR-low and no BC event within 5yr	PRLR	TBPL1	12459	811	114	7.42	56	3	53	1	6.9e-33	6.83e-30	0.46	4.05e-09	4e-06	-0.123
Without_RT	PRLR-low and no BC event within 5yr	PRLR	ZNF133	12459	593	120	5.71	31	25	6	-1	3.12e-10	3.09e-07	0.57	4.3e-09	4.25e-06	0.0212
Without_RT	PRLR-low and no BC event within 5yr	PRLR	ECD	12459	1220	50	4.9	28	2	26	1	5.39e-14	5.33e-11	0.59	4.65e-09	4.59e-06	-0.0102
Without_RT	PRLR-low and no BC event within 5yr	PRLR	MBD2	12459	545	86	3.76	27	5	22	1	1.03e-11	1.01e-08	0.61	4.95e-09	4.89e-06	-0.051
Without_RT	PRLR-low and no BC event within 5yr	PRLR	ARID4B	12459	737	68	4.02	22	4	18	1	4.96e-08	4.91e-05	0.67	5.27e-09	5.21e-06	0.0999
Without_RT	PRLR-low and no BC event within 5yr	PRLR	SMC4	12459	306	39	0.96	15	13	2	-1	4.21e-12	4.16e-09	0.75	5.37e-09	5.31e-06	0.0872
Without_RT	PRLR-low and no BC event within 5yr	PRLR	ZNF746	12459	506	67	2.72	33	32	1	-1	4.11e-27	4.07e-24	0.61	5.6e-09	5.54e-06	-0.1158
Without_RT	PRLR-low and no BC event within 5yr	PRLR	SAFB	12459	392	74	2.33	26	3	23	1	2.82e-17	2.78e-14	0.59	6.19e-09	6.12e-06	-0.1005
Without_RT	PRLR-low and no BC event within 5yr	PRLR	NFIC	12459	1113	34	3.04	17	0	17	1	7.02e-10	6.95e-07	0.71	6.75e-09	6.67e-06	0.1055
Without_RT	PRLR-low and no BC event within 5yr	PRLR	CTCF	12459	353	81	2.29	33	31	2	-1	1.82e-27	1.8e-24	0.55	6.92e-09	6.84e-06	-0.0698
Without_RT	PRLR-low and no BC event within 5yr	PRLR	CREB1	12459	877	48	3.38	25	5	20	1	1.83e-11	1.81e-08	0.62	7.28e-09	7.2e-06	0.0516
Without_RT	PRLR-low and no BC event within 5yr	PRLR	GABPA	12459	620	144	7.17	42	10	32	1	5.07e-13	5.02e-10	0.49	7.41e-09	7.33e-06	-0.0583
Without_RT	PRLR-low and no BC event within 5yr	PRLR	TFEB	12459	208	39	0.65	15	4	11	1	2.4e-11	2.37e-08	0.76	8.11e-09	8.02e-06	-0.1882
Without_RT	PRLR-low and no BC event within 5yr	PRLR	NR1H3	12459	792	79	5.02	38	30	8	-1	2.06e-16	2.03e-13	0.52	9.65e-09	9.55e-06	-0.1289
Without_RT	PRLR-low and no BC event within 5yr	PRLR	ZBTB17	12459	507	55	2.24	16	5	11	1	1.07e-05	0.0106	0.77	1.07e-08	1.06e-05	-0.0066
Without_RT	PRLR-low and no BC event within 5yr	PRLR	POU2AF1	12459	498	79	3.16	36	14	22	1	2.58e-13	2.55e-10	0.52	1.14e-08	1.13e-05	0.0891
Without_RT	PRLR-low and no BC event within 5yr	PRLR	ZNF558	12459	952	35	2.67	27	27	0	-1	6.44e-24	6.37e-21	0.63	1.18e-08	1.17e-05	-0.0183
Without_RT	PRLR-low and no BC event within 5yr	PRLR	XRCC6	12459	420	58	1.96	25	21	4	-1	7.83e-17	7.75e-14	0.59	1.28e-08	1.27e-05	0.0691
Without_RT	PRLR-low and no BC event within 5yr	PRLR	POU2F2	12459	332	43	1.15	12	3	9	1	1.54e-06	0.00152	0.79	1.3e-08	1.28e-05	-0.0011
Without_RT	PRLR-low and no BC event within 5yr	PRLR	MAX	12459	755	113	6.85	26	6	20	1	1.3e-05	0.0129	0.6	1.42e-08	1.4e-05	-0.082
Without_RT	PRLR-low and no BC event within 5yr	PRLR	TBL1X	12459	720	104	6.01	33	6	27	1	2.16e-11	2.14e-08	0.53	1.47e-08	1.45e-05	0.0579
Without_RT	PRLR-low and no BC event within 5yr	PRLR	SAP30	12459	391	84	2.64	23	19	4	-1	9.03e-12	8.93e-09	0.61	1.51e-08	1.49e-05	0.0266
Without_RT	PRLR-low and no BC event within 5yr	PRLR	ZNF318	12459	320	58	1.49	13	10	3	-1	1.9e-06	0.00188	0.78	1.57e-08	1.55e-05	-0.1366
Without_RT	PRLR-low and no BC event within 5yr	PRLR	ZFP36	12459	516	42	1.74	16	14	2	-1	6.66e-10	6.59e-07	0.76	1.71e-08	1.69e-05	-0.1383
Without_RT	PRLR-low and no BC event within 5yr	PRLR	ORC2	12459	747	72	4.32	38	36	2	-1	2.52e-25	2.49e-22	0.51	1.76e-08	1.75e-05	-0.0214
Without_RT	PRLR-low and no BC event within 5yr	PRLR	DMTF1	12459	691	56	3.11	27	6	21	1	6.69e-13	6.62e-10	0.59	1.86e-08	1.83e-05	-0.0738
Without_RT	PRLR-low and no BC event within 5yr	PRLR	KLF3	12459	458	46	1.69	17	0	17	1	2e-13	1.97e-10	0.7	2.13e-08	2.1e-05	0.0246
Without_RT	PRLR-low and no BC event within 5yr	PRLR	GTF3C5	12459	262	89	1.87	21	21	0	-1	9.81e-17	9.71e-14	0.63	2.27e-08	2.24e-05	0.0629
Without_RT	PRLR-low and no BC event within 5yr	PRLR	MAFA	12459	170	43	0.59	17	0	17	1	2.71e-21	2.68e-18	0.74	2.58e-08	2.55e-05	0.1246
Without_RT	PRLR-low and no BC event within 5yr	PRLR	STAT1	12459	512	85	3.49	26	1	25	1	2.72e-15	2.69e-12	0.59	2.84e-08	2.81e-05	0.0711
Without_RT	PRLR-low and no BC event within 5yr	PRLR	PCGF6	12459	942	42	3.18	17	1	16	1	2.57e-08	2.54e-05	0.69	3.17e-08	3.13e-05	-0.0904
Without_RT	PRLR-low and no BC event within 5yr	PRLR	GATAD2A	12459	431	62	2.14	19	3	16	1	2.02e-10	2e-07	0.66	3.36e-08	3.33e-05	-0.0289
Without_RT	PRLR-low and no BC event within 5yr	PRLR	ZNF514	12459	518	70	2.91	22	18	4	-1	3.2e-10	3.16e-07	0.61	3.96e-08	3.91e-05	-0.0329
Without_RT	PRLR-low and no BC event within 5yr	PRLR	CBX7	12459	503	79	3.19	34	10	24	1	2.94e-15	2.91e-12	0.54	5.05e-08	4.99e-05	-0.0732
Without_RT	PRLR-low and no BC event within 5yr	PRLR	AATF	12459	219	75	1.32	13	10	3	-1	7.01e-07	0.000694	0.75	5.2e-08	5.14e-05	0.0237
Without_RT	PRLR-low and no BC event within 5yr	PRLR	RBM14	12459	864	65	4.51	18	1	17	1	1.33e-06	0.00132	0.69	5.43e-08	5.37e-05	0.0385
Without_RT	PRLR-low and no BC event within 5yr	PRLR	ATF1	12459	587	81	3.82	23	9	14	1	2.23e-05	0.0221	0.61	5.45e-08	5.39e-05	0.0001
Without_RT	PRLR-low and no BC event within 5yr	PRLR	BANP	12459	458	73	2.68	21	9	12	1	1.26e-05	0.0125	0.62	6.05e-08	5.98e-05	0.0183
Without_RT	PRLR-low and no BC event within 5yr	PRLR	TCF25	12459	254	81	1.65	25	4	21	1	6.29e-18	6.22e-15	0.6	6.06e-08	5.99e-05	-0.1685
Without_RT	PRLR-low and no BC event within 5yr	PRLR	MAL	12459	422	41	1.39	19	7	12	1	6.32e-09	6.25e-06	0.67	6.23e-08	6.16e-05	0.0328
Without_RT	PRLR-low and no BC event within 5yr	PRLR	PBX2	12459	494	52	2.06	21	11	10	-1	4.71e-06	0.00466	0.61	6.71e-08	6.63e-05	-0.0399
Without_RT	PRLR-low and no BC event within 5yr	PRLR	TFAP2A	12459	1296	94	9.78	39	33	6	-1	1.12e-10	1.11e-07	0.47	6.85e-08	6.77e-05	0.1584
Without_RT	PRLR-low and no BC event within 5yr	PRLR	MSX1	12459	531	39	1.66	26	26	0	-1	6.24e-27	6.18e-24	0.58	7.05e-08	6.97e-05	-0.1034
Without_RT	PRLR-low and no BC event within 5yr	PRLR	SRSF1	12459	371	105	3.13	22	15	7	-1	4.7e-07	0.000465	0.62	7.57e-08	7.49e-05	0.0662
Without_RT	PRLR-low and no BC event within 5yr	PRLR	ZNF486	12459	739	47	2.79	19	16	3	-1	5.31e-09	5.25e-06	0.66	7.6e-08	7.52e-05	0.0709
Without_RT	PRLR-low and no BC event within 5yr	PRLR	SMC1A	12459	468	90	3.38	27	5	22	1	1.35e-12	1.34e-09	0.56	7.67e-08	7.58e-05	-0.1412
Without_RT	PRLR-low and no BC event within 5yr	PRLR	PTMA	12459	694	88	4.9	43	16	27	1	1.11e-13	1.1e-10	0.45	8.19e-08	8.1e-05	-0.0522
Without_RT	PRLR-low and no BC event within 5yr	PRLR	GPIHBP1	12459	708	116	6.59	42	19	23	1	1.19e-07	0.000117	0.45	8.83e-08	8.73e-05	-0.1082
Without_RT	PRLR-low and no BC event within 5yr	PRLR	KLF2	12459	346	57	1.58	15	13	2	-1	3.79e-09	3.75e-06	0.69	9.38e-08	9.28e-05	-0.0638
Without_RT	PRLR-low and no BC event within 5yr	PRLR	TRIP13	12459	589	59	2.79	24	19	5	-1	1.17e-11	1.16e-08	0.59	9.66e-08	9.55e-05	0.1707
Without_RT	PRLR-low and no BC event within 5yr	PRLR	ING4	12459	398	156	4.98	39	29	10	-1	1.06e-14	1.05e-11	0.48	1.09e-07	0.000108	-0.0182
Without_RT	PRLR-low and no BC event within 5yr	PRLR	RBMX	12459	564	54	2.44	27	27	0	-1	1.72e-22	1.7e-19	0.56	1.15e-07	0.000113	0.019
Without_RT	PRLR-low and no BC event within 5yr	PRLR	STAT5A	12459	422	39	1.32	12	12	0	-1	3.33e-09	3.29e-06	0.76	1.26e-07	0.000125	-0.1095
Without_RT	PRLR-low and no BC event within 5yr	PRLR	LCOR	12459	558	100	4.48	32	30	2	-1	2.49e-17	2.46e-14	0.51	1.27e-07	0.000125	0.0166
Without_RT	PRLR-low and no BC event within 5yr	PRLR	XBP1	12459	434	107	3.73	32	24	8	-1	1.89e-13	1.87e-10	0.51	1.49e-07	0.000147	0.2609
Without_RT	PRLR-low and no BC event within 5yr	PRLR	PARP1	12459	360	64	1.85	29	28	1	-1	1.22e-26	1.21e-23	0.54	1.49e-07	0.000148	0.0488
Without_RT	PRLR-low and no BC event within 5yr	PRLR	SRSF3	12459	690	96	5.32	32	15	17	1	1.81e-05	0.0179	0.51	1.68e-07	0.000166	0.0537
Without_RT	PRLR-low and no BC event within 5yr	PRLR	IFI16	12459	796	77	4.92	29	16	13	-1	2.28e-05	0.0226	0.52	1.8e-07	0.000178	-0.1109
Without_RT	PRLR-low and no BC event within 5yr	PRLR	PRDM2	12459	479	146	5.61	39	23	16	-1	7.74e-09	7.66e-06	0.47	1.8e-07	0.000178	-0.0828
Without_RT	PRLR-low and no BC event within 5yr	PRLR	PAWR	12459	382	67	2.05	24	24	0	-1	6.78e-20	6.71e-17	0.64	1.83e-07	0.000181	0.0905
Without_RT	PRLR-low and no BC event within 5yr	PRLR	ELF4	12459	779	67	4.19	46	45	1	-1	1.44e-38	1.42e-35	0.43	1.84e-07	0.000182	-0.1621
Without_RT	PRLR-low and no BC event within 5yr	PRLR	TFDP1	12459	471	57	2.15	27	25	2	-1	4.75e-21	4.69e-18	0.56	2.03e-07	0.0002	0.1214
Without_RT	PRLR-low and no BC event within 5yr	PRLR	BIN1	12459	177	61	0.87	16	9	7	-1	1.77e-07	0.000175	0.66	2.3e-07	0.000227	-0.1044
Without_RT	PRLR-low and no BC event within 5yr	PRLR	EGR1	12459	367	53	1.56	16	2	14	1	2.45e-10	2.43e-07	0.66	2.51e-07	0.000248	-0.1684
Without_RT	PRLR-low and no BC event within 5yr	PRLR	HAND2	12459	210	37	0.62	13	0	13	1	1.52e-14	1.51e-11	0.74	2.59e-07	0.000256	-0.0576
Without_RT	PRLR-low and no BC event within 5yr	PRLR	SMC3	12459	492	49	1.93	17	4	13	1	3.46e-08	3.42e-05	0.67	2.61e-07	0.000258	-0.0372
Without_RT	PRLR-low and no BC event within 5yr	PRLR	SYNCRIP	12459	530	71	3.02	29	3	26	1	3.61e-18	3.57e-15	0.51	3.03e-07	0.0003	-0.0754
Without_RT	PRLR-low and no BC event within 5yr	PRLR	TUBG1	12459	238	79	1.51	25	10	15	1	1.93e-11	1.91e-08	0.54	3.66e-07	0.000362	0.1086
Without_RT	PRLR-low and no BC event within 5yr	PRLR	TFAP4	12459	314	60	1.51	15	14	1	-1	1.91e-10	1.89e-07	0.67	3.82e-07	0.000378	0.0188
Without_RT	PRLR-low and no BC event within 5yr	PRLR	HBP1	12459	587	123	5.8	61	0	61	1	2.84e-48	2.81e-45	0.41	3.88e-07	0.000384	0.0506
Without_RT	PRLR-low and no BC event within 5yr	PRLR	HTATIP2	12459	471	81	3.06	26	19	7	-1	1.13e-10	1.12e-07	0.52	4.97e-07	0.000491	-0.1315
Without_RT	PRLR-low and no BC event within 5yr	PRLR	TAF2	12459	481	56	2.16	20	4	16	1	1.9e-10	1.88e-07	0.6	5.23e-07	0.000517	0.0415
Without_RT	PRLR-low and no BC event within 5yr	PRLR	ZNF292	12459	383	37	1.14	16	15	1	-1	7.98e-14	7.89e-11	0.72	5.33e-07	0.000527	0.0135
Without_RT	PRLR-low and no BC event within 5yr	PRLR	MYB	12459	325	74	1.93	17	15	2	-1	5.8e-10	5.73e-07	0.63	5.59e-07	0.000553	0.3273
Without_RT	PRLR-low and no BC event within 5yr	PRLR	HIC1	12459	294	61	1.44	14	14	0	-1	1.01e-10	1e-07	0.68	6.29e-07	0.000622	-0.1613
Without_RT	PRLR-low and no BC event within 5yr	PRLR	KLF12	12459	510	73	2.99	19	5	14	1	1.24e-06	0.00123	0.59	6.6e-07	0.000653	0.0192
Without_RT	PRLR-low and no BC event within 5yr	PRLR	COP1	12459	452	42	1.52	18	16	2	-1	4.84e-13	4.79e-10	0.6	7.19e-07	0.000711	0.0334
Without_RT	PRLR-low and no BC event within 5yr	PRLR	SND1	12459	451	83	3	27	5	22	1	1.06e-13	1.05e-10	0.52	7.44e-07	0.000736	-0.0121
Without_RT	PRLR-low and no BC event within 5yr	PRLR	MED23	12459	575	35	1.62	12	11	1	-1	2.79e-07	0.000276	0.71	8.56e-07	0.000847	0.0889
Without_RT	PRLR-low and no BC event within 5yr	PRLR	XPC	12459	507	84	3.42	34	2	32	1	2.68e-23	2.65e-20	0.46	9.03e-07	0.000893	-0.0624
Without_RT	PRLR-low and no BC event within 5yr	PRLR	PDHX	12459	428	70	2.4	26	25	1	-1	1.95e-19	1.93e-16	0.54	9.29e-07	0.000919	0.1949
Without_RT	PRLR-low and no BC event within 5yr	PRLR	EHF	12459	575	56	2.58	32	31	1	-1	3.34e-27	3.3e-24	0.55	9.46e-07	0.000935	0.1647
Without_RT	PRLR-low and no BC event within 5yr	PRLR	GLI2	12459	413	31	1.03	11	1	10	1	3.42e-08	3.38e-05	0.74	9.97e-07	0.000986	-0.0801
Without_RT	PRLR-low and no BC event within 5yr	PRLR	FLI1	12459	501	19	0.76	10	10	0	-1	6.74e-10	6.67e-07	0.77	1.04e-06	0.00103	-0.1349
Without_RT	PRLR-low and no BC event within 5yr	PRLR	NFATC4	12459	278	20	0.45	8	8	0	-1	5.55e-09	5.49e-06	0.84	1.09e-06	0.00108	-0.0598
Without_RT	PRLR-low and no BC event within 5yr	PRLR	ZNF563	12459	183	16	0.24	5	5	0	-1	2.48e-06	0.00245	0.95	1.13e-06	0.00112	0.1767
Without_RT	PRLR-low and no BC event within 5yr	PRLR	BTAF1	12459	245	58	1.14	17	6	11	1	1.37e-08	1.35e-05	0.61	1.17e-06	0.00116	-0.1397
Without_RT	PRLR-low and no BC event within 5yr	PRLR	NELFE	12459	854	54	3.7	26	0	26	1	1.12e-16	1.1e-13	0.52	1.34e-06	0.00133	0.1027
Without_RT	PRLR-low and no BC event within 5yr	PRLR	DROSHA	12459	488	120	4.7	35	28	7	-1	1.16e-14	1.14e-11	0.45	1.59e-06	0.00157	0.107
Without_RT	PRLR-low and no BC event within 5yr	PRLR	CDC5L	12459	915	76	5.58	34	23	11	-1	2.51e-09	2.48e-06	0.45	1.64e-06	0.00162	-0.0839
Without_RT	PRLR-low and no BC event within 5yr	PRLR	TRPS1	12459	395	45	1.43	20	20	0	-1	1e-18	9.92e-16	0.58	1.69e-06	0.00167	0.1034
Without_RT	PRLR-low and no BC event within 5yr	PRLR	SETDB1	12459	522	62	2.6	20	7	13	1	1.33e-06	0.00132	0.56	1.89e-06	0.00187	0.0156
Without_RT	PRLR-low and no BC event within 5yr	PRLR	REL	12459	792	39	2.48	23	22	1	-1	6.44e-17	6.37e-14	0.54	2.01e-06	0.00198	0.0488
Without_RT	PRLR-low and no BC event within 5yr	PRLR	GTF2A2	12459	697	103	5.76	28	8	20	1	8.76e-07	0.000866	0.5	2.03e-06	0.00201	-0.0134
Without_RT	PRLR-low and no BC event within 5yr	PRLR	CITED2	12459	354	18	0.51	9	0	9	1	4.23e-10	4.19e-07	0.84	2.09e-06	0.00206	0.02
Without_RT	PRLR-low and no BC event within 5yr	PRLR	ZNF33A	12459	458	63	2.32	27	27	0	-1	1.25e-22	1.23e-19	0.49	2.09e-06	0.00207	-0.0108
Without_RT	PRLR-low and no BC event within 5yr	PRLR	ZNF687	12459	338	78	2.12	25	22	3	-1	6.21e-17	6.14e-14	0.51	2.11e-06	0.00209	0.0935
Without_RT	PRLR-low and no BC event within 5yr	PRLR	FGFR1	12459	495	74	2.94	29	26	3	-1	2.22e-18	2.2e-15	0.49	2.22e-06	0.0022	-0.1936
Without_RT	PRLR-low and no BC event within 5yr	PRLR	WWTR1	12459	211	57	0.97	14	14	0	-1	4.2e-13	4.15e-10	0.65	2.51e-06	0.00248	0.0438
Without_RT	PRLR-low and no BC event within 5yr	PRLR	ZBTB7A	12459	120	33	0.32	8	8	0	-1	6.64e-10	6.57e-07	0.85	2.98e-06	0.00295	0.06
Without_RT	PRLR-low and no BC event within 5yr	PRLR	U2AF2	12459	237	61	1.16	18	5	13	1	8.99e-11	8.89e-08	0.58	3.5e-06	0.00347	0.0112
Without_RT	PRLR-low and no BC event within 5yr	PRLR	CIC	12459	455	70	2.56	18	3	15	1	2.48e-08	2.45e-05	0.57	3.54e-06	0.00351	-0.0538
Without_RT	PRLR-low and no BC event within 5yr	PRLR	TNFAIP3	12459	606	57	2.77	27	6	21	1	7.81e-14	7.73e-11	0.49	3.84e-06	0.00379	-0.0308
Without_RT	PRLR-low and no BC event within 5yr	PRLR	ZMYND11	12459	884	69	4.9	26	2	24	1	2.08e-11	2.06e-08	0.49	4.27e-06	0.00422	0.2601
Without_RT	PRLR-low and no BC event within 5yr	PRLR	NFIL3	12459	400	106	3.4	25	6	19	1	9.49e-10	9.39e-07	0.49	4.65e-06	0.0046	-0.0441
Without_RT	PRLR-low and no BC event within 5yr	PRLR	BTF3	12459	307	108	2.66	35	21	14	-1	1.51e-13	1.49e-10	0.44	4.91e-06	0.00486	-0.0859
Without_RT	PRLR-low and no BC event within 5yr	PRLR	MECOM	12459	204	50	0.82	18	15	3	-1	1.32e-15	1.31e-12	0.59	5.1e-06	0.00504	0.0961
Without_RT	PRLR-low and no BC event within 5yr	PRLR	TSC22D1	12459	690	89	4.93	22	3	19	1	3.02e-07	0.000299	0.53	5.4e-06	0.00534	0.0408
Without_RT	PRLR-low and no BC event within 5yr	PRLR	ZNF205	12459	317	43	1.09	17	11	6	-1	6.77e-09	6.7e-06	0.6	5.41e-06	0.00535	0.0201
Without_RT	PRLR-low and no BC event within 5yr	PRLR	DEK	12459	637	89	4.55	22	1	21	1	2.7e-09	2.67e-06	0.51	5.95e-06	0.00588	-0.0274
Without_RT	PRLR-low and no BC event within 5yr	PRLR	ADA2	12459	971	69	5.38	27	23	4	-1	9.38e-10	9.27e-07	0.48	5.97e-06	0.0059	-0.144
Without_RT	PRLR-low and no BC event within 5yr	PRLR	YAP1	12459	466	194	7.26	32	11	21	1	1.2e-05	0.0119	0.45	6.38e-06	0.00631	0.1276
Without_RT	PRLR-low and no BC event within 5yr	PRLR	INTS3	12459	723	55	3.19	21	15	6	-1	3.32e-07	0.000329	0.52	6.48e-06	0.00641	0.0311
Without_RT	PRLR-low and no BC event within 5yr	PRLR	SMARCC2	12459	373	71	2.13	15	2	13	1	1.52e-07	0.00015	0.61	6.52e-06	0.00645	-0.0275
Without_RT	PRLR-low and no BC event within 5yr	PRLR	NFE2L3	12459	329	69	1.82	19	9	10	1	1.23e-05	0.0121	0.57	6.63e-06	0.00656	0.186
Without_RT	PRLR-low and no BC event within 5yr	PRLR	MNT	12459	406	97	3.16	25	5	20	1	3.11e-11	3.08e-08	0.49	6.87e-06	0.0068	-0.0601
Without_RT	PRLR-low and no BC event within 5yr	PRLR	FOXJ2	12459	689	89	4.92	25	5	20	1	5.84e-08	5.78e-05	0.49	7.45e-06	0.00736	-0.1006
Without_RT	PRLR-low and no BC event within 5yr	PRLR	NELFA	12459	322	72	1.86	13	2	11	1	2.15e-06	0.00212	0.64	7.64e-06	0.00755	0.0034
Without_RT	PRLR-low and no BC event within 5yr	PRLR	HNRNPUL1	12459	290	56	1.3	17	16	1	-1	8.86e-14	8.77e-11	0.57	8.54e-06	0.00845	-0.0868
Without_RT	PRLR-low and no BC event within 5yr	PRLR	GTF2B	12459	432	101	3.5	28	23	5	-1	3.91e-13	3.87e-10	0.46	8.56e-06	0.00847	0.0072
Without_RT	PRLR-low and no BC event within 5yr	PRLR	IKZF5	12459	748	78	4.68	18	1	17	1	2.81e-06	0.00278	0.56	8.76e-06	0.00867	-0.0466
Without_RT	PRLR-low and no BC event within 5yr	PRLR	NR2F1	12459	215	44	0.76	16	4	12	1	6.66e-12	6.58e-09	0.58	9.41e-06	0.00931	0.0078
Without_RT	PRLR-low and no BC event within 5yr	PRLR	NR2C1	12459	272	23	0.5	12	11	1	-1	4.71e-13	4.66e-10	0.66	9.49e-06	0.00939	-0.0064
Without_RT	PRLR-low and no BC event within 5yr	PRLR	IRF7	12459	290	76	1.77	23	13	10	-1	1.85e-08	1.83e-05	0.51	9.68e-06	0.00957	0.1154
Without_RT	PRLR-low and no BC event within 5yr	PRLR	SP4	12459	326	35	0.92	10	10	0	-1	1.35e-08	1.33e-05	0.71	9.9e-06	0.00979	0.048
Without_RT	PRLR-low and no BC event within 5yr	PRLR	ZNF165	12459	1072	44	3.79	27	27	0	-1	2.08e-18	2.06e-15	0.46	1.03e-05	0.0102	0.0779
Without_RT	PRLR-low and no BC event within 5yr	PRLR	NFIB	12459	599	76	3.65	29	26	3	-1	5.05e-16	5e-13	0.47	1.05e-05	0.0104	0.0166
Without_RT	PRLR-low and no BC event within 5yr	PRLR	FOXH1	12459	347	23	0.64	12	12	0	-1	1.85e-13	1.83e-10	0.7	1.06e-05	0.0105	-0.0479
Without_RT	PRLR-low and no BC event within 5yr	PRLR	ZNF140	12459	197	56	0.89	13	7	6	-1	2.67e-05	0.0264	0.63	1.06e-05	0.0105	-0.0498
Without_RT	PRLR-low and no BC event within 5yr	PRLR	HDAC6	12459	224	44	0.79	8	0	8	1	9.78e-07	0.000967	0.77	1.14e-05	0.0113	-0.0665
Without_RT	PRLR-low and no BC event within 5yr	PRLR	CDX1	12459	130	21	0.22	9	8	1	-1	2.05e-11	2.03e-08	0.8	1.19e-05	0.0117	-0.0595
Without_RT	PRLR-low and no BC event within 5yr	PRLR	TWIST1	12459	879	22	1.55	14	14	0	-1	1.29e-11	1.27e-08	0.61	1.2e-05	0.0119	-0.0757
Without_RT	PRLR-low and no BC event within 5yr	PRLR	CDK2	12459	255	37	0.76	13	1	12	1	4.91e-12	4.86e-09	0.65	1.33e-05	0.0131	0.2285
Without_RT	PRLR-low and no BC event within 5yr	PRLR	ZSCAN16	12459	536	56	2.41	30	28	2	-1	6.89e-24	6.82e-21	0.48	1.33e-05	0.0131	0.1419
Without_RT	PRLR-low and no BC event within 5yr	PRLR	BRCA1	12459	185	38	0.56	14	1	13	1	4.37e-15	4.32e-12	0.63	1.47e-05	0.0146	0.0315
Without_RT	PRLR-low and no BC event within 5yr	PRLR	SMAD4	12459	358	87	2.5	28	3	25	1	1.07e-18	1.06e-15	0.48	1.56e-05	0.0155	-0.0843
Without_RT	PRLR-low and no BC event within 5yr	PRLR	CBFB	12459	861	107	7.39	55	3	52	1	3.28e-32	3.24e-29	0.35	1.75e-05	0.0173	-0.1704
Without_RT	PRLR-low and no BC event within 5yr	PRLR	EAF1	12459	481	32	1.24	16	14	2	-1	3.38e-12	3.34e-09	0.56	1.77e-05	0.0175	-0.0774
Without_RT	PRLR-low and no BC event within 5yr	PRLR	PRKDC	12459	171	45	0.62	12	7	5	-1	2.37e-06	0.00235	0.65	2.02e-05	0.02	0.1245
Without_RT	PRLR-low and no BC event within 5yr	PRLR	COPS2	12459	599	53	2.55	21	15	6	-1	1.63e-08	1.61e-05	0.51	2.06e-05	0.0204	-0.0185
Without_RT	PRLR-low and no BC event within 5yr	PRLR	ATF4	12459	345	27	0.75	9	8	1	-1	4.47e-07	0.000442	0.72	2.06e-05	0.0204	0.0201
Without_RT	PRLR-low and no BC event within 5yr	PRLR	ETV5	12459	175	26	0.37	15	9	6	-1	4.41e-11	4.36e-08	0.68	2.4e-05	0.0238	-0.0906
Without_RT	PRLR-low and no BC event within 5yr	PRLR	MEIS2	12459	504	36	1.46	12	10	2	-1	1.06e-06	0.00104	0.63	2.56e-05	0.0254	-0.0064
Without_RT	PRLR-low and no BC event within 5yr	PRLR	KHSRP	12459	419	83	2.79	18	1	17	1	1.73e-09	1.71e-06	0.53	2.61e-05	0.0258	0.0481
Without_RT	PRLR-low and no BC event within 5yr	PRLR	ZNF211	12459	437	108	3.79	31	7	24	1	2.73e-13	2.7e-10	0.42	2.9e-05	0.0287	-0.0536
Without_RT	PRLR-low and no BC event within 5yr	PRLR	H2AZ1	12459	646	82	4.25	19	4	15	1	1.75e-05	0.0173	0.51	3.14e-05	0.0311	0.0496
Without_RT	PRLR-low and no BC event within 5yr	PRLR	ZNF7	12459	102	34	0.28	13	4	9	1	5.11e-12	5.05e-09	0.66	3.72e-05	0.0368	0.0456
Without_RT	PRLR-low and no BC event within 5yr	PRLR	ZNF136	12459	1061	49	4.17	18	0	18	1	4.35e-08	4.3e-05	0.54	3.97e-05	0.0392	-0.0198
Without_RT	PRLR-low and no BC event within 5yr	PRLR	CRTC1	12459	160	42	0.54	10	1	9	1	2.35e-09	2.33e-06	0.68	4e-05	0.0395	0.0229
Without_RT	PRLR-low and no BC event within 5yr	PRLR	E2F5	12459	384	74	2.28	18	16	2	-1	6.39e-10	6.32e-07	0.53	4.26e-05	0.0421	0.1021
Without_RT	PRLR-low and no BC event within 5yr	PRLR	CENPA	12459	574	110	5.07	39	16	23	1	7.94e-10	7.85e-07	0.37	4.61e-05	0.0456	0.0939
Without_RT	PRLR-low and no BC event within 5yr	PRLR	ZNF621	12459	296	37	0.88	12	3	9	1	1.48e-07	0.000146	0.67	4.82e-05	0.0477	-0.1061
Without_RT	PRLR-low and no BC event within 5yr	PRLR	SLA2	12459	535	23	0.99	11	10	1	-1	1.35e-08	1.34e-05	0.63	4.92e-05	0.0487	0.116
Without_RT	PRLR-low and no BC event within 5yr	PRLR	MPHOSPH8	12459	964	67	5.18	29	9	20	1	8.48e-08	8.39e-05	0.42	4.96e-05	0.049	0.0521
Without_RT	PRLR-low and with BC event within 5yr	PRLR	ETV2	4381	127	28	0.81	24	1	23	1	4.76e-32	1.14e-29	1	0	0	0.0471
Without_RT	PRLR-low and with BC event within 5yr	PRLR	SIN3B	4381	741	50	8.46	39	0	39	1	1.93e-21	4.63e-19	1	0	0	0.0135
Without_RT	PRLR-low and with BC event within 5yr	PRLR	IRF7	4381	148	18	0.61	13	13	0	-1	3.27e-16	7.85e-14	1	0	0	0.0464
Without_RT	PRLR-low and with BC event within 5yr	PRLR	CXXC1	4381	372	48	4.08	29	4	25	1	3.89e-15	9.33e-13	1	0	0	-0.0989
Without_RT	PRLR-low and with BC event within 5yr	PRLR	BAP1	4381	169	19	0.73	13	1	12	1	2.94e-13	7.06e-11	1	0	0	-0.0866
Without_RT	PRLR-low and with BC event within 5yr	PRLR	CBX7	4381	450	23	2.36	18	17	1	-1	6.7e-13	1.61e-10	1	0	0	0.0653
Without_RT	PRLR-low and with BC event within 5yr	PRLR	RUNX2	4381	91	16	0.33	11	3	8	1	2.85e-10	6.85e-08	1	0	0	-0.0463
Without_RT	PRLR-low and with BC event within 5yr	PRLR	ZEB1	4381	537	36	4.41	21	20	1	-1	4.6e-10	1.11e-07	1	0	0	-0.0213
Without_RT	PRLR-low and with BC event within 5yr	PRLR	ZNF136	4381	453	32	3.31	17	1	16	1	1.66e-08	3.98e-06	1	0	0	-0.0764
Without_RT	PRLR-low and with BC event within 5yr	PRLR	BRD3	4381	668	28	4.27	17	0	17	1	4.43e-08	1.06e-05	1	0	0	-0.1021
Without_RT	PRLR-low and with BC event within 5yr	PRLR	AGO2	4381	823	93	17.47	53	13	40	1	4.67e-08	1.12e-05	1	0	0	0.0147
Without_RT	PRLR-low and with BC event within 5yr	PRLR	SYNCRIP	4381	297	17	1.15	10	1	9	1	4.03e-07	9.66e-05	1	0	0	0.0461
Without_RT	PRLR-low and with BC event within 5yr	PRLR	NFKBIA	4381	344	16	1.26	9	0	9	1	7.15e-07	0.000172	1	0	0	-0.0745
Without_RT	PRLR-low and with BC event within 5yr	PRLR	DMAP1	4381	559	17	2.17	11	0	11	1	7.97e-07	0.000191	1	0	0	-0.0367
Without_RT	PRLR-low and with BC event within 5yr	PRLR	BCLAF1	4381	747	27	4.6	16	2	14	1	3.51e-05	0.00842	1	0	0	-0.0102
Without_RT	PRLR-low and with BC event within 5yr	PRLR	ZNF692	4381	635	24	3.48	18	6	12	1	3.94e-05	0.00945	1	0	0	-0.0363
Without_RT	PRLR-low and with BC event within 5yr	PRLR	DMC1	4381	710	74	11.99	49	32	17	-1	2.58e-08	6.19e-06	0.57	1.92e-12	4.61e-10	-0.0367
Without_RT	PRLR-low and with BC event within 5yr	PRLR	MECP2	4381	844	63	12.14	47	0	47	1	1.28e-21	3.08e-19	0.67	2.28e-11	5.48e-09	-0.0714
Without_RT	PRLR-low and with BC event within 5yr	PRLR	ZNF394	4381	705	55	8.85	39	13	26	1	5.08e-08	1.22e-05	0.55	5.67e-10	1.36e-07	-0.0729
Without_RT	PRLR-low and with BC event within 5yr	PRLR	CHD8	4381	543	62	7.68	34	0	34	1	6.92e-16	1.66e-13	0.61	1.02e-09	2.44e-07	0.0042
Without_RT	PRLR-low and with BC event within 5yr	PRLR	CD8A	4381	213	97	4.72	39	22	17	-1	6.04e-10	1.45e-07	0.51	6.33e-09	1.52e-06	-0.0617
Without_RT	PRLR-low and with BC event within 5yr	PRLR	ZNF493	4381	693	25	3.95	16	0	16	1	6.57e-08	1.58e-05	0.72	2.48e-08	5.95e-06	-0.2045
Without_RT	PRLR-low and with BC event within 5yr	PRLR	TNFAIP3	4381	178	37	1.5	23	6	17	1	8.21e-15	1.97e-12	0.67	6.95e-08	1.67e-05	-0.1206
Without_RT	PRLR-low and with BC event within 5yr	PRLR	GFI1	4381	354	23	1.86	13	13	0	-1	2.75e-09	6.6e-07	0.75	9.57e-08	2.3e-05	0.1003
Without_RT	PRLR-low and with BC event within 5yr	PRLR	SOX17	4381	471	55	5.91	33	33	0	-1	5.27e-19	1.26e-16	0.53	1.06e-07	2.55e-05	0.0488
Without_RT	PRLR-low and with BC event within 5yr	PRLR	SP140	4381	131	102	3.05	30	25	5	-1	4.92e-17	1.18e-14	0.53	1.19e-07	2.85e-05	-0.0295
Without_RT	PRLR-low and with BC event within 5yr	PRLR	MPHOSPH8	4381	429	35	3.43	20	3	17	1	4.43e-09	1.06e-06	0.63	1.4e-07	3.37e-05	0.0242
Without_RT	PRLR-low and with BC event within 5yr	PRLR	HMGB1	4381	329	18	1.35	15	2	13	1	1.17e-11	2.81e-09	0.71	1.72e-07	4.12e-05	0.0695
Without_RT	PRLR-low and with BC event within 5yr	PRLR	MCRS1	4381	665	33	5.01	18	2	16	1	6.18e-06	0.00148	0.64	3.61e-07	8.66e-05	0.0035
Without_RT	PRLR-low and with BC event within 5yr	PRLR	LMO2	4381	399	43	3.92	16	15	1	-1	2.64e-06	0.000635	0.68	4.57e-07	0.00011	0.0967
Without_RT	PRLR-low and with BC event within 5yr	PRLR	ZBTB8A	4381	436	16	1.59	8	0	8	1	5.66e-05	0.0136	0.84	1.13e-06	0.00027	0.027
Without_RT	PRLR-low and with BC event within 5yr	PRLR	SON	4381	550	45	5.65	20	3	17	1	1.39e-05	0.00333	0.58	1.18e-06	0.000284	0.0293
Without_RT	PRLR-low and with BC event within 5yr	PRLR	NFE2L2	4381	504	39	4.49	23	0	23	1	1.01e-12	2.42e-10	0.68	2e-06	0.000481	0.008
Without_RT	PRLR-low and with BC event within 5yr	PRLR	ZFP36L2	4381	545	56	6.97	36	33	3	-1	1.09e-16	2.63e-14	0.51	3.15e-06	0.000756	0.0632
Without_RT	PRLR-low and with BC event within 5yr	PRLR	STAT4	4381	343	78	6.11	37	33	4	-1	3.06e-17	7.34e-15	0.43	3.65e-06	0.000876	-0.0539
Without_RT	PRLR-low and with BC event within 5yr	PRLR	MAF	4381	403	117	10.76	49	32	17	-1	7.3e-09	1.75e-06	0.4	4.59e-06	0.0011	0.0021
Without_RT	PRLR-low and with BC event within 5yr	PRLR	DDB1	4381	624	21	2.99	13	2	11	1	4.06e-05	0.00975	0.68	5e-06	0.0012	0.0129
Without_RT	PRLR-low and with BC event within 5yr	PRLR	MEOX2	4381	301	22	1.51	20	2	18	1	4.07e-18	9.78e-16	0.61	5.24e-06	0.00126	0.0008
Without_RT	PRLR-low and with BC event within 5yr	PRLR	ZFP36	4381	504	32	3.68	21	12	9	-1	0.000122	0.0292	0.56	5.93e-06	0.00142	0.0453
Without_RT	PRLR-low and with BC event within 5yr	PRLR	CNBP	4381	394	54	4.86	37	1	36	1	1.05e-25	2.51e-23	0.42	1.06e-05	0.00253	0.1301
Without_RT	PRLR-low and with BC event within 5yr	PRLR	RBBP7	4381	297	25	1.69	13	12	1	-1	1.77e-08	4.26e-06	0.66	1.65e-05	0.00396	0.1387
Without_RT	PRLR-low and with BC event within 5yr	PRLR	ZEB2	4381	568	86	11.15	50	47	3	-1	1.24e-20	2.97e-18	0.36	2.52e-05	0.00604	0.0305
Without_RT	PRLR-low and with BC event within 5yr	PRLR	CHAF1B	4381	347	36	2.85	21	20	1	-1	1.26e-13	3.02e-11	0.54	2.8e-05	0.00672	-0.1171
Without_RT	PRLR-low and with BC event within 5yr	PRLR	FOXO1	4381	503	45	5.17	25	21	4	-1	3.25e-09	7.8e-07	0.47	3.69e-05	0.00886	0.09
Without_RT	PRLR-low and with BC event within 5yr	PRLR	ADA2	4381	491	29	3.25	17	17	0	-1	7.67e-10	1.84e-07	0.56	5.35e-05	0.0128	0.1785
Without_RT	PRLR-low and with BC event within 5yr	PRLR	EOMES	4381	331	48	3.63	32	28	4	-1	5.46e-20	1.31e-17	0.4	8.63e-05	0.0207	-0.034
Without_RT	PRLR-low and with BC event within 5yr	PRLR	PTTG1	4381	223	39	1.99	23	15	8	-1	2.12e-10	5.09e-08	0.47	9.4e-05	0.0226	-0.1355
Without_RT	PRLR-low and with BC event within 5yr	PRLR	YY1	4381	295	116	7.81	42	11	31	1	8.44e-12	2.03e-09	0.35	9.82e-05	0.0236	0.1007
Without_RT	PRLR-low and with BC event within 5yr	PRLR	RBM34	4381	237	25	1.35	10	1	9	1	3.25e-06	0.000781	0.65	0.0001	0.0241	-0.016
Without_RT	PRLR-low and with BC event within 5yr	PRLR	RBM14	4381	631	96	13.83	43	3	40	1	4.19e-11	1.01e-08	0.35	0.000111	0.0266	-0.0141
Without_RT	PRLR-low and with BC event within 5yr	PRLR	POU2AF1	4381	206	86	4.04	29	25	4	-1	3.81e-14	9.14e-12	0.42	0.000131	0.0314	-0.0083
Without_RT	PRLR-low and with BC event within 5yr	PRLR	IRF8	4381	270	128	7.89	34	26	8	-1	3.56e-08	8.53e-06	0.38	0.000131	0.0315	0.0821
Without_RT	PRLR-low and with BC event within 5yr	PRLR	MYH11	4381	280	52	3.32	18	16	2	-1	6.47e-08	1.55e-05	0.51	0.000165	0.0397	0.0817
Without_RT	PRLR-high and no BC event within 5yr	PRLR	GLIS3	12142	440	115	4.17	75	6	69	1	1.25e-70	1.15e-67	0.55	0	0	-0.044
Without_RT	PRLR-high and no BC event within 5yr	PRLR	TBPL1	12142	613	319	16.11	112	2	110	1	1.21e-63	1.11e-60	0.48	0	0	-0.1564
Without_RT	PRLR-high and no BC event within 5yr	PRLR	ZNF264	12142	790	374	24.33	140	126	14	-1	2.97e-58	2.74e-55	0.68	0	0	0.0025
Without_RT	PRLR-high and no BC event within 5yr	PRLR	RBM25	12142	331	148	4.03	63	60	3	-1	1.21e-55	1.12e-52	0.72	0	0	-0.0166
Without_RT	PRLR-high and no BC event within 5yr	PRLR	TWIST1	12142	488	89	3.58	56	54	2	-1	4.42e-53	4.08e-50	0.73	0	0	0.0674
Without_RT	PRLR-high and no BC event within 5yr	PRLR	EWSR1	12142	554	181	8.26	79	5	74	1	5.57e-52	5.13e-49	0.57	0	0	-0.0182
Without_RT	PRLR-high and no BC event within 5yr	PRLR	FOXQ1	12142	366	64	1.93	44	1	43	1	7.85e-51	7.23e-48	0.72	0	0	-0.0119
Without_RT	PRLR-high and no BC event within 5yr	PRLR	IRF8	12142	355	271	7.92	119	52	67	1	7.15e-44	6.59e-41	0.59	0	0	-0.1437
Without_RT	PRLR-high and no BC event within 5yr	PRLR	YY1	12142	676	229	12.75	109	30	79	1	3.12e-42	2.87e-39	0.63	0	0	0.1266
Without_RT	PRLR-high and no BC event within 5yr	PRLR	ID3	12142	487	168	6.74	65	59	6	-1	3e-40	2.77e-37	0.74	0	0	-0.1605
Without_RT	PRLR-high and no BC event within 5yr	PRLR	TAZ	12142	672	163	9.02	66	2	64	1	2.08e-38	1.92e-35	0.72	0	0	-0.1043
Without_RT	PRLR-high and no BC event within 5yr	PRLR	MAF	12142	496	151	6.17	57	5	52	1	1.27e-34	1.17e-31	0.67	0	0	-0.102
Without_RT	PRLR-high and no BC event within 5yr	PRLR	SNAI2	12142	466	262	10.06	88	27	61	1	2.98e-31	2.75e-28	0.58	0	0	-0.0211
Without_RT	PRLR-high and no BC event within 5yr	PRLR	MSC	12142	547	138	6.22	55	7	48	1	2.83e-30	2.61e-27	0.62	0	0	-0.1258
Without_RT	PRLR-high and no BC event within 5yr	PRLR	MEIS2	12142	482	126	5	54	10	44	1	3.07e-30	2.83e-27	0.71	0	0	-0.0339
Without_RT	PRLR-high and no BC event within 5yr	PRLR	BHLHE22	12142	432	222	7.9	67	53	14	-1	1.99e-29	1.83e-26	0.65	0	0	-0.0749
Without_RT	PRLR-high and no BC event within 5yr	PRLR	CXXC1	12142	869	172	12.31	75	13	62	1	2.9e-28	2.68e-25	0.66	0	0	-0.0691
Without_RT	PRLR-high and no BC event within 5yr	PRLR	BRD3	12142	578	144	6.85	50	47	3	-1	3.51e-27	3.23e-24	0.82	0	0	0.0493
Without_RT	PRLR-high and no BC event within 5yr	PRLR	SMARCC2	12142	686	116	6.55	53	8	45	1	1.3e-26	1.2e-23	0.69	0	0	-0.0529
Without_RT	PRLR-high and no BC event within 5yr	PRLR	SIN3B	12142	721	146	8.67	57	6	51	1	1.85e-26	1.71e-23	0.77	0	0	-0.0489
Without_RT	PRLR-high and no BC event within 5yr	PRLR	ZFP36L2	12142	595	152	7.45	57	48	9	-1	1.92e-26	1.77e-23	0.65	0	0	-0.0932
Without_RT	PRLR-high and no BC event within 5yr	PRLR	ZMYM3	12142	683	158	8.89	53	51	2	-1	1.01e-25	9.35e-23	0.78	0	0	-0.0569
Without_RT	PRLR-high and no BC event within 5yr	PRLR	SUPT5H	12142	610	146	7.33	54	46	8	-1	7.14e-25	6.59e-22	0.72	0	0	-0.0894
Without_RT	PRLR-high and no BC event within 5yr	PRLR	STAT2	12142	661	122	6.64	52	10	42	1	3.7e-23	3.42e-20	0.63	0	0	-0.0574
Without_RT	PRLR-high and no BC event within 5yr	PRLR	ZBTB48	12142	583	98	4.71	39	3	36	1	5.84e-23	5.39e-20	0.78	0	0	-0.0963
Without_RT	PRLR-high and no BC event within 5yr	PRLR	MTF1	12142	799	100	6.58	43	2	41	1	6.45e-23	5.94e-20	0.79	0	0	-0.0867
Without_RT	PRLR-high and no BC event within 5yr	PRLR	ILF3	12142	553	137	6.24	43	3	40	1	5.74e-22	5.29e-19	0.68	0	0	-0.1089
Without_RT	PRLR-high and no BC event within 5yr	PRLR	FOXK1	12142	656	123	6.65	61	39	22	-1	3.08e-20	2.84e-17	0.69	0	0	0.0041
Without_RT	PRLR-high and no BC event within 5yr	PRLR	ING4	12142	245	36	0.73	19	2	17	1	5.34e-20	4.92e-17	1	0	0	0.0287
Without_RT	PRLR-high and no BC event within 5yr	PRLR	ZNF618	12142	796	187	12.26	61	51	10	-1	4.89e-19	4.51e-16	0.78	0	0	-0.011
Without_RT	PRLR-high and no BC event within 5yr	PRLR	NIPBL	12142	453	97	3.62	34	29	5	-1	6.66e-19	6.14e-16	0.84	0	0	0.0429
Without_RT	PRLR-high and no BC event within 5yr	PRLR	ZBTB40	12142	790	129	8.39	49	8	41	1	2.72e-18	2.51e-15	0.76	0	0	-0.0255
Without_RT	PRLR-high and no BC event within 5yr	PRLR	POU2AF1	12142	357	84	2.47	46	24	22	-1	1.04e-17	9.6e-15	0.79	0	0	-0.0049
Without_RT	PRLR-high and no BC event within 5yr	PRLR	DMC1	12142	547	72	3.24	37	25	12	-1	2.7e-16	2.49e-13	0.76	0	0	0.0121
Without_RT	PRLR-high and no BC event within 5yr	PRLR	CAVIN1	12142	653	315	16.94	111	56	55	-1	1.17e-15	1.07e-12	0.48	0	0	-0.0361
Without_RT	PRLR-high and no BC event within 5yr	PRLR	ESRRA	12142	193	22	0.35	13	11	2	-1	7.45e-15	6.87e-12	1	0	0	-0.0082
Without_RT	PRLR-high and no BC event within 5yr	PRLR	CASZ1	12142	499	205	8.42	49	37	12	-1	1.81e-14	1.67e-11	0.7	0	0	0.0947
Without_RT	PRLR-high and no BC event within 5yr	PRLR	KMT2B	12142	645	134	7.12	48	33	15	-1	5.86e-14	5.4e-11	0.73	0	0	-0.1604
Without_RT	PRLR-high and no BC event within 5yr	PRLR	YEATS4	12142	622	221	11.32	75	41	34	-1	4.36e-13	4.02e-10	0.53	0	0	0.0395
Without_RT	PRLR-high and no BC event within 5yr	PRLR	PML	12142	585	139	6.7	38	7	31	1	4.47e-13	4.12e-10	0.72	0	0	-0.1151
Without_RT	PRLR-high and no BC event within 5yr	PRLR	CBFA2T2	12142	562	137	6.34	45	30	15	-1	6.35e-13	5.86e-10	0.68	0	0	-0.0668
Without_RT	PRLR-high and no BC event within 5yr	PRLR	BRPF1	12142	599	138	6.81	39	31	8	-1	6.81e-13	6.28e-10	0.75	0	0	-0.0528
Without_RT	PRLR-high and no BC event within 5yr	PRLR	PTBP1	12142	659	287	15.58	72	47	25	-1	7.57e-12	6.98e-09	0.68	0	0	-0.0014
Without_RT	PRLR-high and no BC event within 5yr	PRLR	TRIM16	12142	733	112	6.76	30	1	29	1	1.21e-11	1.11e-08	0.88	0	0	0.0647
Without_RT	PRLR-high and no BC event within 5yr	PRLR	RERE	12142	597	145	7.13	44	17	27	1	1.76e-09	1.62e-06	0.71	0	0	-0.0627
Without_RT	PRLR-high and no BC event within 5yr	PRLR	PYGO2	12142	557	150	6.88	46	26	20	-1	4.03e-09	3.71e-06	0.75	0	0	-0.0596
Without_RT	PRLR-high and no BC event within 5yr	PRLR	KLF12	12142	627	96	4.96	29	8	21	1	1.37e-08	1.26e-05	0.83	0	0	0.0424
Without_RT	PRLR-high and no BC event within 5yr	PRLR	RBM39	12142	710	95	5.56	35	13	22	1	1.93e-08	1.78e-05	0.75	0	0	0.0178
Without_RT	PRLR-high and no BC event within 5yr	PRLR	DR1	12142	442	175	6.37	46	24	22	-1	2.05e-08	1.89e-05	0.73	0	0	0.0228
Without_RT	PRLR-high and no BC event within 5yr	PRLR	CHD4	12142	620	212	10.83	58	26	32	1	3.14e-08	2.89e-05	0.73	0	0	-0.025
Without_RT	PRLR-high and no BC event within 5yr	PRLR	AGO2	12142	760	190	11.89	57	33	24	-1	7.54e-08	6.96e-05	0.6	0	0	0.0314
Without_RT	PRLR-high and no BC event within 5yr	PRLR	POU2F1	12142	498	162	6.64	37	16	21	1	2.85e-06	0.00263	0.77	0	0	-0.0156
Without_RT	PRLR-high and no BC event within 5yr	PRLR	ZNF830	12142	467	40	1.54	27	0	27	1	2.26e-29	2.09e-26	0.83	2.07e-18	1.91e-15	0.0572
Without_RT	PRLR-high and no BC event within 5yr	PRLR	LCOR	12142	680	131	7.34	44	26	18	-1	1.29e-08	1.19e-05	0.65	2.22e-16	2.05e-13	0.0435
Without_RT	PRLR-high and no BC event within 5yr	PRLR	ZNF692	12142	786	74	4.79	36	3	33	1	2.74e-20	2.53e-17	0.72	4.44e-16	4.09e-13	-0.1273
Without_RT	PRLR-high and no BC event within 5yr	PRLR	GABPB1	12142	557	115	5.28	43	34	9	-1	6.15e-19	5.67e-16	0.65	5.55e-16	5.12e-13	-0.0774
Without_RT	PRLR-high and no BC event within 5yr	PRLR	BDP1	12142	721	53	3.15	24	2	22	1	6.16e-14	5.68e-11	0.87	5.55e-16	5.12e-13	-0.0409
Without_RT	PRLR-high and no BC event within 5yr	PRLR	ZNF3	12142	264	118	2.57	27	19	8	-1	8.09e-12	7.46e-09	0.82	6.66e-16	6.14e-13	-0.0932
Without_RT	PRLR-high and no BC event within 5yr	PRLR	BRD9	12142	407	159	5.33	46	30	16	-1	8.5e-15	7.84e-12	0.63	1.33e-15	1.23e-12	0.108
Without_RT	PRLR-high and no BC event within 5yr	PRLR	TWIST2	12142	516	81	3.44	41	36	5	-1	2.79e-28	2.57e-25	0.66	1.44e-15	1.33e-12	-0.0434
Without_RT	PRLR-high and no BC event within 5yr	PRLR	PA2G4	12142	535	128	5.64	45	40	5	-1	9.71e-24	8.95e-21	0.64	1.44e-15	1.33e-12	0.0776
Without_RT	PRLR-high and no BC event within 5yr	PRLR	MECP2	12142	464	155	5.92	31	22	9	-1	1.01e-07	9.3e-05	0.75	1.55e-15	1.43e-12	-0.0826
Without_RT	PRLR-high and no BC event within 5yr	PRLR	ZNF76	12142	529	175	7.62	39	7	32	1	3.73e-12	3.44e-09	0.67	2.55e-15	2.35e-12	-0.013
Without_RT	PRLR-high and no BC event within 5yr	PRLR	RFX1	12142	465	162	6.2	33	20	13	-1	3.73e-06	0.00344	0.73	2.55e-15	2.35e-12	0.0237
Without_RT	PRLR-high and no BC event within 5yr	PRLR	ZNF423	12142	404	88	2.93	34	29	5	-1	1.28e-21	1.18e-18	0.72	2.66e-15	2.46e-12	-0.0187
Without_RT	PRLR-high and no BC event within 5yr	PRLR	PTPRA	12142	378	179	5.57	44	36	8	-1	1.52e-19	1.41e-16	0.63	2.89e-15	2.66e-12	0.0147
Without_RT	PRLR-high and no BC event within 5yr	PRLR	MAML1	12142	582	94	4.51	40	1	39	1	3.62e-27	3.34e-24	0.68	3.11e-15	2.87e-12	-0.0859
Without_RT	PRLR-high and no BC event within 5yr	PRLR	ABL1	12142	544	125	5.6	44	33	11	-1	4.46e-17	4.11e-14	0.63	4e-15	3.69e-12	-0.0254
Without_RT	PRLR-high and no BC event within 5yr	PRLR	CD8A	12142	356	87	2.55	42	19	23	1	3.19e-16	2.94e-13	0.65	5.55e-15	5.12e-12	0.001
Without_RT	PRLR-high and no BC event within 5yr	PRLR	SNRNP70	12142	721	167	9.92	57	9	48	1	8.15e-21	7.51e-18	0.55	6.11e-15	5.63e-12	-0.051
Without_RT	PRLR-high and no BC event within 5yr	PRLR	IFI16	12142	704	257	14.9	63	26	37	1	2.55e-07	0.000235	0.52	6.99e-15	6.45e-12	-0.1785
Without_RT	PRLR-high and no BC event within 5yr	PRLR	NR1H2	12142	619	83	4.23	47	38	9	-1	1.84e-27	1.7e-24	0.62	7.44e-15	6.86e-12	0.0569
Without_RT	PRLR-high and no BC event within 5yr	PRLR	ZNF529	12142	432	106	3.77	36	35	1	-1	6.5e-25	5.99e-22	0.69	8.99e-15	8.29e-12	0.0269
Without_RT	PRLR-high and no BC event within 5yr	PRLR	CCND2	12142	578	187	8.9	61	15	46	1	6.94e-21	6.4e-18	0.53	1.21e-14	1.12e-11	-0.134
Without_RT	PRLR-high and no BC event within 5yr	PRLR	NFE2L2	12142	559	281	12.94	80	28	52	1	3.13e-18	2.88e-15	0.48	1.41e-14	1.3e-11	-0.084
Without_RT	PRLR-high and no BC event within 5yr	PRLR	HIF1A	12142	690	118	6.71	38	35	3	-1	1.45e-16	1.33e-13	0.68	1.83e-14	1.69e-11	0.0278
Without_RT	PRLR-high and no BC event within 5yr	PRLR	CTCF	12142	472	87	3.38	50	4	46	1	4.07e-42	3.76e-39	0.59	2.82e-14	2.6e-11	0.0535
Without_RT	PRLR-high and no BC event within 5yr	PRLR	ZNF160	12142	677	95	5.3	37	21	16	-1	4.25e-08	3.92e-05	0.66	3.47e-14	3.2e-11	-0.0377
Without_RT	PRLR-high and no BC event within 5yr	PRLR	ATF2	12142	345	39	1.11	15	10	5	-1	9.19e-08	8.48e-05	0.88	3.94e-14	3.64e-11	-0.0771
Without_RT	PRLR-high and no BC event within 5yr	PRLR	SPI1	12142	159	157	2.06	44	5	39	1	9.38e-40	8.65e-37	0.62	5.06e-14	4.67e-11	-0.1201
Without_RT	PRLR-high and no BC event within 5yr	PRLR	LYL1	12142	403	105	3.49	38	33	5	-1	9.83e-24	9.06e-21	0.66	5.21e-14	4.8e-11	-0.2024
Without_RT	PRLR-high and no BC event within 5yr	PRLR	ZNF324	12142	579	88	4.2	29	17	12	-1	7.01e-07	0.000646	0.73	6.24e-14	5.75e-11	-0.0742
Without_RT	PRLR-high and no BC event within 5yr	PRLR	SGF29	12142	640	120	6.33	40	32	8	-1	1.01e-14	9.28e-12	0.64	6.83e-14	6.3e-11	0.066
Without_RT	PRLR-high and no BC event within 5yr	PRLR	SETDB1	12142	564	113	5.25	45	1	44	1	1.08e-29	9.99e-27	0.6	8.69e-14	8.01e-11	-0.1482
Without_RT	PRLR-high and no BC event within 5yr	PRLR	CEBPZ	12142	526	40	1.73	20	20	0	-1	2.34e-17	2.16e-14	0.8	9.74e-14	8.98e-11	0.0428
Without_RT	PRLR-high and no BC event within 5yr	PRLR	LARP7	12142	532	186	8.15	50	22	28	1	9.54e-09	8.79e-06	0.56	1.04e-13	9.58e-11	0.0186
Without_RT	PRLR-high and no BC event within 5yr	PRLR	AATF	12142	1111	95	8.69	50	10	40	1	1.04e-17	9.59e-15	0.58	1.12e-13	1.03e-10	0.0684
Without_RT	PRLR-high and no BC event within 5yr	PRLR	KAT2A	12142	998	76	6.25	44	1	43	1	2.38e-27	2.19e-24	0.62	1.28e-13	1.18e-10	-0.0686
Without_RT	PRLR-high and no BC event within 5yr	PRLR	CDK6	12142	715	86	5.06	33	7	26	1	1.67e-12	1.54e-09	0.69	1.5e-13	1.38e-10	-0.1521
Without_RT	PRLR-high and no BC event within 5yr	PRLR	SETD1A	12142	504	121	5.02	32	24	8	-1	1.26e-10	1.17e-07	0.69	1.9e-13	1.75e-10	-0.0002
Without_RT	PRLR-high and no BC event within 5yr	PRLR	RB1	12142	498	116	4.76	44	39	5	-1	1.16e-25	1.07e-22	0.58	3.77e-13	3.48e-10	-0.1001
Without_RT	PRLR-high and no BC event within 5yr	PRLR	BRF1	12142	354	111	3.24	29	10	19	1	4.22e-10	3.89e-07	0.72	3.93e-13	3.62e-10	0.1314
Without_RT	PRLR-high and no BC event within 5yr	PRLR	PTTG1	12142	240	88	1.74	40	36	4	-1	7.8e-39	7.19e-36	0.61	4.31e-13	3.97e-10	0.0552
Without_RT	PRLR-high and no BC event within 5yr	PRLR	MYH11	12142	230	114	2.16	44	25	19	-1	5.26e-20	4.85e-17	0.6	4.79e-13	4.41e-10	-0.1468
Without_RT	PRLR-high and no BC event within 5yr	PRLR	RBFOX2	12142	350	109	3.14	28	13	15	1	5.08e-07	0.000468	0.73	5.09e-13	4.69e-10	-0.0803
Without_RT	PRLR-high and no BC event within 5yr	PRLR	NPM1	12142	703	190	11	57	39	18	-1	2.68e-12	2.47e-09	0.51	5.68e-13	5.24e-10	0.0622
Without_RT	PRLR-high and no BC event within 5yr	PRLR	NFAT5	12142	674	71	3.94	32	4	28	1	1.93e-17	1.78e-14	0.68	5.87e-13	5.41e-10	-0.0315
Without_RT	PRLR-high and no BC event within 5yr	PRLR	MED15	12142	395	97	3.16	31	6	25	1	3.58e-16	3.3e-13	0.69	8.22e-13	7.58e-10	-0.037
Without_RT	PRLR-high and no BC event within 5yr	PRLR	TAF15	12142	603	72	3.58	28	0	28	1	1.61e-18	1.49e-15	0.73	9.62e-13	8.87e-10	-0.0131
Without_RT	PRLR-high and no BC event within 5yr	PRLR	CIC	12142	423	88	3.07	22	2	20	1	1.54e-11	1.42e-08	0.75	9.89e-13	9.12e-10	-0.0416
Without_RT	PRLR-high and no BC event within 5yr	PRLR	RBM14	12142	817	48	3.23	23	3	20	1	7.98e-12	7.35e-09	0.78	1.11e-12	1.02e-09	-0.0714
Without_RT	PRLR-high and no BC event within 5yr	PRLR	ZNF394	12142	548	72	3.25	35	31	4	-1	3.35e-23	3.09e-20	0.63	1.52e-12	1.41e-09	0.016
Without_RT	PRLR-high and no BC event within 5yr	PRLR	STAT3	12142	558	54	2.48	34	2	32	1	2e-29	1.84e-26	0.67	1.53e-12	1.41e-09	-0.0532
Without_RT	PRLR-high and no BC event within 5yr	PRLR	CHD8	12142	627	110	5.68	38	32	6	-1	3.59e-16	3.31e-13	0.61	1.6e-12	1.47e-09	0.0368
Without_RT	PRLR-high and no BC event within 5yr	PRLR	AHR	12142	666	42	2.3	23	10	13	1	2.11e-07	0.000194	0.77	1.64e-12	1.52e-09	-0.0553
Without_RT	PRLR-high and no BC event within 5yr	PRLR	DMAP1	12142	475	106	4.15	29	8	21	1	6.47e-10	5.96e-07	0.69	2.18e-12	2.01e-09	-0.0684
Without_RT	PRLR-high and no BC event within 5yr	PRLR	DLX5	12142	210	58	1	26	26	0	-1	4.34e-31	4e-28	0.73	2.77e-12	2.56e-09	-0.1466
Without_RT	PRLR-high and no BC event within 5yr	PRLR	GATAD2B	12142	582	71	3.4	33	3	30	1	1.92e-21	1.77e-18	0.65	3.62e-12	3.34e-09	-0.1308
Without_RT	PRLR-high and no BC event within 5yr	PRLR	PAF1	12142	382	162	5.1	40	13	27	1	9.59e-13	8.84e-10	0.59	3.72e-12	3.43e-09	0.0694
Without_RT	PRLR-high and no BC event within 5yr	PRLR	GLI2	12142	485	39	1.56	17	17	0	-1	2.88e-14	2.66e-11	0.8	5.94e-12	5.48e-09	-0.0603
Without_RT	PRLR-high and no BC event within 5yr	PRLR	PIAS4	12142	474	77	3.01	24	19	5	-1	7.54e-11	6.95e-08	0.74	8.35e-12	7.69e-09	-0.0192
Without_RT	PRLR-high and no BC event within 5yr	PRLR	AIRE	12142	640	49	2.58	26	14	12	-1	1.34e-07	0.000124	0.7	1.1e-11	1.02e-08	-0.006
Without_RT	PRLR-high and no BC event within 5yr	PRLR	F10	12142	286	58	1.37	24	21	3	-1	4.78e-20	4.41e-17	0.7	1.15e-11	1.06e-08	-0.1067
Without_RT	PRLR-high and no BC event within 5yr	PRLR	EBF1	12142	426	170	5.96	59	45	14	-1	2.1e-27	1.93e-24	0.48	1.15e-11	1.06e-08	-0.0808
Without_RT	PRLR-high and no BC event within 5yr	PRLR	SAFB	12142	329	103	2.79	28	4	24	1	2.74e-16	2.52e-13	0.69	1.19e-11	1.1e-08	-0.0393
Without_RT	PRLR-high and no BC event within 5yr	PRLR	ZMYND11	12142	316	139	3.62	39	23	16	-1	1.16e-12	1.07e-09	0.58	1.27e-11	1.17e-08	-0.0172
Without_RT	PRLR-high and no BC event within 5yr	PRLR	CNOT3	12142	458	105	3.96	28	22	6	-1	3.94e-11	3.63e-08	0.68	1.34e-11	1.24e-08	0.0088
Without_RT	PRLR-high and no BC event within 5yr	PRLR	MNT	12142	412	111	3.77	27	9	18	1	3.22e-08	2.97e-05	0.69	1.46e-11	1.34e-08	-0.0534
Without_RT	PRLR-high and no BC event within 5yr	PRLR	YAP1	12142	836	190	13.08	48	32	16	-1	2e-06	0.00185	0.52	1.94e-11	1.79e-08	-0.0152
Without_RT	PRLR-high and no BC event within 5yr	PRLR	GPIHBP1	12142	381	93	2.92	42	31	11	-1	5.65e-24	5.21e-21	0.56	2.09e-11	1.93e-08	-0.0968
Without_RT	PRLR-high and no BC event within 5yr	PRLR	THAP1	12142	889	173	12.67	58	28	30	1	7.71e-06	0.00711	0.47	2.4e-11	2.21e-08	-0.0611
Without_RT	PRLR-high and no BC event within 5yr	PRLR	DMTF1	12142	350	160	4.61	34	15	19	1	1.68e-07	0.000155	0.62	2.55e-11	2.35e-08	-0.0958
Without_RT	PRLR-high and no BC event within 5yr	PRLR	FOXF2	12142	465	89	3.41	30	8	22	1	1.54e-12	1.42e-09	0.65	3.31e-11	3.05e-08	-0.0757
Without_RT	PRLR-high and no BC event within 5yr	PRLR	EGR2	12142	192	46	0.73	18	4	14	1	5.85e-15	5.39e-12	0.76	4.22e-11	3.89e-08	-0.0092
Without_RT	PRLR-high and no BC event within 5yr	PRLR	EIF2AK2	12142	369	71	2.16	18	5	13	1	1.8e-07	0.000166	0.76	4.31e-11	3.97e-08	-0.0767
Without_RT	PRLR-high and no BC event within 5yr	PRLR	NUP98	12142	233	44	0.84	28	27	1	-1	4.89e-36	4.51e-33	0.78	4.38e-11	4.04e-08	-0.044
Without_RT	PRLR-high and no BC event within 5yr	PRLR	HDAC7	12142	319	105	2.76	22	18	4	-1	2.23e-10	2.06e-07	0.75	5.35e-11	4.93e-08	0.0184
Without_RT	PRLR-high and no BC event within 5yr	PRLR	PCBP2	12142	396	127	4.14	36	32	4	-1	5.12e-20	4.72e-17	0.59	6.55e-11	6.04e-08	0.1216
Without_RT	PRLR-high and no BC event within 5yr	PRLR	DDX21	12142	318	157	4.11	33	16	17	1	7.44e-07	0.000686	0.61	6.55e-11	6.04e-08	-0.0479
Without_RT	PRLR-high and no BC event within 5yr	PRLR	SSB	12142	524	151	6.52	39	24	15	-1	2.84e-08	2.62e-05	0.56	7.66e-11	7.07e-08	-0.0841
Without_RT	PRLR-high and no BC event within 5yr	PRLR	APEX1	12142	177	43	0.63	13	9	4	-1	8.93e-09	8.23e-06	0.87	8.22e-11	7.58e-08	-0.1352
Without_RT	PRLR-high and no BC event within 5yr	PRLR	CENPT	12142	218	81	1.45	22	5	17	1	5.22e-14	4.81e-11	0.69	9.37e-11	8.64e-08	-0.0394
Without_RT	PRLR-high and no BC event within 5yr	PRLR	CNOT8	12142	344	55	1.56	21	5	16	1	1.33e-12	1.23e-09	0.71	9.61e-11	8.86e-08	-0.0581
Without_RT	PRLR-high and no BC event within 5yr	PRLR	DROSHA	12142	328	126	3.4	38	28	10	-1	2.93e-18	2.7e-15	0.57	9.83e-11	9.06e-08	0.1152
Without_RT	PRLR-high and no BC event within 5yr	PRLR	NELFB	12142	385	74	2.35	25	25	0	-1	1.32e-19	1.22e-16	0.7	1.03e-10	9.48e-08	0.0809
Without_RT	PRLR-high and no BC event within 5yr	PRLR	HLX	12142	302	64	1.59	19	1	18	1	1.03e-14	9.48e-12	0.74	1.09e-10	1e-07	-0.0404
Without_RT	PRLR-high and no BC event within 5yr	PRLR	GTF2A2	12142	476	196	7.68	39	13	26	1	4.81e-08	4.43e-05	0.55	1.11e-10	1.02e-07	-0.0288
Without_RT	PRLR-high and no BC event within 5yr	PRLR	ZEB1	12142	345	50	1.42	20	19	1	-1	3.46e-17	3.19e-14	0.77	1.35e-10	1.25e-07	-0.0837
Without_RT	PRLR-high and no BC event within 5yr	PRLR	GABPB2	12142	739	114	6.94	38	15	23	1	2.9e-07	0.000267	0.55	1.46e-10	1.34e-07	-0.0247
Without_RT	PRLR-high and no BC event within 5yr	PRLR	KMT2C	12142	734	73	4.41	25	8	17	1	1.15e-06	0.00106	0.68	1.52e-10	1.4e-07	0.0398
Without_RT	PRLR-high and no BC event within 5yr	PRLR	USP7	12142	391	62	2	19	18	1	-1	4.75e-13	4.38e-10	0.73	1.62e-10	1.49e-07	0.0168
Without_RT	PRLR-high and no BC event within 5yr	PRLR	ID2	12142	624	103	5.29	32	24	8	-1	2.87e-10	2.65e-07	0.6	2.23e-10	2.06e-07	0.077
Without_RT	PRLR-high and no BC event within 5yr	PRLR	INTS3	12142	483	79	3.14	25	9	16	1	6.54e-08	6.03e-05	0.68	2.33e-10	2.14e-07	-0.0567
Without_RT	PRLR-high and no BC event within 5yr	PRLR	KLRG1	12142	308	55	1.4	28	25	3	-1	7.51e-26	6.93e-23	0.64	2.52e-10	2.32e-07	-0.0668
Without_RT	PRLR-high and no BC event within 5yr	PRLR	PKNOX1	12142	343	48	1.36	20	19	1	-1	1.24e-17	1.14e-14	0.71	3.12e-10	2.87e-07	0.0076
Without_RT	PRLR-high and no BC event within 5yr	PRLR	TAF9B	12142	643	122	6.46	26	19	7	-1	2.11e-05	0.0194	0.66	3.28e-10	3.03e-07	0.0535
Without_RT	PRLR-high and no BC event within 5yr	PRLR	RUNX1	12142	404	193	6.42	55	36	19	-1	1.82e-17	1.68e-14	0.47	3.31e-10	3.05e-07	-0.0275
Without_RT	PRLR-high and no BC event within 5yr	PRLR	KLF9	12142	349	53	1.52	23	21	2	-1	3.23e-19	2.97e-16	0.7	3.61e-10	3.33e-07	0.0165
Without_RT	PRLR-high and no BC event within 5yr	PRLR	BAP1	12142	477	97	3.81	34	25	9	-1	2.82e-14	2.6e-11	0.58	3.9e-10	3.6e-07	0.0346
Without_RT	PRLR-high and no BC event within 5yr	PRLR	SALL4	12142	413	131	4.46	45	5	40	1	1.32e-27	1.22e-24	0.53	4.27e-10	3.93e-07	-0.0185
Without_RT	PRLR-high and no BC event within 5yr	PRLR	RUNX2	12142	200	41	0.68	20	2	18	1	5.33e-22	4.92e-19	0.72	5.37e-10	4.95e-07	-0.0144
Without_RT	PRLR-high and no BC event within 5yr	PRLR	CDK12	12142	136	15	0.17	13	12	1	-1	1.05e-21	9.7e-19	0.84	5.57e-10	5.14e-07	0.0205
Without_RT	PRLR-high and no BC event within 5yr	PRLR	DIDO1	12142	458	43	1.62	26	0	26	1	1.13e-26	1.05e-23	0.66	5.87e-10	5.42e-07	-0.1173
Without_RT	PRLR-high and no BC event within 5yr	PRLR	GMEB1	12142	244	43	0.86	15	3	12	1	2.93e-11	2.7e-08	0.79	6.24e-10	5.76e-07	0.0065
Without_RT	PRLR-high and no BC event within 5yr	PRLR	HOXA5	12142	375	35	1.08	10	9	1	-1	8.05e-07	0.000742	0.89	7.12e-10	6.57e-07	-0.0158
Without_RT	PRLR-high and no BC event within 5yr	PRLR	SOX17	12142	360	55	1.63	23	19	4	-1	6.15e-16	5.67e-13	0.66	8.7e-10	8.02e-07	-0.053
Without_RT	PRLR-high and no BC event within 5yr	PRLR	ZEB2	12142	402	268	8.87	53	19	34	1	1.4e-11	1.29e-08	0.45	9.47e-10	8.74e-07	-0.0413
Without_RT	PRLR-high and no BC event within 5yr	PRLR	CUL4A	12142	375	62	1.91	24	19	5	-1	1.63e-14	1.51e-11	0.67	9.84e-10	9.07e-07	0.1364
Without_RT	PRLR-high and no BC event within 5yr	PRLR	FOXM1	12142	309	98	2.49	39	34	5	-1	5.94e-30	5.47e-27	0.54	1.01e-09	9.28e-07	0.0259
Without_RT	PRLR-high and no BC event within 5yr	PRLR	ZNF302	12142	468	62	2.39	21	13	8	-1	5.18e-07	0.000478	0.68	1.01e-09	9.32e-07	0.056
Without_RT	PRLR-high and no BC event within 5yr	PRLR	IRX5	12142	671	85	4.7	40	2	38	1	1.06e-25	9.74e-23	0.53	1.02e-09	9.39e-07	0.1794
Without_RT	PRLR-high and no BC event within 5yr	PRLR	SALL3	12142	298	53	1.3	18	16	2	-1	7.6e-14	7.01e-11	0.72	1.1e-09	1.01e-06	0.0466
Without_RT	PRLR-high and no BC event within 5yr	PRLR	UBP1	12142	433	73	2.6	37	33	4	-1	8.54e-29	7.87e-26	0.56	1.13e-09	1.04e-06	0.073
Without_RT	PRLR-high and no BC event within 5yr	PRLR	STAT1	12142	247	49	1	20	19	1	-1	3.96e-20	3.65e-17	0.7	1.19e-09	1.1e-06	-0.0197
Without_RT	PRLR-high and no BC event within 5yr	PRLR	GMEB2	12142	443	104	3.79	28	16	12	-1	1.04e-06	0.000961	0.61	1.25e-09	1.15e-06	0.035
Without_RT	PRLR-high and no BC event within 5yr	PRLR	ZNF223	12142	529	47	2.05	19	13	6	-1	6.34e-08	5.84e-05	0.74	1.38e-09	1.28e-06	0.0194
Without_RT	PRLR-high and no BC event within 5yr	PRLR	STAT4	12142	356	67	1.96	35	31	4	-1	3.79e-30	3.49e-27	0.55	1.47e-09	1.35e-06	-0.0837
Without_RT	PRLR-high and no BC event within 5yr	PRLR	PRDM1	12142	268	118	2.6	30	21	9	-1	1.07e-13	9.86e-11	0.59	1.74e-09	1.6e-06	0.0241
Without_RT	PRLR-high and no BC event within 5yr	PRLR	MBD2	12142	615	101	5.12	37	25	12	-1	2.17e-11	2e-08	0.53	2.15e-09	1.98e-06	0.0302
Without_RT	PRLR-high and no BC event within 5yr	PRLR	ATF1	12142	771	122	7.75	32	9	23	1	2.12e-06	0.00195	0.56	2.38e-09	2.19e-06	-0.033
Without_RT	PRLR-high and no BC event within 5yr	PRLR	EP400	12142	478	98	3.86	24	10	14	1	2.79e-05	0.0257	0.65	3.03e-09	2.79e-06	-0.0212
Without_RT	PRLR-high and no BC event within 5yr	PRLR	ETV5	12142	370	114	3.47	53	3	50	1	6.6e-46	6.08e-43	0.49	3.2e-09	2.95e-06	-0.1767
Without_RT	PRLR-high and no BC event within 5yr	PRLR	NFKBIA	12142	336	94	2.6	29	20	9	-1	8.31e-13	7.66e-10	0.59	3.45e-09	3.18e-06	-0.0142
Without_RT	PRLR-high and no BC event within 5yr	PRLR	TP63	12142	122	52	0.52	22	1	21	1	2.71e-29	2.5e-26	0.68	3.48e-09	3.21e-06	-0.083
Without_RT	PRLR-high and no BC event within 5yr	PRLR	ZNF281	12142	266	38	0.83	11	9	2	-1	9.49e-08	8.75e-05	0.84	3.89e-09	3.58e-06	-0.0235
Without_RT	PRLR-high and no BC event within 5yr	PRLR	CNBP	12142	717	101	5.96	41	18	23	1	1.55e-08	1.43e-05	0.49	4.5e-09	4.15e-06	0.0688
Without_RT	PRLR-high and no BC event within 5yr	PRLR	SP140	12142	358	85	2.51	38	31	7	-1	3.48e-26	3.21e-23	0.52	5.14e-09	4.74e-06	-0.119
Without_RT	PRLR-high and no BC event within 5yr	PRLR	ZFHX2	12142	392	48	1.55	21	2	19	1	1.49e-16	1.37e-13	0.66	5.85e-09	5.39e-06	-0.0469
Without_RT	PRLR-high and no BC event within 5yr	PRLR	SNW1	12142	271	38	0.85	8	0	8	1	1.52e-06	0.0014	0.92	6.1e-09	5.63e-06	-0.0138
Without_RT	PRLR-high and no BC event within 5yr	PRLR	HDAC4	12142	316	43	1.12	17	15	2	-1	9.6e-14	8.85e-11	0.7	6.73e-09	6.21e-06	-0.0796
Without_RT	PRLR-high and no BC event within 5yr	PRLR	ZNF280D	12142	369	172	5.23	50	4	46	1	5.36e-31	4.95e-28	0.46	7.62e-09	7.02e-06	0.0015
Without_RT	PRLR-high and no BC event within 5yr	PRLR	ADA2	12142	182	25	0.37	6	1	5	1	2.98e-05	0.0275	0.96	9.05e-09	8.35e-06	-0.0961
Without_RT	PRLR-high and no BC event within 5yr	PRLR	ZNF577	12142	497	63	2.58	35	17	18	1	3.59e-11	3.31e-08	0.52	9.97e-09	9.19e-06	0.0174
Without_RT	PRLR-high and no BC event within 5yr	PRLR	PLAGL1	12142	452	114	4.24	38	12	26	1	5.61e-14	5.17e-11	0.5	1.09e-08	1e-05	-0.174
Without_RT	PRLR-high and no BC event within 5yr	PRLR	UPF2	12142	452	89	3.31	28	23	5	-1	9.35e-14	8.62e-11	0.58	1.35e-08	1.25e-05	-0.0969
Without_RT	PRLR-high and no BC event within 5yr	PRLR	ETV3	12142	573	82	3.87	34	0	34	1	4.88e-24	4.5e-21	0.54	1.55e-08	1.42e-05	-0.0372
Without_RT	PRLR-high and no BC event within 5yr	PRLR	ZNF205	12142	144	47	0.56	13	12	1	-1	1.78e-13	1.64e-10	0.78	1.83e-08	1.68e-05	0.0737
Without_RT	PRLR-high and no BC event within 5yr	PRLR	IRF1	12142	351	59	1.71	27	26	1	-1	6.43e-25	5.93e-22	0.59	1.83e-08	1.69e-05	-0.073
Without_RT	PRLR-high and no BC event within 5yr	PRLR	MAX	12142	623	126	6.46	30	4	26	1	8.61e-10	7.94e-07	0.55	1.85e-08	1.71e-05	0.0163
Without_RT	PRLR-high and no BC event within 5yr	PRLR	PCGF2	12142	598	95	4.68	52	0	52	1	3.47e-43	3.2e-40	0.46	2e-08	1.84e-05	-0.052
Without_RT	PRLR-high and no BC event within 5yr	PRLR	TARDBP	12142	354	67	1.95	17	2	15	1	6.07e-10	5.6e-07	0.68	2.18e-08	2.01e-05	-0.0775
Without_RT	PRLR-high and no BC event within 5yr	PRLR	CDC5L	12142	647	99	5.28	39	14	25	1	4.03e-11	3.72e-08	0.48	2.25e-08	2.07e-05	0.0617
Without_RT	PRLR-high and no BC event within 5yr	PRLR	PPARG	12142	234	64	1.23	14	9	5	-1	3.44e-06	0.00318	0.75	2.72e-08	2.51e-05	-0.116
Without_RT	PRLR-high and no BC event within 5yr	PRLR	FANCL	12142	292	35	0.84	18	13	5	-1	6.34e-13	5.85e-10	0.7	2.76e-08	2.54e-05	-0.0155
Without_RT	PRLR-high and no BC event within 5yr	PRLR	MAFF	12142	284	109	2.55	25	10	15	1	3.35e-08	3.09e-05	0.6	2.77e-08	2.56e-05	-0.0588
Without_RT	PRLR-high and no BC event within 5yr	PRLR	DEK	12142	591	55	2.68	23	16	7	-1	4.11e-09	3.79e-06	0.62	2.95e-08	2.72e-05	0.007
Without_RT	PRLR-high and no BC event within 5yr	PRLR	OGG1	12142	338	34	0.95	19	19	0	-1	2.16e-21	1.99e-18	0.68	3.14e-08	2.89e-05	-0.0387
Without_RT	PRLR-high and no BC event within 5yr	PRLR	TRRAP	12142	292	69	1.66	22	1	21	1	4.69e-18	4.33e-15	0.63	3.23e-08	2.98e-05	-0.1963
Without_RT	PRLR-high and no BC event within 5yr	PRLR	BATF3	12142	382	80	2.52	24	13	11	-1	1.13e-06	0.00104	0.61	3.48e-08	3.21e-05	-0.1387
Without_RT	PRLR-high and no BC event within 5yr	PRLR	ECD	12142	656	54	2.92	29	25	4	-1	5.06e-18	4.66e-15	0.55	3.99e-08	3.68e-05	-0.0407
Without_RT	PRLR-high and no BC event within 5yr	PRLR	NOTCH3	12142	277	80	1.83	18	11	7	-1	1.85e-06	0.00171	0.66	5.25e-08	4.84e-05	0.0662
Without_RT	PRLR-high and no BC event within 5yr	PRLR	URI1	12142	455	39	1.46	13	1	12	1	1.03e-08	9.53e-06	0.77	5.53e-08	5.1e-05	0.0097
Without_RT	PRLR-high and no BC event within 5yr	PRLR	CARM1	12142	382	137	4.31	35	10	25	1	8.32e-13	7.67e-10	0.5	5.56e-08	5.12e-05	-0.0575
Without_RT	PRLR-high and no BC event within 5yr	PRLR	AFF4	12142	714	42	2.47	20	16	4	-1	6.84e-10	6.3e-07	0.65	5.66e-08	5.22e-05	0.0214
Without_RT	PRLR-high and no BC event within 5yr	PRLR	HMGB2	12142	566	66	3.08	30	7	23	1	8.15e-15	7.51e-12	0.54	6.13e-08	5.65e-05	0.0786
Without_RT	PRLR-high and no BC event within 5yr	PRLR	PRDM2	12142	341	74	2.08	24	1	23	1	2.22e-18	2.05e-15	0.59	6.56e-08	6.05e-05	-0.0903
Without_RT	PRLR-high and no BC event within 5yr	PRLR	NAB1	12142	407	29	0.97	13	12	1	-1	5.31e-11	4.89e-08	0.74	6.67e-08	6.15e-05	0.041
Without_RT	PRLR-high and no BC event within 5yr	PRLR	ZNF653	12142	347	100	2.86	27	21	6	-1	5.41e-13	4.99e-10	0.57	6.82e-08	6.29e-05	0.0821
Without_RT	PRLR-high and no BC event within 5yr	PRLR	CHD1	12142	314	65	1.68	20	14	6	-1	8.33e-10	7.68e-07	0.65	7.15e-08	6.59e-05	0.0874
Without_RT	PRLR-high and no BC event within 5yr	PRLR	UBTF	12142	442	75	2.73	20	17	3	-1	1.08e-09	9.97e-07	0.62	7.46e-08	6.88e-05	0.0579
Without_RT	PRLR-high and no BC event within 5yr	PRLR	SMAD5	12142	478	33	1.3	15	15	0	-1	3.68e-13	3.39e-10	0.72	9.77e-08	9.01e-05	-0.0126
Without_RT	PRLR-high and no BC event within 5yr	PRLR	RXRA	12142	376	98	3.03	25	7	18	1	9.77e-10	9.01e-07	0.58	1.02e-07	9.43e-05	-0.0016
Without_RT	PRLR-high and no BC event within 5yr	PRLR	PDHX	12142	510	127	5.33	45	5	40	1	1.14e-24	1.05e-21	0.44	1.07e-07	9.85e-05	0.187
Without_RT	PRLR-high and no BC event within 5yr	PRLR	ZGPAT	12142	525	66	2.85	26	24	2	-1	1.25e-16	1.15e-13	0.56	1.08e-07	9.93e-05	-0.0281
Without_RT	PRLR-high and no BC event within 5yr	PRLR	ZKSCAN1	12142	417	20	0.69	9	8	1	-1	1.59e-07	0.000146	0.86	1.13e-07	0.000104	-0.1321
Without_RT	PRLR-high and no BC event within 5yr	PRLR	EAPP	12142	422	60	2.09	23	4	19	1	7.02e-14	6.47e-11	0.6	1.16e-07	0.000107	-0.0235
Without_RT	PRLR-high and no BC event within 5yr	PRLR	SP1	12142	300	91	2.25	31	26	5	-1	5.34e-21	4.92e-18	0.54	1.19e-07	0.00011	-0.0654
Without_RT	PRLR-high and no BC event within 5yr	PRLR	BTN3A3	12142	384	53	1.68	24	5	19	1	9.07e-16	8.36e-13	0.59	1.3e-07	0.00012	-0.0797
Without_RT	PRLR-high and no BC event within 5yr	PRLR	ARID4B	12142	474	56	2.19	23	16	7	-1	2.23e-10	2.06e-07	0.6	1.37e-07	0.000127	-0.0746
Without_RT	PRLR-high and no BC event within 5yr	PRLR	ZNF558	12142	274	106	2.39	26	15	11	-1	1.41e-08	1.3e-05	0.56	1.54e-07	0.000142	0.0567
Without_RT	PRLR-high and no BC event within 5yr	PRLR	BCL11A	12142	232	61	1.17	17	5	12	1	1.36e-09	1.25e-06	0.65	1.9e-07	0.000175	-0.1228
Without_RT	PRLR-high and no BC event within 5yr	PRLR	RUNX3	12142	363	86	2.57	36	28	8	-1	5.16e-22	4.76e-19	0.48	1.9e-07	0.000175	-0.1322
Without_RT	PRLR-high and no BC event within 5yr	PRLR	BRD2	12142	579	85	4.05	26	15	11	-1	1.01e-05	0.00934	0.56	2.01e-07	0.000185	-0.0359
Without_RT	PRLR-high and no BC event within 5yr	PRLR	KDM5B	12142	315	101	2.62	29	11	18	1	9.29e-11	8.57e-08	0.52	2.11e-07	0.000194	-0.0014
Without_RT	PRLR-high and no BC event within 5yr	PRLR	AURKAIP1	12142	476	120	4.7	35	3	32	1	1.96e-18	1.81e-15	0.49	2.65e-07	0.000244	0.0724
Without_RT	PRLR-high and no BC event within 5yr	PRLR	ID1	12142	259	29	0.62	9	7	2	-1	1.94e-06	0.00178	0.82	2.68e-07	0.000247	-0.1237
Without_RT	PRLR-high and no BC event within 5yr	PRLR	TCF7L2	12142	257	94	1.99	28	3	25	1	4.81e-21	4.44e-18	0.53	2.76e-07	0.000255	-0.1123
Without_RT	PRLR-high and no BC event within 5yr	PRLR	ZNF589	12142	164	86	1.16	14	8	6	-1	2.03e-05	0.0187	0.7	2.81e-07	0.000259	-0.0865
Without_RT	PRLR-high and no BC event within 5yr	PRLR	THRA	12142	508	138	5.77	58	25	33	1	1.45e-16	1.34e-13	0.38	2.96e-07	0.000273	-0.0601
Without_RT	PRLR-high and no BC event within 5yr	PRLR	CLOCK	12142	227	60	1.12	14	12	2	-1	8.65e-10	7.97e-07	0.69	3.02e-07	0.000279	0.0073
Without_RT	PRLR-high and no BC event within 5yr	PRLR	FUBP3	12142	541	54	2.41	20	0	20	1	5.26e-14	4.85e-11	0.6	3.2e-07	0.000295	0.0275
Without_RT	PRLR-high and no BC event within 5yr	PRLR	NFE2L1	12142	610	44	2.21	16	14	2	-1	1.59e-08	1.47e-05	0.66	3.37e-07	0.000311	0.1157
Without_RT	PRLR-high and no BC event within 5yr	PRLR	HMCES	12142	454	82	3.07	23	18	5	-1	9.37e-10	8.64e-07	0.56	3.46e-07	0.000319	0.029
Without_RT	PRLR-high and no BC event within 5yr	PRLR	PHF5A	12142	505	80	3.33	21	8	13	1	2.34e-05	0.0216	0.6	3.59e-07	0.000331	0.0122
Without_RT	PRLR-high and no BC event within 5yr	PRLR	MED23	12142	573	50	2.36	24	14	10	-1	4.51e-08	4.16e-05	0.57	3.6e-07	0.000332	0.0221
Without_RT	PRLR-high and no BC event within 5yr	PRLR	SMARCA4	12142	192	63	1	19	10	9	-1	4.78e-08	4.4e-05	0.61	3.84e-07	0.000354	0.0305
Without_RT	PRLR-high and no BC event within 5yr	PRLR	MIER2	12142	437	59	2.12	24	13	11	-1	1.27e-07	0.000117	0.55	3.86e-07	0.000356	-0.0269
Without_RT	PRLR-high and no BC event within 5yr	PRLR	HNRNPL	12142	293	70	1.69	16	10	6	-1	6.34e-06	0.00584	0.65	3.91e-07	0.00036	0.0176
Without_RT	PRLR-high and no BC event within 5yr	PRLR	MXD4	12142	196	103	1.66	24	13	11	-1	1.02e-08	9.39e-06	0.56	3.94e-07	0.000364	-0.0171
Without_RT	PRLR-high and no BC event within 5yr	PRLR	ERCC8	12142	371	106	3.24	21	17	4	-1	2e-08	1.84e-05	0.6	4.16e-07	0.000383	-0.0143
Without_RT	PRLR-high and no BC event within 5yr	PRLR	NFIC	12142	463	99	3.78	21	5	16	1	9.44e-07	0.00087	0.6	4.3e-07	0.000396	0.0419
Without_RT	PRLR-high and no BC event within 5yr	PRLR	MTOR	12142	421	44	1.53	13	1	12	1	1.99e-08	1.84e-05	0.7	4.55e-07	0.00042	-0.1406
Without_RT	PRLR-high and no BC event within 5yr	PRLR	MIER3	12142	166	36	0.49	15	15	0	-1	2.49e-19	2.3e-16	0.67	5.06e-07	0.000467	-0.033
Without_RT	PRLR-high and no BC event within 5yr	PRLR	DDB1	12142	354	40	1.17	12	2	10	1	1.52e-07	0.00014	0.72	5.07e-07	0.000468	0.0124
Without_RT	PRLR-high and no BC event within 5yr	PRLR	KHSRP	12142	467	91	3.5	25	20	5	-1	1.74e-10	1.61e-07	0.55	5.19e-07	0.000478	0.1414
Without_RT	PRLR-high and no BC event within 5yr	PRLR	KLF6	12142	355	54	1.58	11	9	2	-1	2.35e-05	0.0216	0.75	6.25e-07	0.000576	0.0023
Without_RT	PRLR-high and no BC event within 5yr	PRLR	ZFP36	12142	193	35	0.56	15	10	5	-1	1.06e-10	9.77e-08	0.67	6.4e-07	0.00059	-0.0133
Without_RT	PRLR-high and no BC event within 5yr	PRLR	ADNP	12142	457	43	1.62	18	11	7	-1	3.68e-07	0.000339	0.64	6.96e-07	0.000642	-0.0088
Without_RT	PRLR-high and no BC event within 5yr	PRLR	FOXC1	12142	402	84	2.78	26	23	3	-1	1.93e-15	1.78e-12	0.54	7.08e-07	0.000652	-0.1071
Without_RT	PRLR-high and no BC event within 5yr	PRLR	ENO1	12142	303	69	1.72	21	3	18	1	4.65e-14	4.29e-11	0.61	7.25e-07	0.000669	0.0136
Without_RT	PRLR-high and no BC event within 5yr	PRLR	KDM4B	12142	538	99	4.39	29	22	7	-1	2.57e-10	2.37e-07	0.51	8.62e-07	0.000794	0.0706
Without_RT	PRLR-high and no BC event within 5yr	PRLR	FOXO1	12142	512	47	1.98	17	3	14	1	4.46e-09	4.11e-06	0.65	8.81e-07	0.000812	-0.0957
Without_RT	PRLR-high and no BC event within 5yr	PRLR	RUVBL2	12142	366	45	1.36	22	4	18	1	2.28e-16	2.1e-13	0.58	9e-07	0.00083	0.1179
Without_RT	PRLR-high and no BC event within 5yr	PRLR	ZNF669	12142	540	53	2.36	28	27	1	-1	5.52e-23	5.09e-20	0.51	9.28e-07	0.000855	0.0056
Without_RT	PRLR-high and no BC event within 5yr	PRLR	DOT1L	12142	206	92	1.56	30	13	17	1	1.9e-13	1.75e-10	0.52	9.29e-07	0.000856	-0.0364
Without_RT	PRLR-high and no BC event within 5yr	PRLR	U2AF2	12142	423	64	2.23	22	1	21	1	1.53e-15	1.41e-12	0.56	1.05e-06	0.000968	0.027
Without_RT	PRLR-high and no BC event within 5yr	PRLR	HDAC6	12142	415	110	3.76	25	18	7	-1	3.11e-08	2.87e-05	0.53	1.14e-06	0.00105	0.0315
Without_RT	PRLR-high and no BC event within 5yr	PRLR	HOXC8	12142	326	49	1.32	19	9	10	1	5.5e-07	0.000507	0.59	1.16e-06	0.00107	0.0215
Without_RT	PRLR-high and no BC event within 5yr	PRLR	ZNF512B	12142	326	86	2.31	16	4	12	1	2.95e-06	0.00272	0.62	1.17e-06	0.00108	0.0535
Without_RT	PRLR-high and no BC event within 5yr	PRLR	MZF1	12142	376	59	1.83	15	0	15	1	2.02e-10	1.86e-07	0.64	1.18e-06	0.00109	-0.052
Without_RT	PRLR-high and no BC event within 5yr	PRLR	REL	12142	337	55	1.53	18	5	13	1	2.34e-09	2.15e-06	0.63	1.2e-06	0.00111	-0.0027
Without_RT	PRLR-high and no BC event within 5yr	PRLR	SRSF1	12142	424	110	3.84	30	12	18	1	4.31e-08	3.98e-05	0.49	1.22e-06	0.00113	0.1167
Without_RT	PRLR-high and no BC event within 5yr	PRLR	COP1	12142	401	51	1.68	18	13	5	-1	6.98e-09	6.43e-06	0.59	1.39e-06	0.00129	0.0318
Without_RT	PRLR-high and no BC event within 5yr	PRLR	H2AZ1	12142	388	66	2.11	25	2	23	1	2.09e-18	1.92e-15	0.52	1.54e-06	0.00142	0.048
Without_RT	PRLR-high and no BC event within 5yr	PRLR	ZNF791	12142	246	26	0.53	8	6	2	-1	1.07e-05	0.00983	0.85	1.64e-06	0.00151	0.0112
Without_RT	PRLR-high and no BC event within 5yr	PRLR	ATF4	12142	447	51	1.88	25	12	13	1	2.55e-08	2.35e-05	0.53	1.76e-06	0.00162	0.0462
Without_RT	PRLR-high and no BC event within 5yr	PRLR	IRF9	12142	139	33	0.38	22	22	0	-1	6.03e-36	5.56e-33	0.61	1.85e-06	0.00171	-0.1353
Without_RT	PRLR-high and no BC event within 5yr	PRLR	ZC3H11A	12142	637	24	1.26	14	0	14	1	1.25e-12	1.16e-09	0.65	1.89e-06	0.00174	-0.0926
Without_RT	PRLR-high and no BC event within 5yr	PRLR	ZNF16	12142	237	66	1.29	14	6	8	1	4.05e-05	0.0374	0.66	1.89e-06	0.00174	0.1312
Without_RT	PRLR-high and no BC event within 5yr	PRLR	MCRS1	12142	464	77	2.94	27	15	12	-1	1.72e-07	0.000159	0.5	1.9e-06	0.00176	-0.0738
Without_RT	PRLR-high and no BC event within 5yr	PRLR	ZBTB8A	12142	386	52	1.65	20	12	8	-1	5.88e-08	5.42e-05	0.58	2.22e-06	0.00205	0.0657
Without_RT	PRLR-high and no BC event within 5yr	PRLR	HJURP	12142	277	42	0.96	21	21	0	-1	5.46e-24	5.03e-21	0.55	2.34e-06	0.00216	0.0655
Without_RT	PRLR-high and no BC event within 5yr	PRLR	RARA	12142	301	71	1.76	21	3	18	1	7.16e-14	6.6e-11	0.56	2.6e-06	0.0024	-0.0581
Without_RT	PRLR-high and no BC event within 5yr	PRLR	BCL11B	12142	389	62	1.99	24	4	20	1	2.15e-15	1.98e-12	0.53	2.84e-06	0.00262	-0.1171
Without_RT	PRLR-high and no BC event within 5yr	PRLR	CSNK2A1	12142	359	42	1.24	17	2	15	1	4.12e-13	3.8e-10	0.59	2.87e-06	0.00264	-0.0412
Without_RT	PRLR-high and no BC event within 5yr	PRLR	MSX1	12142	282	29	0.67	7	6	1	-1	4.51e-05	0.0416	0.86	3.07e-06	0.00283	-0.0118
Without_RT	PRLR-high and no BC event within 5yr	PRLR	ZNF266	12142	370	82	2.5	31	17	14	-1	3.11e-10	2.86e-07	0.46	3.22e-06	0.00297	-0.0564
Without_RT	PRLR-high and no BC event within 5yr	PRLR	E4F1	12142	207	57	0.97	21	1	20	1	1.18e-21	1.09e-18	0.56	3.52e-06	0.00325	-0.0105
Without_RT	PRLR-high and no BC event within 5yr	PRLR	ILF2	12142	219	72	1.3	34	1	33	1	4.5e-39	4.15e-36	0.47	3.62e-06	0.00334	-0.0076
Without_RT	PRLR-high and no BC event within 5yr	PRLR	MEF2D	12142	444	98	3.58	27	9	18	1	1.34e-08	1.24e-05	0.49	4.23e-06	0.0039	-0.0033
Without_RT	PRLR-high and no BC event within 5yr	PRLR	TBX2	12142	185	61	0.93	12	7	5	-1	3.71e-05	0.0342	0.68	4.28e-06	0.00395	-0.0077
Without_RT	PRLR-high and no BC event within 5yr	PRLR	MECOM	12142	356	47	1.38	19	0	19	1	1.54e-17	1.42e-14	0.56	5.29e-06	0.00488	-0.0961
Without_RT	PRLR-high and no BC event within 5yr	PRLR	RING1	12142	189	59	0.92	12	2	10	1	2.13e-08	1.97e-05	0.68	5.45e-06	0.00503	0.0147
Without_RT	PRLR-high and no BC event within 5yr	PRLR	SON	12142	765	65	4.1	27	24	3	-1	3.62e-13	3.34e-10	0.48	5.72e-06	0.00527	-0.0724
Without_RT	PRLR-high and no BC event within 5yr	PRLR	DCP1A	12142	273	43	0.97	16	7	9	1	3.72e-07	0.000343	0.6	5.76e-06	0.00531	-0.1061
Without_RT	PRLR-high and no BC event within 5yr	PRLR	GABPA	12142	228	46	0.86	19	1	18	1	7.6e-20	7.01e-17	0.56	5.86e-06	0.0054	-0.0261
Without_RT	PRLR-high and no BC event within 5yr	PRLR	BTAF1	12142	302	145	3.61	37	30	7	-1	1.43e-19	1.32e-16	0.41	7.05e-06	0.0065	-0.0452
Without_RT	PRLR-high and no BC event within 5yr	PRLR	PCGF6	12142	530	35	1.53	15	15	0	-1	4.74e-12	4.37e-09	0.61	7.12e-06	0.00657	-0.0252
Without_RT	PRLR-high and no BC event within 5yr	PRLR	E2F4	12142	275	80	1.81	25	16	9	-1	2.28e-11	2.1e-08	0.51	7.16e-06	0.0066	-0.1254
Without_RT	PRLR-high and no BC event within 5yr	PRLR	HNRNPR	12142	242	25	0.5	12	11	1	-1	5.48e-13	5.05e-10	0.73	8.09e-06	0.00746	-0.0381
Without_RT	PRLR-high and no BC event within 5yr	PRLR	CEBPA	12142	157	62	0.8	17	1	16	1	4.61e-17	4.25e-14	0.59	8.11e-06	0.00748	-0.0808
Without_RT	PRLR-high and no BC event within 5yr	PRLR	ZNF486	12142	532	28	1.23	19	10	9	-1	1.54e-07	0.000142	0.56	8.16e-06	0.00753	-0.0044
Without_RT	PRLR-high and no BC event within 5yr	PRLR	NOTCH1	12142	399	70	2.3	22	17	5	-1	6.92e-11	6.38e-08	0.52	9.02e-06	0.00831	-0.088
Without_RT	PRLR-high and no BC event within 5yr	PRLR	NFIA	12142	448	52	1.92	18	18	0	-1	1.54e-13	1.42e-10	0.58	1.01e-05	0.00933	-0.0672
Without_RT	PRLR-high and no BC event within 5yr	PRLR	THAP11	12142	231	107	2.04	19	9	10	1	3.58e-05	0.033	0.56	1.05e-05	0.00971	0.0177
Without_RT	PRLR-high and no BC event within 5yr	PRLR	ZNF248	12142	229	81	1.53	19	12	7	-1	3.41e-08	3.14e-05	0.54	1.1e-05	0.0101	-0.0334
Without_RT	PRLR-high and no BC event within 5yr	PRLR	RUVBL1	12142	332	58	1.59	24	23	1	-1	1.93e-21	1.78e-18	0.5	1.17e-05	0.0108	-0.0563
Without_RT	PRLR-high and no BC event within 5yr	PRLR	ATM	12142	584	64	3.08	28	27	1	-1	2.31e-19	2.13e-16	0.46	1.26e-05	0.0116	-0.043
Without_RT	PRLR-high and no BC event within 5yr	PRLR	EOMES	12142	235	24	0.46	10	1	9	1	3.32e-10	3.06e-07	0.7	1.37e-05	0.0126	-0.048
Without_RT	PRLR-high and no BC event within 5yr	PRLR	ZNF263	12142	157	43	0.56	8	2	6	1	1.74e-05	0.0161	0.78	1.38e-05	0.0127	0.0905
Without_RT	PRLR-high and no BC event within 5yr	PRLR	PPARD	12142	487	92	3.69	25	9	16	1	6.62e-07	0.00061	0.48	1.45e-05	0.0134	-0.046
Without_RT	PRLR-high and no BC event within 5yr	PRLR	SS18	12142	733	63	3.8	32	9	23	1	6.11e-13	5.64e-10	0.42	1.5e-05	0.0138	0.0682
Without_RT	PRLR-high and no BC event within 5yr	PRLR	TCF3	12142	359	71	2.1	22	2	20	1	8.78e-15	8.1e-12	0.5	1.52e-05	0.014	-0.0794
Without_RT	PRLR-high and no BC event within 5yr	PRLR	BCLAF1	12142	364	98	2.94	24	9	15	1	2.03e-07	0.000187	0.49	1.57e-05	0.0145	-0.0022
Without_RT	PRLR-high and no BC event within 5yr	PRLR	ZNF680	12142	462	44	1.67	18	13	5	-1	5.23e-09	4.82e-06	0.54	1.65e-05	0.0152	0.0963
Without_RT	PRLR-high and no BC event within 5yr	PRLR	RELA	12142	136	38	0.43	9	3	6	1	3.64e-06	0.00335	0.73	1.67e-05	0.0154	-0.0084
Without_RT	PRLR-high and no BC event within 5yr	PRLR	SMARCA2	12142	305	58	1.46	14	10	4	-1	1.55e-06	0.00143	0.6	1.94e-05	0.0179	-0.0109
Without_RT	PRLR-high and no BC event within 5yr	PRLR	YBX1	12142	247	124	2.52	23	14	9	-1	2.14e-07	0.000197	0.5	2.04e-05	0.0188	0.0159
Without_RT	PRLR-high and no BC event within 5yr	PRLR	THAP7	12142	461	102	3.87	30	9	21	1	1.76e-10	1.62e-07	0.43	2.06e-05	0.019	0.061
Without_RT	PRLR-high and no BC event within 5yr	PRLR	MEF2C	12142	196	40	0.65	13	2	11	1	2.25e-11	2.07e-08	0.62	2.15e-05	0.0198	-0.1585
Without_RT	PRLR-high and no BC event within 5yr	PRLR	ERCC3	12142	241	90	1.79	20	12	8	-1	1.98e-07	0.000183	0.53	2.19e-05	0.0202	-0.0844
Without_RT	PRLR-high and no BC event within 5yr	PRLR	EGFR	12142	332	36	0.98	12	11	1	-1	1.77e-09	1.63e-06	0.63	2.22e-05	0.0204	-0.0114
Without_RT	PRLR-high and no BC event within 5yr	PRLR	STAG2	12142	229	137	2.58	39	8	31	1	4.2e-25	3.87e-22	0.39	2.28e-05	0.021	0.0275
Without_RT	PRLR-high and no BC event within 5yr	PRLR	DEAF1	12142	300	117	2.89	23	1	22	1	8.41e-14	7.76e-11	0.48	2.49e-05	0.023	0.0314
Without_RT	PRLR-high and no BC event within 5yr	PRLR	HMG20B	12142	234	83	1.6	23	15	8	-1	4.56e-11	4.21e-08	0.48	2.68e-05	0.0247	0.0265
Without_RT	PRLR-high and no BC event within 5yr	PRLR	DAXX	12142	296	67	1.63	13	9	4	-1	3.33e-05	0.0307	0.61	2.91e-05	0.0269	-0.0001
Without_RT	PRLR-high and no BC event within 5yr	PRLR	MAFA	12142	207	40	0.68	20	13	7	-1	5.66e-14	5.21e-11	0.53	3.22e-05	0.0297	-0.0264
Without_RT	PRLR-high and no BC event within 5yr	PRLR	UHRF1	12142	246	48	0.97	26	19	7	-1	2.28e-20	2.11e-17	0.45	3.74e-05	0.0345	0.0039
Without_RT	PRLR-high and no BC event within 5yr	PRLR	XPC	12142	241	61	1.21	20	6	14	1	9.93e-12	9.16e-09	0.5	3.82e-05	0.0352	-0.0016
Without_RT	PRLR-high and no BC event within 5yr	PRLR	CNOT7	12142	149	40	0.49	10	4	6	1	8.4e-06	0.00774	0.69	4.03e-05	0.0371	-0.0465
Without_RT	PRLR-high and no BC event within 5yr	PRLR	KLF11	12142	279	17	0.39	6	6	0	-1	1.4e-06	0.00129	0.85	4.12e-05	0.038	-0.0712
Without_RT	PRLR-high and no BC event within 5yr	PRLR	TCF7L1	12142	231	106	2.02	18	5	13	1	1.02e-07	9.37e-05	0.52	4.28e-05	0.0394	-0.0989
Without_RT	PRLR-high and no BC event within 5yr	PRLR	ERF	12142	306	35	0.88	18	15	3	-1	1.54e-15	1.42e-12	0.54	4.43e-05	0.0408	0.0131
Without_RT	PRLR-high and no BC event within 5yr	PRLR	SAP30	12142	392	37	1.19	12	9	3	-1	1.94e-06	0.00179	0.61	4.47e-05	0.0412	0.094
Without_RT	PRLR-high and no BC event within 5yr	PRLR	NXF1	12142	327	94	2.53	23	9	14	1	1.99e-07	0.000184	0.48	4.65e-05	0.0429	-0.0683
Without_RT	PRLR-high and no BC event within 5yr	PRLR	ERG	12142	188	41	0.63	12	1	11	1	1.93e-11	1.78e-08	0.63	4.68e-05	0.0432	-0.0435
Without_RT	PRLR-high and no BC event within 5yr	PRLR	E2F5	12142	200	59	0.97	17	12	5	-1	1.63e-10	1.5e-07	0.54	4.71e-05	0.0434	-0.0472
Without_RT	PRLR-high and no BC event within 5yr	PRLR	KLF4	12142	326	117	3.14	26	5	21	1	4.06e-12	3.74e-09	0.45	4.83e-05	0.0446	-0.0703
Without_RT	PRLR-high and with BC event within 5yr	PRLR	CD8A	6359	403	94	5.96	72	70	2	-1	1.38e-65	4.72e-63	0.69	0	0	-0.3196
Without_RT	PRLR-high and with BC event within 5yr	PRLR	YY1	6359	387	183	11.14	87	11	76	1	5.59e-46	1.92e-43	0.52	0	0	0.0471
Without_RT	PRLR-high and with BC event within 5yr	PRLR	PMEPA1	6359	185	42	1.22	30	30	0	-1	6.05e-38	2.07e-35	1	0	0	0.0708
Without_RT	PRLR-high and with BC event within 5yr	PRLR	TBX21	6359	85	35	0.47	19	17	2	-1	9.64e-24	3.31e-21	1	0	0	-0.2888
Without_RT	PRLR-high and with BC event within 5yr	PRLR	IFI16	6359	800	152	19.12	72	59	13	-1	9.28e-17	3.18e-14	0.59	0	0	-0.1707
Without_RT	PRLR-high and with BC event within 5yr	PRLR	PPARG	6359	335	18	0.95	14	14	0	-1	2.46e-15	8.45e-13	1	0	0	-0.0475
Without_RT	PRLR-high and with BC event within 5yr	PRLR	STAG2	6359	163	17	0.44	12	10	2	-1	1.55e-12	5.32e-10	1	0	0	-0.1412
Without_RT	PRLR-high and with BC event within 5yr	PRLR	MAFF	6359	351	19	1.05	12	10	2	-1	1.37e-08	4.69e-06	1	0	0	-0.1462
Without_RT	PRLR-high and with BC event within 5yr	PRLR	MAML1	6359	329	18	0.93	10	9	1	-1	7.66e-08	2.63e-05	1	0	0	-0.0285
Without_RT	PRLR-high and with BC event within 5yr	PRLR	MYB	6359	268	15	0.63	8	6	2	-1	1.92e-05	0.0066	1	0	0	0.2153
Without_RT	PRLR-high and with BC event within 5yr	PRLR	KDM1A	6359	443	23	1.6	14	6	8	1	0.0001	0.0344	1	0	0	0.1171
Without_RT	PRLR-high and with BC event within 5yr	PRLR	TCF4	6359	514	65	5.25	49	44	5	-1	1.86e-33	6.37e-31	0.78	9.23e-22	3.17e-19	-0.0334
Without_RT	PRLR-high and with BC event within 5yr	PRLR	THRA	6359	314	76	3.75	45	45	0	-1	3.52e-40	1.21e-37	0.68	7.79e-14	2.67e-11	-0.0231
Without_RT	PRLR-high and with BC event within 5yr	PRLR	KLRG1	6359	326	22	1.13	20	20	0	-1	1.88e-24	6.45e-22	0.8	9.48e-13	3.25e-10	-0.2724
Without_RT	PRLR-high and with BC event within 5yr	PRLR	EED	6359	401	26	1.64	14	1	13	1	1.01e-09	3.46e-07	0.88	2.35e-12	8.07e-10	-0.096
Without_RT	PRLR-high and with BC event within 5yr	PRLR	POU2AF1	6359	239	40	1.5	25	22	3	-1	1.06e-21	3.65e-19	0.76	3.85e-12	1.32e-09	-0.0835
Without_RT	PRLR-high and with BC event within 5yr	PRLR	RUNX3	6359	517	90	7.32	70	69	1	-1	2.88e-58	9.87e-56	0.48	4.3e-12	1.48e-09	-0.1614
Without_RT	PRLR-high and with BC event within 5yr	PRLR	POU2F1	6359	802	159	20.05	60	17	43	1	5.45e-07	0.000187	0.49	5.05e-11	1.73e-08	0.0025
Without_RT	PRLR-high and with BC event within 5yr	PRLR	IRF8	6359	616	157	15.21	76	66	10	-1	1.94e-27	6.67e-25	0.43	6.27e-11	2.15e-08	-0.2685
Without_RT	PRLR-high and with BC event within 5yr	PRLR	ATF1	6359	491	46	3.55	22	21	1	-1	3.25e-12	1.12e-09	0.7	7.09e-11	2.43e-08	-0.0563
Without_RT	PRLR-high and with BC event within 5yr	PRLR	BHLHE22	6359	396	102	6.35	37	24	13	-1	8.72e-09	2.99e-06	0.58	9.9e-11	3.4e-08	-0.1428
Without_RT	PRLR-high and with BC event within 5yr	PRLR	ZNF160	6359	727	39	4.46	30	1	29	1	6.05e-20	2.08e-17	0.69	1.02e-10	3.49e-08	0.0665
Without_RT	PRLR-high and with BC event within 5yr	PRLR	CHD8	6359	900	71	10.05	43	3	40	1	7.74e-17	2.66e-14	0.54	1.71e-10	5.88e-08	0.0998
Without_RT	PRLR-high and with BC event within 5yr	PRLR	CDK2	6359	262	36	1.48	25	24	1	-1	1.63e-25	5.57e-23	0.72	2.14e-10	7.34e-08	-0.1458
Without_RT	PRLR-high and with BC event within 5yr	PRLR	BATF3	6359	384	54	3.26	28	23	5	-1	9.26e-15	3.17e-12	0.64	3e-10	1.03e-07	-0.2589
Without_RT	PRLR-high and with BC event within 5yr	PRLR	KLF12	6359	519	44	3.59	24	2	22	1	2.86e-13	9.82e-11	0.71	1.8e-09	6.18e-07	-0.0908
Without_RT	PRLR-high and with BC event within 5yr	PRLR	SPI1	6359	256	172	6.92	62	39	23	-1	1.51e-19	5.16e-17	0.45	2.46e-09	8.45e-07	-0.2312
Without_RT	PRLR-high and with BC event within 5yr	PRLR	IRF1	6359	452	47	3.34	26	19	7	-1	1.14e-10	3.91e-08	0.62	3.31e-09	1.14e-06	-0.2518
Without_RT	PRLR-high and with BC event within 5yr	PRLR	ETS1	6359	360	50	2.83	22	17	5	-1	7.66e-10	2.63e-07	0.66	6.16e-09	2.11e-06	-0.0971
Without_RT	PRLR-high and with BC event within 5yr	PRLR	RBM14	6359	713	36	4.04	22	0	22	1	7.53e-13	2.58e-10	0.67	6.37e-09	2.18e-06	-0.0983
Without_RT	PRLR-high and with BC event within 5yr	PRLR	SNAI2	6359	479	205	15.44	76	34	42	1	1.19e-09	4.07e-07	0.38	2.71e-08	9.28e-06	-0.161
Without_RT	PRLR-high and with BC event within 5yr	PRLR	LCOR	6359	259	61	2.48	26	8	18	1	1.44e-11	4.95e-09	0.58	4.53e-08	1.55e-05	0.1214
Without_RT	PRLR-high and with BC event within 5yr	PRLR	MSC	6359	318	106	5.3	39	25	14	-1	3.76e-11	1.29e-08	0.49	4.66e-08	1.6e-05	-0.2451
Without_RT	PRLR-high and with BC event within 5yr	PRLR	AIRE	6359	320	29	1.46	21	2	19	1	1.62e-18	5.56e-16	0.63	5.64e-08	1.94e-05	0.0152
Without_RT	PRLR-high and with BC event within 5yr	PRLR	CNBP	6359	454	98	7	42	15	27	1	4.58e-10	1.57e-07	0.46	8.02e-08	2.75e-05	-0.0852
Without_RT	PRLR-high and with BC event within 5yr	PRLR	ADA2	6359	147	40	0.92	16	2	14	1	9.25e-14	3.17e-11	0.71	9.98e-08	3.42e-05	-0.2337
Without_RT	PRLR-high and with BC event within 5yr	PRLR	SP140	6359	241	52	1.97	29	29	0	-1	1.84e-28	6.3e-26	0.52	1.64e-07	5.62e-05	-0.1757
Without_RT	PRLR-high and with BC event within 5yr	PRLR	IKZF1	6359	161	32	0.81	16	15	1	-1	2.28e-16	7.82e-14	0.72	2.41e-07	8.28e-05	-0.0951
Without_RT	PRLR-high and with BC event within 5yr	PRLR	CCND2	6359	456	58	4.16	39	37	2	-1	9.23e-29	3.16e-26	0.47	3.21e-07	0.00011	-0.1501
Without_RT	PRLR-high and with BC event within 5yr	PRLR	HNRNPK	6359	627	135	13.31	61	34	27	-1	1.66e-07	5.69e-05	0.39	3.78e-07	0.00013	-0.0056
Without_RT	PRLR-high and with BC event within 5yr	PRLR	CAVIN1	6359	451	204	14.47	81	65	16	-1	5.78e-27	1.98e-24	0.33	1.29e-06	0.000442	0.0338
Without_RT	PRLR-high and with BC event within 5yr	PRLR	FOXF2	6359	295	36	1.67	21	20	1	-1	4.23e-18	1.45e-15	0.57	1.31e-06	0.00045	-0.1408
Without_RT	PRLR-high and with BC event within 5yr	PRLR	PTBP1	6359	604	136	12.92	39	3	36	1	6.5e-09	2.23e-06	0.44	1.35e-06	0.000464	0.0958
Without_RT	PRLR-high and with BC event within 5yr	PRLR	ZNF394	6359	590	72	6.68	31	7	24	1	1.16e-08	3.97e-06	0.48	1.7e-06	0.000583	0.0541
Without_RT	PRLR-high and with BC event within 5yr	PRLR	KLF10	6359	509	68	5.44	30	19	11	-1	8.57e-07	0.000294	0.48	1.79e-06	0.000615	-0.1819
Without_RT	PRLR-high and with BC event within 5yr	PRLR	ZNF264	6359	709	138	15.39	61	4	57	1	3e-20	1.03e-17	0.38	1.85e-06	0.000636	0.1473
Without_RT	PRLR-high and with BC event within 5yr	PRLR	E2F2	6359	509	39	3.12	28	28	0	-1	7.09e-23	2.43e-20	0.53	1.86e-06	0.000638	-0.0145
Without_RT	PRLR-high and with BC event within 5yr	PRLR	SON	6359	299	51	2.4	26	20	6	-1	3.08e-14	1.06e-11	0.54	2.21e-06	0.000757	0.1786
Without_RT	PRLR-high and with BC event within 5yr	PRLR	ECD	6359	676	38	4.04	23	7	16	1	5.26e-07	0.00018	0.56	2.28e-06	0.000782	0.0687
Without_RT	PRLR-high and with BC event within 5yr	PRLR	ZNF644	6359	297	32	1.49	13	8	5	-1	8.11e-05	0.0278	0.67	3.5e-06	0.0012	-0.0351
Without_RT	PRLR-high and with BC event within 5yr	PRLR	SUMO2	6359	377	53	3.14	32	4	28	1	3.84e-21	1.32e-18	0.46	3.93e-06	0.00135	-0.1014
Without_RT	PRLR-high and with BC event within 5yr	PRLR	ZEB2	6359	659	96	9.95	33	24	9	-1	2.93e-05	0.01	0.45	4.38e-06	0.0015	-0.1554
Without_RT	PRLR-high and with BC event within 5yr	PRLR	NPM1	6359	457	75	5.39	30	11	19	1	8.51e-07	0.000292	0.48	5.61e-06	0.00192	-0.0828
Without_RT	PRLR-high and with BC event within 5yr	PRLR	ZNF652	6359	586	58	5.34	37	3	34	1	3.91e-21	1.34e-18	0.42	7.13e-06	0.00244	0.0491
Without_RT	PRLR-high and with BC event within 5yr	PRLR	ZBED4	6359	202	18	0.57	7	0	7	1	6.96e-07	0.000239	0.89	1.02e-05	0.00351	-0.0405
Without_RT	PRLR-high and with BC event within 5yr	PRLR	GLIS3	6359	155	102	2.49	35	25	10	-1	5.84e-19	2e-16	0.46	1.04e-05	0.00357	-0.066
Without_RT	PRLR-high and with BC event within 5yr	PRLR	GABPB2	6359	474	44	3.28	24	1	23	1	3.21e-15	1.1e-12	0.49	1.25e-05	0.00427	0.1306
Without_RT	PRLR-high and with BC event within 5yr	PRLR	MPHOSPH8	6359	448	24	1.69	15	0	15	1	3.02e-12	1.04e-09	0.61	1.35e-05	0.00463	0.0612
Without_RT	PRLR-high and with BC event within 5yr	PRLR	HJURP	6359	348	85	4.65	52	43	9	-1	1.84e-32	6.31e-30	0.38	1.45e-05	0.00498	-0.0601
Without_RT	PRLR-high and with BC event within 5yr	PRLR	ID3	6359	571	84	7.54	30	9	21	1	1.06e-05	0.00364	0.44	1.55e-05	0.00532	-0.0201
Without_RT	PRLR-high and with BC event within 5yr	PRLR	BRF1	6359	607	74	7.06	32	12	20	1	1.21e-05	0.00415	0.45	1.71e-05	0.00587	0.0288
Without_RT	PRLR-high and with BC event within 5yr	PRLR	SOX17	6359	190	51	1.52	18	17	1	-1	3.58e-14	1.23e-11	0.58	2.53e-05	0.00868	-0.1171
Without_RT	PRLR-high and with BC event within 5yr	PRLR	SETDB1	6359	374	59	3.47	29	6	23	1	5.26e-14	1.8e-11	0.45	2.95e-05	0.0101	0.0615
Without_RT	PRLR-high and with BC event within 5yr	PRLR	PYGO2	6359	481	71	5.37	34	21	13	-1	2.86e-08	9.8e-06	0.41	3.09e-05	0.0106	0.124
Without_RT	PRLR-high and with BC event within 5yr	PRLR	HMGB1	6359	482	31	2.35	14	4	10	1	5.9e-05	0.0202	0.59	3.69e-05	0.0126	0.0285
Without_RT	PRLR-high and with BC event within 5yr	PRLR	DR1	6359	385	73	4.42	26	8	18	1	2.03e-07	6.95e-05	0.46	4.05e-05	0.0139	-0.0778
Without_RT	PRLR-high and with BC event within 5yr	PRLR	ZNF600	6359	433	38	2.59	22	16	6	-1	8.98e-10	3.08e-07	0.48	5.08e-05	0.0174	0.1134
Without_RT	PRLR-high and with BC event within 5yr	PRLR	GMEB2	6359	655	80	8.24	43	6	37	1	1.36e-16	4.68e-14	0.43	5.6e-05	0.0192	0.1185
Without_RT	PRLR-high and with BC event within 5yr	PRLR	ZNF223	6359	362	43	2.45	20	12	8	-1	2.97e-06	0.00102	0.5	5.68e-05	0.0195	0.1239
Without_RT	PRLR-high and with BC event within 5yr	PRLR	STAT1	6359	287	50	2.26	21	13	8	-1	1.94e-07	6.65e-05	0.52	5.82e-05	0.02	-0.2105
Without_RT	PRLR-high and with BC event within 5yr	PRLR	EBF1	6359	240	114	4.3	46	36	10	-1	2.01e-24	6.89e-22	0.36	5.96e-05	0.0205	-0.0428
Without_RT	PRLR-high and with BC event within 5yr	PRLR	RUNX1T1	6359	260	72	2.94	28	16	12	-1	2.03e-08	6.95e-06	0.44	6.21e-05	0.0213	-0.0351
Without_RT	PRLR-high and with BC event within 5yr	PRLR	ILK	6359	324	25	1.27	9	1	8	1	2.1e-05	0.00721	0.7	6.3e-05	0.0216	0.0579
Without_RT	PRLR-high and with BC event within 5yr	PRLR	ZNF423	6359	455	32	2.29	23	23	0	-1	4.09e-20	1.4e-17	0.49	6.4e-05	0.0219	0.0122
Without_RT	PRLR-high and with BC event within 5yr	PRLR	ZNF148	6359	746	54	6.33	30	3	27	1	4.16e-12	1.43e-09	0.47	6.61e-05	0.0227	0.0718
Without_RT	PRLR-high and with BC event within 5yr	PRLR	NIPBL	6359	670	88	9.27	51	11	40	1	3.72e-17	1.27e-14	0.39	7.52e-05	0.0258	0.1525
Without_RT	PRLR-high and with BC event within 5yr	PRLR	UHRF1	6359	399	21	1.32	10	8	2	-1	2.21e-05	0.00757	0.67	8.4e-05	0.0288	-0.2202
Without_RT	PRLR-high and with BC event within 5yr	PRLR	KDM5B	6359	300	46	2.17	16	4	12	1	8.96e-07	0.000307	0.54	0.000101	0.0345	0.165
Without_RT	PRLR-high and with BC event within 5yr	PRLR	AFF4	6359	676	98	10.42	43	5	38	1	1.69e-13	5.81e-11	0.35	0.000102	0.0349	0.0801
Without_RT	PRLR-high and with BC event within 5yr	PRLR	ILF2	6359	272	37	1.58	23	0	23	1	4.69e-23	1.61e-20	0.5	0.000115	0.0393	0.0202
Without_RT	PRLR-high and with BC event within 5yr	PRLR	ZNF577	6359	589	42	3.89	29	1	28	1	9.78e-20	3.35e-17	0.41	0.000122	0.042	0.0004
Without_RT	PRLR-high and with BC event within 5yr	PRLR	CREB1	6359	518	45	3.67	22	3	19	1	4.84e-10	1.66e-07	0.45	0.000125	0.0427	0.0239
With_RT	PRLR-low and no BC event within 5yr	PRLR	YY1	14949	790	143	7.56	101	100	1	-1	3.6e-95	4.15e-92	0.61	0	0	0.0265
With_RT	PRLR-low and no BC event within 5yr	PRLR	SPI1	14949	920	228	14.03	120	111	9	-1	1.83e-73	2.11e-70	0.55	0	0	-0.085
With_RT	PRLR-low and no BC event within 5yr	PRLR	CAVIN1	14949	644	362	15.59	134	109	25	-1	8.08e-63	9.31e-60	0.6	0	0	0.0377
With_RT	PRLR-low and no BC event within 5yr	PRLR	STAT2	14949	582	273	10.63	102	13	89	1	2.81e-58	3.25e-55	0.74	0	0	0.0472
With_RT	PRLR-low and no BC event within 5yr	PRLR	CBX7	14949	557	179	6.67	74	73	1	-1	2.91e-57	3.36e-54	0.64	0	0	-0.1469
With_RT	PRLR-low and no BC event within 5yr	PRLR	ZBTB20	14949	570	153	5.83	71	68	3	-1	9.78e-56	1.13e-52	0.65	0	0	-0.0576
With_RT	PRLR-low and no BC event within 5yr	PRLR	HJURP	14949	724	83	4.02	56	56	0	-1	4.39e-54	5.06e-51	0.74	0	0	0.1342
With_RT	PRLR-low and no BC event within 5yr	PRLR	SUMO2	14949	829	130	7.21	73	68	5	-1	8.93e-51	1.03e-47	0.65	0	0	-0.0614
With_RT	PRLR-low and no BC event within 5yr	PRLR	IRF8	14949	784	225	11.8	107	84	23	-1	8.39e-50	9.68e-47	0.66	0	0	-0.0737
With_RT	PRLR-low and no BC event within 5yr	PRLR	SP140	14949	482	192	6.19	90	64	26	-1	9.83e-48	1.13e-44	0.69	0	0	-0.0259
With_RT	PRLR-low and no BC event within 5yr	PRLR	COPS5	14949	821	70	3.84	51	50	1	-1	1.31e-47	1.51e-44	0.8	0	0	-0.1101
With_RT	PRLR-low and no BC event within 5yr	PRLR	EBF1	14949	1013	222	15.04	95	90	5	-1	2.07e-47	2.39e-44	0.63	0	0	-0.1051
With_RT	PRLR-low and no BC event within 5yr	PRLR	RBM25	14949	579	168	6.51	64	1	63	1	1.17e-45	1.35e-42	0.75	0	0	0.0852
With_RT	PRLR-low and no BC event within 5yr	PRLR	L3MBTL2	14949	441	151	4.45	59	55	4	-1	1.3e-45	1.5e-42	0.69	0	0	0.077
With_RT	PRLR-low and no BC event within 5yr	PRLR	THRA	14949	244	172	2.81	58	11	47	1	8.02e-45	9.25e-42	0.63	0	0	0.0318
With_RT	PRLR-low and no BC event within 5yr	PRLR	RBM15	14949	380	178	4.52	60	6	54	1	1.92e-43	2.21e-40	0.67	0	0	0.1118
With_RT	PRLR-low and no BC event within 5yr	PRLR	CPSF3	14949	807	94	5.07	53	53	0	-1	1.16e-42	1.34e-39	0.77	0	0	-0.0216
With_RT	PRLR-low and no BC event within 5yr	PRLR	MITF	14949	1104	74	5.46	52	52	0	-1	3.46e-42	3.99e-39	0.8	0	0	0.0081
With_RT	PRLR-low and no BC event within 5yr	PRLR	RUNX2	14949	327	82	1.79	43	5	38	1	1.37e-41	1.58e-38	0.83	0	0	0.0249
With_RT	PRLR-low and no BC event within 5yr	PRLR	CNBP	14949	729	82	4	48	47	1	-1	1.85e-40	2.13e-37	0.65	0	0	-0.1314
With_RT	PRLR-low and no BC event within 5yr	PRLR	TBPL1	14949	493	203	6.69	63	4	59	1	1.43e-39	1.65e-36	0.71	0	0	-0.1648
With_RT	PRLR-low and no BC event within 5yr	PRLR	MAFB	14949	856	220	12.6	84	76	8	-1	1.55e-39	1.79e-36	0.71	0	0	0.0043
With_RT	PRLR-low and no BC event within 5yr	PRLR	LYL1	14949	855	242	13.84	95	78	17	-1	3.99e-38	4.6e-35	0.64	0	0	-0.0441
With_RT	PRLR-low and no BC event within 5yr	PRLR	YBX1	14949	486	254	8.26	67	4	63	1	4.75e-38	5.48e-35	0.64	0	0	-0.2039
With_RT	PRLR-low and no BC event within 5yr	PRLR	ZNF410	14949	65	33	0.14	19	0	19	1	5.73e-38	6.61e-35	1	0	0	0.034
With_RT	PRLR-low and no BC event within 5yr	PRLR	HDGF	14949	828	87	4.82	50	48	2	-1	1.39e-37	1.6e-34	0.64	0	0	0.0231
With_RT	PRLR-low and no BC event within 5yr	PRLR	CD8A	14949	450	102	3.07	52	42	10	-1	3e-37	3.45e-34	0.69	0	0	-0.0535
With_RT	PRLR-low and no BC event within 5yr	PRLR	REPIN1	14949	401	74	1.99	38	36	2	-1	3.75e-37	4.33e-34	0.74	0	0	0.2116
With_RT	PRLR-low and no BC event within 5yr	PRLR	THAP11	14949	364	133	3.24	44	1	43	1	8.11e-37	9.36e-34	0.69	0	0	-0.1641
With_RT	PRLR-low and no BC event within 5yr	PRLR	NPM1	14949	696	235	10.94	81	12	69	1	1.29e-36	1.49e-33	0.69	0	0	-0.1123
With_RT	PRLR-low and no BC event within 5yr	PRLR	PTMA	14949	830	99	5.5	57	50	7	-1	1.53e-36	1.77e-33	0.67	0	0	-0.094
With_RT	PRLR-low and no BC event within 5yr	PRLR	TCF4	14949	931	249	15.51	89	80	9	-1	2.86e-36	3.29e-33	0.7	0	0	0.0377
With_RT	PRLR-low and no BC event within 5yr	PRLR	PHF5A	14949	439	202	5.93	54	2	52	1	1.42e-34	1.64e-31	0.74	0	0	-0.0395
With_RT	PRLR-low and no BC event within 5yr	PRLR	ZFP36L1	14949	786	130	6.84	56	53	3	-1	6.66e-34	7.68e-31	0.6	0	0	-0.0052
With_RT	PRLR-low and no BC event within 5yr	PRLR	URI1	14949	715	129	6.17	54	51	3	-1	6.97e-34	8.04e-31	0.74	0	0	0.0691
With_RT	PRLR-low and no BC event within 5yr	PRLR	PLAGL1	14949	436	123	3.59	44	42	2	-1	8.22e-34	9.48e-31	0.81	0	0	-0.134
With_RT	PRLR-low and no BC event within 5yr	PRLR	CBFA2T2	14949	276	103	1.9	34	0	34	1	9.22e-34	1.06e-30	0.88	0	0	0.1387
With_RT	PRLR-low and no BC event within 5yr	PRLR	PYGO2	14949	721	167	8.05	61	4	57	1	1.7e-33	1.96e-30	0.76	0	0	0.1445
With_RT	PRLR-low and no BC event within 5yr	PRLR	SMAD3	14949	564	128	4.83	47	1	46	1	4.69e-33	5.41e-30	0.67	0	0	-0.0548
With_RT	PRLR-low and no BC event within 5yr	PRLR	LARP7	14949	677	228	10.33	66	63	3	-1	1.75e-32	2.02e-29	0.71	0	0	-0.1507
With_RT	PRLR-low and no BC event within 5yr	PRLR	ZEB2	14949	1103	445	32.83	150	112	38	-1	3.32e-32	3.83e-29	0.62	0	0	-0.2036
With_RT	PRLR-low and no BC event within 5yr	PRLR	GTF2B	14949	550	236	8.68	67	9	58	1	7.52e-32	8.67e-29	0.62	0	0	-0.1853
With_RT	PRLR-low and no BC event within 5yr	PRLR	SNAPC4	14949	503	109	3.67	43	40	3	-1	3.16e-31	3.65e-28	0.84	0	0	0.0698
With_RT	PRLR-low and no BC event within 5yr	PRLR	CENPA	14949	836	189	10.57	69	61	8	-1	1.46e-30	1.69e-27	0.64	0	0	0.0748
With_RT	PRLR-low and no BC event within 5yr	PRLR	ZNF165	14949	669	91	4.07	44	40	4	-1	4.32e-30	4.98e-27	0.67	0	0	0.0321
With_RT	PRLR-low and no BC event within 5yr	PRLR	TWIST1	14949	748	58	2.9	34	34	0	-1	1.18e-29	1.36e-26	0.87	0	0	0.0377
With_RT	PRLR-low and no BC event within 5yr	PRLR	HDAC7	14949	606	156	6.32	48	0	48	1	1.9e-29	2.19e-26	0.76	0	0	0.029
With_RT	PRLR-low and no BC event within 5yr	PRLR	SOX17	14949	390	99	2.58	36	34	2	-1	2.84e-29	3.27e-26	0.81	0	0	-0.1062
With_RT	PRLR-low and no BC event within 5yr	PRLR	ETS2	14949	530	103	3.65	43	38	5	-1	5.68e-29	6.55e-26	0.68	0	0	-0.2212
With_RT	PRLR-low and no BC event within 5yr	PRLR	EGR2	14949	327	76	1.66	31	2	29	1	6.8e-29	7.83e-26	0.96	0	0	-0.0688
With_RT	PRLR-low and no BC event within 5yr	PRLR	RING1	14949	507	115	3.9	42	3	39	1	8.11e-29	9.35e-26	0.72	0	0	0.0062
With_RT	PRLR-low and no BC event within 5yr	PRLR	DMC1	14949	515	70	2.41	41	31	10	-1	3.79e-27	4.37e-24	0.72	0	0	-0.006
With_RT	PRLR-low and no BC event within 5yr	PRLR	SNRNP70	14949	425	199	5.66	62	44	18	-1	5.92e-27	6.83e-24	0.6	0	0	0.0109
With_RT	PRLR-low and no BC event within 5yr	PRLR	SREBF1	14949	285	121	2.31	33	2	31	1	1.37e-26	1.57e-23	0.81	0	0	0.1092
With_RT	PRLR-low and no BC event within 5yr	PRLR	MXD4	14949	323	210	4.54	46	40	6	-1	1.51e-26	1.74e-23	0.7	0	0	0.0011
With_RT	PRLR-low and no BC event within 5yr	PRLR	STAT5A	14949	294	80	1.57	29	27	2	-1	1.56e-26	1.79e-23	0.86	0	0	-0.0416
With_RT	PRLR-low and no BC event within 5yr	PRLR	SMARCA4	14949	605	76	3.08	35	33	2	-1	3.25e-26	3.75e-23	0.76	0	0	0.1136
With_RT	PRLR-low and no BC event within 5yr	PRLR	ZNF264	14949	749	324	16.23	97	27	70	1	4.6e-26	5.31e-23	0.76	0	0	0.1307
With_RT	PRLR-low and no BC event within 5yr	PRLR	SSB	14949	467	146	4.56	48	9	39	1	9.03e-26	1.04e-22	0.68	0	0	-0.1478
With_RT	PRLR-low and no BC event within 5yr	PRLR	PCBP2	14949	435	145	4.22	40	3	37	1	8.04e-25	9.27e-22	0.7	0	0	0.0757
With_RT	PRLR-low and no BC event within 5yr	PRLR	ZNF3	14949	384	142	3.65	43	8	35	1	8.3e-25	9.57e-22	0.74	0	0	0.1128
With_RT	PRLR-low and no BC event within 5yr	PRLR	ZNF493	14949	369	165	4.07	40	4	36	1	4.09e-24	4.71e-21	0.72	0	0	0.0189
With_RT	PRLR-low and no BC event within 5yr	PRLR	DEK	14949	563	219	8.25	58	48	10	-1	1.1e-23	1.26e-20	0.6	0	0	-0.0881
With_RT	PRLR-low and no BC event within 5yr	PRLR	SNAI2	14949	380	120	3.05	45	14	31	1	6.8e-23	7.84e-20	0.7	0	0	-0.1658
With_RT	PRLR-low and no BC event within 5yr	PRLR	ZNF692	14949	854	166	9.48	57	8	49	1	2.04e-22	2.36e-19	0.83	0	0	0.1434
With_RT	PRLR-low and no BC event within 5yr	PRLR	EWSR1	14949	313	197	4.12	42	8	34	1	1.11e-21	1.28e-18	0.79	0	0	0.0049
With_RT	PRLR-low and no BC event within 5yr	PRLR	KMT2C	14949	505	120	4.05	40	7	33	1	2.4e-21	2.77e-18	0.71	0	0	0.0945
With_RT	PRLR-low and no BC event within 5yr	PRLR	NFKBIA	14949	487	134	4.37	43	34	9	-1	3.16e-21	3.64e-18	0.71	0	0	0.1721
With_RT	PRLR-low and no BC event within 5yr	PRLR	H2AZ1	14949	479	122	3.91	38	32	6	-1	9.67e-21	1.12e-17	0.8	0	0	0.0047
With_RT	PRLR-low and no BC event within 5yr	PRLR	PBX4	14949	467	91	2.84	36	28	8	-1	1.16e-20	1.34e-17	0.77	0	0	0.0441
With_RT	PRLR-low and no BC event within 5yr	PRLR	CXXC1	14949	376	208	5.23	43	36	7	-1	3.07e-20	3.54e-17	0.78	0	0	0.0256
With_RT	PRLR-low and no BC event within 5yr	PRLR	DTL	14949	609	86	3.5	29	29	0	-1	1.95e-19	2.24e-16	0.83	0	0	0.0847
With_RT	PRLR-low and no BC event within 5yr	PRLR	LCOR	14949	586	163	6.39	48	38	10	-1	2.28e-19	2.62e-16	0.66	0	0	0.0606
With_RT	PRLR-low and no BC event within 5yr	PRLR	PTBP1	14949	557	254	9.46	61	15	46	1	2.37e-19	2.73e-16	0.78	0	0	0.2266
With_RT	PRLR-low and no BC event within 5yr	PRLR	HNRNPK	14949	625	190	7.94	52	10	42	1	2.66e-19	3.07e-16	0.66	0	0	-0.1317
With_RT	PRLR-low and no BC event within 5yr	PRLR	MECP2	14949	542	181	6.56	55	17	38	1	7.42e-19	8.56e-16	0.74	0	0	0.1284
With_RT	PRLR-low and no BC event within 5yr	PRLR	FOXJ2	14949	615	160	6.58	52	37	15	-1	4.55e-18	5.24e-15	0.72	0	0	0.1446
With_RT	PRLR-low and no BC event within 5yr	PRLR	BRF1	14949	378	104	2.63	30	5	25	1	6.44e-18	7.42e-15	0.81	0	0	0.1393
With_RT	PRLR-low and no BC event within 5yr	PRLR	SETD1A	14949	478	111	3.55	39	11	28	1	7.86e-18	9.06e-15	0.81	0	0	0.0148
With_RT	PRLR-low and no BC event within 5yr	PRLR	FOXO1	14949	632	110	4.65	33	31	2	-1	1.16e-17	1.34e-14	0.81	0	0	0.06
With_RT	PRLR-low and no BC event within 5yr	PRLR	CHD4	14949	605	108	4.37	33	3	30	1	1.84e-17	2.12e-14	0.8	0	0	0.0658
With_RT	PRLR-low and no BC event within 5yr	PRLR	SIN3B	14949	307	97	1.99	27	5	22	1	3.05e-17	3.52e-14	0.84	0	0	0.0563
With_RT	PRLR-low and no BC event within 5yr	PRLR	HMGN1	14949	626	152	6.37	44	35	9	-1	7.41e-17	8.55e-14	0.69	0	0	-0.0195
With_RT	PRLR-low and no BC event within 5yr	PRLR	DDX21	14949	589	183	7.21	51	14	37	1	1.24e-16	1.42e-13	0.68	0	0	-0.186
With_RT	PRLR-low and no BC event within 5yr	PRLR	XRCC5	14949	803	210	11.28	57	46	11	-1	1.47e-16	1.7e-13	0.64	0	0	-0.1588
With_RT	PRLR-low and no BC event within 5yr	PRLR	CASZ1	14949	855	276	15.79	69	14	55	1	2.17e-16	2.51e-13	0.79	0	0	0.1749
With_RT	PRLR-low and no BC event within 5yr	PRLR	STAT4	14949	585	151	5.91	59	26	33	1	4.15e-16	4.79e-13	0.59	0	0	-0.0526
With_RT	PRLR-low and no BC event within 5yr	PRLR	ETS1	14949	804	100	5.38	42	31	11	-1	4.86e-16	5.61e-13	0.75	0	0	-0.0697
With_RT	PRLR-low and no BC event within 5yr	PRLR	TFAP2A	14949	502	190	6.38	50	16	34	1	8.83e-16	1.02e-12	0.71	0	0	0.1543
With_RT	PRLR-low and no BC event within 5yr	PRLR	RFX1	14949	396	159	4.21	39	11	28	1	1.31e-15	1.51e-12	0.83	0	0	0.0307
With_RT	PRLR-low and no BC event within 5yr	PRLR	RAX2	14949	648	95	4.12	38	11	27	1	2.2e-15	2.54e-12	0.72	0	0	0.0305
With_RT	PRLR-low and no BC event within 5yr	PRLR	RUVBL1	14949	960	113	7.26	35	34	1	-1	1.03e-14	1.18e-11	0.78	0	0	0.0567
With_RT	PRLR-low and no BC event within 5yr	PRLR	ZNF618	14949	389	165	4.29	43	17	26	1	1.41e-13	1.63e-10	0.72	0	0	0.1371
With_RT	PRLR-low and no BC event within 5yr	PRLR	ZBTB48	14949	373	128	3.19	25	4	21	1	6.71e-12	7.73e-09	0.87	0	0	0.1783
With_RT	PRLR-low and no BC event within 5yr	PRLR	NCOR2	14949	828	111	6.15	47	19	28	1	7.53e-12	8.68e-09	0.8	0	0	0.0087
With_RT	PRLR-low and no BC event within 5yr	PRLR	TRIM22	14949	686	218	10	58	23	35	1	8.28e-11	9.55e-08	0.63	0	0	-0.1165
With_RT	PRLR-low and no BC event within 5yr	PRLR	ILF3	14949	627	138	5.79	42	26	16	-1	9.66e-11	1.11e-07	0.8	0	0	0.0202
With_RT	PRLR-low and no BC event within 5yr	PRLR	CHD8	14949	540	157	5.67	45	20	25	1	4.01e-10	4.62e-07	0.66	0	0	0.1295
With_RT	PRLR-low and no BC event within 5yr	PRLR	APOBEC3B	14949	485	61	1.98	27	12	15	1	6.7e-10	7.72e-07	0.9	0	0	0.0185
With_RT	PRLR-low and no BC event within 5yr	PRLR	ZNF76	14949	477	142	4.53	34	12	22	1	7.79e-10	8.98e-07	0.8	0	0	0.0354
With_RT	PRLR-low and no BC event within 5yr	PRLR	ZNF324	14949	464	147	4.56	35	13	22	1	9.14e-10	1.05e-06	0.79	0	0	0.0853
With_RT	PRLR-low and no BC event within 5yr	PRLR	KMT2B	14949	289	177	3.42	30	11	19	1	1.52e-09	1.76e-06	0.87	0	0	0.026
With_RT	PRLR-low and no BC event within 5yr	PRLR	NFE2L2	14949	598	389	15.56	81	41	40	-1	1.45e-08	1.67e-05	0.68	0	0	-0.2
With_RT	PRLR-low and no BC event within 5yr	PRLR	ZNF589	14949	587	142	5.58	43	22	21	-1	3.44e-08	3.97e-05	0.72	0	0	-0.0681
With_RT	PRLR-low and no BC event within 5yr	PRLR	MAF	14949	693	218	10.11	51	29	22	-1	3.04e-07	0.00035	0.7	0	0	-0.0883
With_RT	PRLR-low and no BC event within 5yr	PRLR	PRDM6	14949	366	70	1.71	30	27	3	-1	8.49e-26	9.79e-23	0.77	8.2e-17	9.46e-14	0.1605
With_RT	PRLR-low and no BC event within 5yr	PRLR	SP3	14949	770	77	3.97	39	37	2	-1	1.72e-27	1.99e-24	0.7	1.11e-16	1.28e-13	-0.0117
With_RT	PRLR-low and no BC event within 5yr	PRLR	MAX	14949	505	82	2.77	33	31	2	-1	7.46e-25	8.6e-22	0.75	1.11e-16	1.28e-13	-0.1188
With_RT	PRLR-low and no BC event within 5yr	PRLR	E2F2	14949	425	132	3.75	39	33	6	-1	2.9e-22	3.35e-19	0.7	1.11e-16	1.28e-13	0.1106
With_RT	PRLR-low and no BC event within 5yr	PRLR	YEATS4	14949	594	239	9.5	55	20	35	1	2.18e-11	2.51e-08	0.59	1.11e-16	1.28e-13	-0.093
With_RT	PRLR-low and no BC event within 5yr	PRLR	FOXO3	14949	403	180	4.85	37	22	15	-1	3.27e-09	3.78e-06	0.72	1.11e-16	1.28e-13	0.119
With_RT	PRLR-low and no BC event within 5yr	PRLR	SMCHD1	14949	203	76	1.03	24	7	17	1	1.75e-16	2.02e-13	0.81	1.45e-16	1.67e-13	-0.063
With_RT	PRLR-low and no BC event within 5yr	PRLR	MSC	14949	1070	100	7.16	54	54	0	-1	1.23e-35	1.41e-32	0.59	2.22e-16	2.56e-13	-0.0005
With_RT	PRLR-low and no BC event within 5yr	PRLR	SETBP1	14949	421	192	5.41	44	36	8	-1	8.21e-20	9.46e-17	0.65	2.22e-16	2.56e-13	-0.0407
With_RT	PRLR-low and no BC event within 5yr	PRLR	ZKSCAN1	14949	470	90	2.83	23	0	23	1	3.65e-15	4.2e-12	0.9	2.22e-16	2.56e-13	-0.0308
With_RT	PRLR-low and no BC event within 5yr	PRLR	ZNF394	14949	435	57	1.66	23	6	17	1	2.7e-13	3.12e-10	0.89	2.22e-16	2.56e-13	0.0088
With_RT	PRLR-low and no BC event within 5yr	PRLR	RBBP7	14949	826	64	3.54	29	27	2	-1	8.78e-18	1.01e-14	0.79	3.33e-16	3.84e-13	-0.0218
With_RT	PRLR-low and no BC event within 5yr	PRLR	ZNF423	14949	579	104	4.03	35	22	13	-1	5.76e-11	6.64e-08	0.72	3.33e-16	3.84e-13	-0.0324
With_RT	PRLR-low and no BC event within 5yr	PRLR	DMTF1	14949	400	84	2.25	44	3	41	1	2.5e-42	2.88e-39	0.64	4.44e-16	5.12e-13	0.0235
With_RT	PRLR-low and no BC event within 5yr	PRLR	TBX2	14949	371	123	3.05	28	24	4	-1	3.18e-15	3.66e-12	0.81	4.44e-16	5.12e-13	-0.036
With_RT	PRLR-low and no BC event within 5yr	PRLR	ATM	14949	649	105	4.56	38	33	5	-1	5.32e-20	6.13e-17	0.69	5.55e-16	6.4e-13	-0.1744
With_RT	PRLR-low and no BC event within 5yr	PRLR	RBL1	14949	627	37	1.55	18	18	0	-1	1.07e-15	1.23e-12	0.88	6.41e-16	7.4e-13	-0.0575
With_RT	PRLR-low and no BC event within 5yr	PRLR	MCM2	14949	830	92	5.11	50	49	1	-1	2.69e-37	3.1e-34	0.6	6.66e-16	7.68e-13	0.1395
With_RT	PRLR-low and no BC event within 5yr	PRLR	ZFP36L2	14949	594	246	9.77	49	18	31	1	1.27e-08	1.46e-05	0.6	7.77e-16	8.96e-13	-0.0861
With_RT	PRLR-low and no BC event within 5yr	PRLR	ZBTB44	14949	381	30	0.76	14	13	1	-1	1.26e-13	1.46e-10	0.93	8.24e-16	9.5e-13	-0.0389
With_RT	PRLR-low and no BC event within 5yr	PRLR	MED15	14949	293	143	2.8	33	2	31	1	7.9e-24	9.11e-21	0.73	9.99e-16	1.15e-12	-0.0593
With_RT	PRLR-low and no BC event within 5yr	PRLR	MEF2C	14949	1068	52	3.72	24	9	15	1	2.12e-06	0.00245	0.85	1.55e-15	1.79e-12	-0.1013
With_RT	PRLR-low and no BC event within 5yr	PRLR	NR5A2	14949	356	21	0.5	11	11	0	-1	3.42e-13	3.94e-10	0.97	1.65e-15	1.91e-12	0.0322
With_RT	PRLR-low and no BC event within 5yr	PRLR	ZMYND11	14949	550	73	2.69	26	0	26	1	2.44e-19	2.82e-16	0.82	2e-15	2.3e-12	0.0855
With_RT	PRLR-low and no BC event within 5yr	PRLR	IKBKB	14949	416	48	1.34	25	0	25	1	1.09e-26	1.26e-23	0.84	2.33e-15	2.69e-12	0.0564
With_RT	PRLR-low and no BC event within 5yr	PRLR	SP4	14949	694	46	2.14	28	28	0	-1	3.51e-26	4.05e-23	0.79	2.33e-15	2.69e-12	-0.0341
With_RT	PRLR-low and no BC event within 5yr	PRLR	THAP1	14949	492	210	6.91	41	17	24	1	1.13e-07	0.00013	0.65	2.55e-15	2.94e-12	-0.1503
With_RT	PRLR-low and no BC event within 5yr	PRLR	NFIC	14949	534	143	5.11	34	13	21	1	3.65e-08	4.21e-05	0.71	2.66e-15	3.07e-12	0.0972
With_RT	PRLR-low and no BC event within 5yr	PRLR	ELK1	14949	394	88	2.32	34	29	5	-1	2.11e-24	2.43e-21	0.72	2.78e-15	3.2e-12	0.0693
With_RT	PRLR-low and no BC event within 5yr	PRLR	AIRE	14949	581	56	2.18	26	14	12	-1	1.97e-08	2.28e-05	0.81	3.33e-15	3.84e-12	0.0642
With_RT	PRLR-low and no BC event within 5yr	PRLR	BRD2	14949	375	87	2.18	33	1	32	1	2.92e-29	3.37e-26	0.72	3.55e-15	4.1e-12	0.0462
With_RT	PRLR-low and no BC event within 5yr	PRLR	TWIST2	14949	582	111	4.32	38	32	6	-1	1.42e-19	1.63e-16	0.67	3.77e-15	4.35e-12	-0.0653
With_RT	PRLR-low and no BC event within 5yr	PRLR	RERE	14949	389	155	4.03	36	25	11	-1	2.44e-13	2.81e-10	0.69	4.11e-15	4.74e-12	-0.0177
With_RT	PRLR-low and no BC event within 5yr	PRLR	ORC1	14949	393	38	1	23	23	0	-1	2.57e-27	2.96e-24	0.86	6.33e-15	7.3e-12	0.0626
With_RT	PRLR-low and no BC event within 5yr	PRLR	SRPK1	14949	904	67	4.05	29	29	0	-1	2.59e-18	2.99e-15	0.76	6.55e-15	7.55e-12	-0.0137
With_RT	PRLR-low and no BC event within 5yr	PRLR	BANP	14949	302	100	2.02	23	4	19	1	1.09e-13	1.26e-10	0.85	6.55e-15	7.55e-12	0.0792
With_RT	PRLR-low and no BC event within 5yr	PRLR	PRKDC	14949	543	72	2.62	25	24	1	-1	2.64e-17	3.04e-14	0.83	7.77e-15	8.96e-12	0.1449
With_RT	PRLR-low and no BC event within 5yr	PRLR	MBD2	14949	801	161	8.63	45	11	34	1	3.95e-12	4.55e-09	0.61	8.44e-15	9.73e-12	-0.1157
With_RT	PRLR-low and no BC event within 5yr	PRLR	ZFP37	14949	265	89	1.58	20	14	6	-1	5.01e-10	5.77e-07	0.82	9.42e-15	1.09e-11	0.0354
With_RT	PRLR-low and no BC event within 5yr	PRLR	RBPJ	14949	327	86	1.88	30	11	19	1	2.47e-14	2.85e-11	0.75	9.66e-15	1.11e-11	-0.1392
With_RT	PRLR-low and no BC event within 5yr	PRLR	NFE2L3	14949	354	123	2.91	39	32	7	-1	1.16e-24	1.33e-21	0.66	1.1e-14	1.27e-11	0.1264
With_RT	PRLR-low and no BC event within 5yr	PRLR	GTF2A2	14949	295	159	3.14	22	6	16	1	1.02e-07	0.000118	0.86	1.22e-14	1.41e-11	-0.1531
With_RT	PRLR-low and no BC event within 5yr	PRLR	FANCL	14949	145	94	0.91	23	23	0	-1	2.26e-26	2.6e-23	0.85	1.29e-14	1.48e-11	-0.0843
With_RT	PRLR-low and no BC event within 5yr	PRLR	ZNF148	14949	351	71	1.67	24	15	9	-1	7.5e-11	8.64e-08	0.82	1.3e-14	1.5e-11	0.1361
With_RT	PRLR-low and no BC event within 5yr	PRLR	TFEB	14949	452	41	1.24	18	3	15	1	3.96e-13	4.56e-10	0.84	1.88e-14	2.17e-11	-0.0028
With_RT	PRLR-low and no BC event within 5yr	PRLR	RUNX1T1	14949	582	128	4.98	39	22	17	-1	4.11e-09	4.74e-06	0.64	2.11e-14	2.43e-11	-0.0599
With_RT	PRLR-low and no BC event within 5yr	PRLR	ZNF653	14949	456	78	2.38	23	18	5	-1	1.47e-11	1.7e-08	0.83	2.3e-14	2.65e-11	0.1461
With_RT	PRLR-low and no BC event within 5yr	PRLR	RUVBL2	14949	585	94	3.68	34	29	5	-1	1.06e-18	1.22e-15	0.69	2.62e-14	3.02e-11	0.1001
With_RT	PRLR-low and no BC event within 5yr	PRLR	AGO2	14949	395	180	4.76	46	32	14	-1	7.82e-18	9.01e-15	0.59	2.73e-14	3.15e-11	0.0549
With_RT	PRLR-low and no BC event within 5yr	PRLR	YAP1	14949	372	231	5.75	59	52	7	-1	4.33e-35	4.99e-32	0.53	3.11e-14	3.58e-11	-0.0342
With_RT	PRLR-low and no BC event within 5yr	PRLR	CREB1	14949	603	61	2.46	23	15	8	-1	1.29e-08	1.49e-05	0.83	3.12e-14	3.6e-11	0.0725
With_RT	PRLR-low and no BC event within 5yr	PRLR	SGF29	14949	247	119	1.97	22	0	22	1	3.06e-17	3.53e-14	0.85	3.51e-14	4.05e-11	0.1309
With_RT	PRLR-low and no BC event within 5yr	PRLR	SMARCA2	14949	339	70	1.59	24	23	1	-1	4.89e-21	5.63e-18	0.82	4.54e-14	5.24e-11	-0.0927
With_RT	PRLR-low and no BC event within 5yr	PRLR	NIPBL	14949	273	124	2.26	29	15	14	-1	7.68e-09	8.86e-06	0.74	4.97e-14	5.73e-11	0.1267
With_RT	PRLR-low and no BC event within 5yr	PRLR	ILF2	14949	616	109	4.49	42	38	4	-1	1.61e-25	1.85e-22	0.62	6.01e-14	6.93e-11	0.0341
With_RT	PRLR-low and no BC event within 5yr	PRLR	PML	14949	520	180	6.26	32	11	21	1	1.22e-06	0.00141	0.69	6.39e-14	7.37e-11	0.1064
With_RT	PRLR-low and no BC event within 5yr	PRLR	ZNF213	14949	217	67	0.97	28	2	26	1	5.63e-31	6.5e-28	0.75	7.01e-14	8.08e-11	0.274
With_RT	PRLR-low and no BC event within 5yr	PRLR	ZFP1	14949	220	37	0.54	13	13	0	-1	2.78e-15	3.2e-12	0.91	7.19e-14	8.29e-11	-0.119
With_RT	PRLR-low and no BC event within 5yr	PRLR	NR3C1	14949	599	101	4.05	33	27	6	-1	1.72e-15	1.98e-12	0.68	8.12e-14	9.36e-11	-0.0269
With_RT	PRLR-low and no BC event within 5yr	PRLR	KLF4	14949	487	93	3.03	29	25	4	-1	1.4e-16	1.61e-13	0.73	8.78e-14	1.01e-10	-0.044
With_RT	PRLR-low and no BC event within 5yr	PRLR	IFI16	14949	553	152	5.62	41	29	12	-1	2.52e-13	2.91e-10	0.61	9.07e-14	1.05e-10	-0.1887
With_RT	PRLR-low and no BC event within 5yr	PRLR	E4F1	14949	238	99	1.58	25	4	21	1	3.86e-18	4.45e-15	0.78	9.79e-14	1.13e-10	0.2526
With_RT	PRLR-low and no BC event within 5yr	PRLR	PITX1	14949	450	82	2.47	32	32	0	-1	1.03e-27	1.19e-24	0.7	9.88e-14	1.14e-10	0.1374
With_RT	PRLR-low and no BC event within 5yr	PRLR	SUZ12	14949	362	105	2.54	32	11	21	1	6.54e-14	7.54e-11	0.69	1.03e-13	1.18e-10	0.0897
With_RT	PRLR-low and no BC event within 5yr	PRLR	SETDB1	14949	371	82	2.04	28	8	20	1	7.2e-15	8.3e-12	0.75	1.08e-13	1.24e-10	0.0399
With_RT	PRLR-low and no BC event within 5yr	PRLR	ABL1	14949	305	137	2.8	29	14	15	1	1.3e-07	0.00015	0.72	1.26e-13	1.45e-10	0.1224
With_RT	PRLR-low and no BC event within 5yr	PRLR	DR1	14949	712	100	4.76	31	22	9	-1	1.3e-09	1.49e-06	0.7	1.38e-13	1.59e-10	-0.137
With_RT	PRLR-low and no BC event within 5yr	PRLR	UHRF1	14949	474	51	1.62	27	27	0	-1	1.86e-27	2.14e-24	0.75	1.75e-13	2.01e-10	0.1093
With_RT	PRLR-low and no BC event within 5yr	PRLR	NFIL3	14949	213	196	2.79	37	18	19	1	4.86e-11	5.6e-08	0.64	1.83e-13	2.11e-10	-0.0863
With_RT	PRLR-low and no BC event within 5yr	PRLR	UPF1	14949	342	90	2.06	25	5	20	1	1.06e-14	1.22e-11	0.77	1.83e-13	2.11e-10	0.0532
With_RT	PRLR-low and no BC event within 5yr	PRLR	HIF1A	14949	652	126	5.5	32	11	21	1	1.14e-07	0.000131	0.68	1.94e-13	2.24e-10	-0.0924
With_RT	PRLR-low and no BC event within 5yr	PRLR	NBN	14949	378	88	2.23	29	27	2	-1	2.47e-22	2.85e-19	0.72	2.01e-13	2.32e-10	-0.0647
With_RT	PRLR-low and no BC event within 5yr	PRLR	STAT1	14949	268	95	1.7	30	5	25	1	1.29e-22	1.48e-19	0.71	2.33e-13	2.69e-10	0.0449
With_RT	PRLR-low and no BC event within 5yr	PRLR	E2F5	14949	423	151	4.27	35	30	5	-1	2.24e-17	2.59e-14	0.65	2.42e-13	2.79e-10	-0.0201
With_RT	PRLR-low and no BC event within 5yr	PRLR	ME3	14949	345	74	1.71	26	26	0	-1	2.63e-24	3.03e-21	0.72	2.64e-13	3.04e-10	-0.1573
With_RT	PRLR-low and no BC event within 5yr	PRLR	FOXN3	14949	826	102	5.64	39	37	2	-1	3.67e-21	4.24e-18	0.61	4.04e-13	4.66e-10	-0.0707
With_RT	PRLR-low and no BC event within 5yr	PRLR	TEF	14949	301	81	1.63	26	24	2	-1	6.47e-22	7.47e-19	0.76	4.37e-13	5.04e-10	-0.0258
With_RT	PRLR-low and no BC event within 5yr	PRLR	HOXC9	14949	240	77	1.24	17	3	14	1	1.77e-11	2.04e-08	0.83	4.56e-13	5.26e-10	0.082
With_RT	PRLR-low and no BC event within 5yr	PRLR	HIPK2	14949	183	69	0.84	18	13	5	-1	1.92e-12	2.21e-09	0.81	4.87e-13	5.62e-10	0.0628
With_RT	PRLR-low and no BC event within 5yr	PRLR	NELFCD	14949	458	75	2.3	32	30	2	-1	3.32e-26	3.83e-23	0.68	5.97e-13	6.89e-10	0.179
With_RT	PRLR-low and no BC event within 5yr	PRLR	UPF2	14949	320	110	2.35	26	9	17	1	1.74e-10	2.01e-07	0.74	6.1e-13	7.04e-10	0.1384
With_RT	PRLR-low and no BC event within 5yr	PRLR	TOX4	14949	432	52	1.5	22	21	1	-1	2.48e-19	2.86e-16	0.81	6.45e-13	7.44e-10	-0.017
With_RT	PRLR-low and no BC event within 5yr	PRLR	MZF1	14949	282	139	2.62	25	20	5	-1	1.57e-12	1.81e-09	0.75	6.88e-13	7.93e-10	0.0519
With_RT	PRLR-low and no BC event within 5yr	PRLR	COP1	14949	618	83	3.43	26	18	8	-1	5.89e-09	6.8e-06	0.74	7.2e-13	8.31e-10	0.1357
With_RT	PRLR-low and no BC event within 5yr	PRLR	IVNS1ABP	14949	153	160	1.64	29	22	7	-1	6.54e-19	7.54e-16	0.7	7.27e-13	8.38e-10	-0.2067
With_RT	PRLR-low and no BC event within 5yr	PRLR	ING2	14949	355	100	2.37	25	3	22	1	1.31e-15	1.51e-12	0.75	8.6e-13	9.91e-10	-0.1046
With_RT	PRLR-low and no BC event within 5yr	PRLR	POU2AF1	14949	516	94	3.24	37	25	12	-1	7.11e-16	8.2e-13	0.62	8.7e-13	1e-09	0.0127
With_RT	PRLR-low and no BC event within 5yr	PRLR	TAF2	14949	364	69	1.68	29	27	2	-1	4.6e-26	5.3e-23	0.7	9.38e-13	1.08e-09	-0.066
With_RT	PRLR-low and no BC event within 5yr	PRLR	ZNF160	14949	363	81	1.97	24	21	3	-1	2.51e-16	2.89e-13	0.76	9.73e-13	1.12e-09	0.1065
With_RT	PRLR-low and no BC event within 5yr	PRLR	FOXM1	14949	810	78	4.23	31	28	3	-1	2.06e-16	2.37e-13	0.67	1.15e-12	1.32e-09	0.1217
With_RT	PRLR-low and no BC event within 5yr	PRLR	RORA	14949	317	132	2.8	27	13	14	1	8.06e-07	0.000929	0.72	1.15e-12	1.33e-09	-0.179
With_RT	PRLR-low and no BC event within 5yr	PRLR	HMG20B	14949	644	111	4.78	38	5	33	1	2.9e-19	3.34e-16	0.61	1.16e-12	1.34e-09	0.171
With_RT	PRLR-low and no BC event within 5yr	PRLR	BHLHE22	14949	544	83	3.02	30	21	9	-1	1.23e-12	1.42e-09	0.68	1.27e-12	1.46e-09	-0.0596
With_RT	PRLR-low and no BC event within 5yr	PRLR	EP400	14949	363	115	2.79	21	5	16	1	1.77e-08	2.04e-05	0.81	1.36e-12	1.57e-09	-0.0061
With_RT	PRLR-low and no BC event within 5yr	PRLR	KMT2A	14949	162	98	1.06	14	11	3	-1	8.56e-09	9.87e-06	0.87	2.01e-12	2.32e-09	-0.0984
With_RT	PRLR-low and no BC event within 5yr	PRLR	GMEB1	14949	267	112	2	29	4	25	1	9.74e-21	1.12e-17	0.69	2.33e-12	2.68e-09	0.0228
With_RT	PRLR-low and no BC event within 5yr	PRLR	BATF3	14949	635	42	1.78	19	0	19	1	1.18e-15	1.36e-12	0.84	3.15e-12	3.63e-09	-0.0372
With_RT	PRLR-low and no BC event within 5yr	PRLR	HIC1	14949	261	35	0.61	9	8	1	-1	1.21e-07	0.00014	0.95	3.15e-12	3.63e-09	-0.037
With_RT	PRLR-low and no BC event within 5yr	PRLR	MYC	14949	407	172	4.68	35	13	22	1	1.65e-09	1.91e-06	0.62	3.28e-12	3.78e-09	-0.1394
With_RT	PRLR-low and no BC event within 5yr	PRLR	NELFB	14949	234	74	1.16	27	1	26	1	9.57e-29	1.1e-25	0.72	3.68e-12	4.24e-09	0.0061
With_RT	PRLR-low and no BC event within 5yr	PRLR	BRD1	14949	346	36	0.83	19	18	1	-1	1.46e-20	1.68e-17	0.79	3.87e-12	4.46e-09	-0.0317
With_RT	PRLR-low and no BC event within 5yr	PRLR	MAZ	14949	517	142	4.91	34	18	16	-1	1.96e-06	0.00226	0.63	4.32e-12	4.98e-09	0.0343
With_RT	PRLR-low and no BC event within 5yr	PRLR	GMEB2	14949	235	150	2.36	25	12	13	1	7.01e-07	0.000809	0.73	4.95e-12	5.71e-09	0.2031
With_RT	PRLR-low and no BC event within 5yr	PRLR	CDC5L	14949	623	72	3	23	22	1	-1	7.62e-14	8.78e-11	0.76	5.49e-12	6.33e-09	-0.1329
With_RT	PRLR-low and no BC event within 5yr	PRLR	CBFB	14949	128	149	1.28	20	4	16	1	1.51e-13	1.74e-10	0.81	5.58e-12	6.44e-09	-0.2857
With_RT	PRLR-low and no BC event within 5yr	PRLR	ZNF669	14949	593	64	2.54	24	5	19	1	2.9e-12	3.35e-09	0.74	5.91e-12	6.82e-09	0.0581
With_RT	PRLR-low and no BC event within 5yr	PRLR	TTF2	14949	519	56	1.94	23	21	2	-1	6.56e-17	7.57e-14	0.76	6.41e-12	7.39e-09	0.0604
With_RT	PRLR-low and no BC event within 5yr	PRLR	AURKAIP1	14949	209	158	2.21	22	15	7	-1	5.84e-09	6.74e-06	0.77	6.63e-12	7.65e-09	0.2083
With_RT	PRLR-low and no BC event within 5yr	PRLR	AHR	14949	550	114	4.19	29	8	21	1	9.2e-10	1.06e-06	0.67	6.87e-12	7.92e-09	0.0472
With_RT	PRLR-low and no BC event within 5yr	PRLR	CDK12	14949	196	44	0.58	16	13	3	-1	8.25e-15	9.51e-12	0.81	7.42e-12	8.56e-09	0.0547
With_RT	PRLR-low and no BC event within 5yr	PRLR	CRTC1	14949	142	53	0.5	11	8	3	-1	3.36e-08	3.87e-05	0.91	8.36e-12	9.64e-09	0.0555
With_RT	PRLR-low and no BC event within 5yr	PRLR	EBP	14949	411	84	2.31	24	18	6	-1	1e-11	1.16e-08	0.74	8.72e-12	1.01e-08	0.078
With_RT	PRLR-low and no BC event within 5yr	PRLR	TRRAP	14949	245	93	1.52	29	8	21	1	1.76e-18	2.03e-15	0.67	9.01e-12	1.04e-08	0.0607
With_RT	PRLR-low and no BC event within 5yr	PRLR	ZBTB40	14949	273	125	2.28	26	12	14	1	6.6e-08	7.61e-05	0.7	9.23e-12	1.06e-08	0.0372
With_RT	PRLR-low and no BC event within 5yr	PRLR	ZNF544	14949	739	60	2.97	24	24	0	-1	2.1e-16	2.42e-13	0.74	9.45e-12	1.09e-08	0.1963
With_RT	PRLR-low and no BC event within 5yr	PRLR	HOXD8	14949	151	47	0.47	17	17	0	-1	9.97e-23	1.15e-19	0.83	9.58e-12	1.1e-08	0.007
With_RT	PRLR-low and no BC event within 5yr	PRLR	CIITA	14949	630	26	1.1	15	1	14	1	2.92e-13	3.37e-10	0.93	1e-11	1.16e-08	-0.0061
With_RT	PRLR-low and no BC event within 5yr	PRLR	SPIB	14949	397	47	1.25	22	17	5	-1	1.53e-15	1.77e-12	0.77	1.04e-11	1.2e-08	0.0345
With_RT	PRLR-low and no BC event within 5yr	PRLR	PA2G4	14949	192	113	1.45	25	14	11	-1	1.86e-10	2.15e-07	0.72	1.15e-11	1.32e-08	0.0701
With_RT	PRLR-low and no BC event within 5yr	PRLR	ARID4B	14949	487	50	1.63	24	0	24	1	6.47e-23	7.46e-20	0.73	1.16e-11	1.33e-08	0.0928
With_RT	PRLR-low and no BC event within 5yr	PRLR	GABPB2	14949	777	88	4.57	32	6	26	1	1.84e-13	2.12e-10	0.63	1.17e-11	1.35e-08	0.0713
With_RT	PRLR-low and no BC event within 5yr	PRLR	SRF	14949	408	98	2.67	35	31	4	-1	6.29e-25	7.25e-22	0.61	1.21e-11	1.4e-08	-0.1118
With_RT	PRLR-low and no BC event within 5yr	PRLR	EBNA1BP2	14949	703	95	4.47	40	30	10	-1	2.11e-17	2.43e-14	0.57	1.35e-11	1.56e-08	0.0758
With_RT	PRLR-low and no BC event within 5yr	PRLR	TP63	14949	129	96	0.83	26	1	25	1	9.9e-31	1.14e-27	0.71	1.52e-11	1.76e-08	0.0256
With_RT	PRLR-low and no BC event within 5yr	PRLR	CARM1	14949	181	112	1.36	29	24	5	-1	1.43e-23	1.65e-20	0.66	2.01e-11	2.32e-08	0.0764
With_RT	PRLR-low and no BC event within 5yr	PRLR	ZMYM3	14949	492	98	3.23	31	2	29	1	3.39e-20	3.91e-17	0.64	2.09e-11	2.41e-08	0.0736
With_RT	PRLR-low and no BC event within 5yr	PRLR	ZNF577	14949	404	60	1.62	22	6	16	1	3.04e-12	3.51e-09	0.75	2.33e-11	2.69e-08	-0.0045
With_RT	PRLR-low and no BC event within 5yr	PRLR	OGG1	14949	669	57	2.55	24	2	22	1	1.18e-15	1.36e-12	0.72	2.93e-11	3.38e-08	-0.0049
With_RT	PRLR-low and no BC event within 5yr	PRLR	ZNF22	14949	264	196	3.46	34	28	6	-1	9.43e-18	1.09e-14	0.61	3.28e-11	3.78e-08	-0.0722
With_RT	PRLR-low and no BC event within 5yr	PRLR	LMO2	14949	693	66	3.06	27	25	2	-1	5.12e-17	5.9e-14	0.67	3.42e-11	3.95e-08	-0.1688
With_RT	PRLR-low and no BC event within 5yr	PRLR	PPARD	14949	225	137	2.06	21	11	10	-1	7.07e-06	0.00815	0.76	3.55e-11	4.09e-08	0.0871
With_RT	PRLR-low and no BC event within 5yr	PRLR	TRIP13	14949	729	73	3.56	21	21	0	-1	2.09e-11	2.41e-08	0.76	4.04e-11	4.65e-08	0.1206
With_RT	PRLR-low and no BC event within 5yr	PRLR	KLF2	14949	1067	82	5.85	33	28	5	-1	8.99e-13	1.04e-09	0.61	4.67e-11	5.38e-08	0.0234
With_RT	PRLR-low and no BC event within 5yr	PRLR	CCND2	14949	525	95	3.34	27	20	7	-1	8.41e-11	9.7e-08	0.67	5.11e-11	5.89e-08	-0.0506
With_RT	PRLR-low and no BC event within 5yr	PRLR	COPS2	14949	831	56	3.11	26	26	0	-1	2.16e-18	2.5e-15	0.68	6.32e-11	7.29e-08	-0.1327
With_RT	PRLR-low and no BC event within 5yr	PRLR	CEBPZ	14949	347	99	2.3	24	11	13	1	4.65e-07	0.000536	0.71	7.16e-11	8.26e-08	-0.0189
With_RT	PRLR-low and no BC event within 5yr	PRLR	KHSRP	14949	336	108	2.43	22	18	4	-1	3.03e-11	3.49e-08	0.73	7.52e-11	8.67e-08	0.1965
With_RT	PRLR-low and no BC event within 5yr	PRLR	FOXK1	14949	610	54	2.2	20	13	7	-1	1.81e-07	0.000209	0.77	7.65e-11	8.82e-08	0.0477
With_RT	PRLR-low and no BC event within 5yr	PRLR	GABPB1	14949	610	184	7.51	38	31	7	-1	1.54e-11	1.78e-08	0.56	7.68e-11	8.85e-08	-0.0026
With_RT	PRLR-low and no BC event within 5yr	PRLR	PARP1	14949	433	133	3.85	31	26	5	-1	8.42e-15	9.71e-12	0.62	8.08e-11	9.32e-08	0.1243
With_RT	PRLR-low and no BC event within 5yr	PRLR	HOPX	14949	285	133	2.54	23	2	21	1	7.98e-14	9.21e-11	0.73	8.12e-11	9.36e-08	-0.0452
With_RT	PRLR-low and no BC event within 5yr	PRLR	AATF	14949	189	91	1.15	24	6	18	1	6.35e-17	7.32e-14	0.71	8.22e-11	9.48e-08	0.1456
With_RT	PRLR-low and no BC event within 5yr	PRLR	ADA2	14949	627	86	3.61	26	25	1	-1	6.38e-15	7.35e-12	0.67	8.56e-11	9.87e-08	-0.0928
With_RT	PRLR-low and no BC event within 5yr	PRLR	ZNF785	14949	144	15	0.14	6	5	1	-1	2.15e-07	0.000248	0.99	8.56e-11	9.87e-08	0.0753
With_RT	PRLR-low and no BC event within 5yr	PRLR	PHF2	14949	309	66	1.36	27	27	0	-1	1.24e-28	1.43e-25	0.65	9.17e-11	1.06e-07	-0.071
With_RT	PRLR-low and no BC event within 5yr	PRLR	ZNF341	14949	316	95	2.01	16	12	4	-1	7.36e-07	0.000848	0.85	1.16e-10	1.34e-07	0.1511
With_RT	PRLR-low and no BC event within 5yr	PRLR	PTPRA	14949	304	149	3.03	27	0	27	1	2.55e-18	2.94e-15	0.66	1.22e-10	1.41e-07	0.0303
With_RT	PRLR-low and no BC event within 5yr	PRLR	EZH2	14949	669	70	3.13	29	29	0	-1	2.96e-21	3.41e-18	0.63	1.45e-10	1.67e-07	0.0405
With_RT	PRLR-low and no BC event within 5yr	PRLR	RAD21	14949	729	73	3.56	24	24	0	-1	2.77e-14	3.2e-11	0.69	1.57e-10	1.81e-07	-0.0818
With_RT	PRLR-low and no BC event within 5yr	PRLR	TUBG1	14949	512	68	2.33	27	27	0	-1	2.56e-22	2.96e-19	0.65	1.73e-10	1.99e-07	0.1758
With_RT	PRLR-low and no BC event within 5yr	PRLR	HMCES	14949	305	118	2.41	28	20	8	-1	2.83e-13	3.26e-10	0.65	1.73e-10	2e-07	0.1384
With_RT	PRLR-low and no BC event within 5yr	PRLR	KDM5B	14949	400	150	4.01	32	7	25	1	2.11e-13	2.43e-10	0.61	1.92e-10	2.21e-07	0.1932
With_RT	PRLR-low and no BC event within 5yr	PRLR	BPTF	14949	207	46	0.64	10	10	0	-1	5.51e-10	6.35e-07	0.91	2.06e-10	2.38e-07	-0.1029
With_RT	PRLR-low and no BC event within 5yr	PRLR	RUNX1	14949	370	115	2.85	24	5	19	1	5.27e-11	6.08e-08	0.69	2.28e-10	2.62e-07	0.0697
With_RT	PRLR-low and no BC event within 5yr	PRLR	SUGP1	14949	132	48	0.42	11	6	5	-1	3.83e-06	0.00441	0.87	2.82e-10	3.26e-07	0.0853
With_RT	PRLR-low and no BC event within 5yr	PRLR	HLF	14949	270	82	1.48	20	19	1	-1	2.85e-16	3.29e-13	0.71	3e-10	3.45e-07	-0.0493
With_RT	PRLR-low and no BC event within 5yr	PRLR	GRHL1	14949	405	69	1.87	29	28	1	-1	3.17e-26	3.65e-23	0.61	3.11e-10	3.59e-07	0.0247
With_RT	PRLR-low and no BC event within 5yr	PRLR	DNMT3B	14949	271	85	1.54	13	12	1	-1	4.01e-08	4.62e-05	0.82	3.37e-10	3.88e-07	0.246
With_RT	PRLR-low and no BC event within 5yr	PRLR	SNAPC1	14949	341	63	1.44	19	3	16	1	5.25e-13	6.05e-10	0.76	3.48e-10	4.02e-07	0.0449
With_RT	PRLR-low and no BC event within 5yr	PRLR	IRF9	14949	111	43	0.32	17	3	14	1	4.35e-20	5.02e-17	0.75	3.58e-10	4.13e-07	0.0247
With_RT	PRLR-low and no BC event within 5yr	PRLR	ZGPAT	14949	159	54	0.57	8	6	2	-1	2.23e-05	0.0257	0.94	3.64e-10	4.2e-07	0.0943
With_RT	PRLR-low and no BC event within 5yr	PRLR	NCOA3	14949	278	153	2.85	30	16	14	-1	2.6e-08	2.99e-05	0.61	3.67e-10	4.23e-07	0.131
With_RT	PRLR-low and no BC event within 5yr	PRLR	ZNF770	14949	277	176	3.26	42	40	2	-1	2.22e-32	2.56e-29	0.54	3.81e-10	4.4e-07	-0.0755
With_RT	PRLR-low and no BC event within 5yr	PRLR	PURA	14949	341	77	1.76	24	20	4	-1	3.78e-16	4.36e-13	0.65	4.78e-10	5.51e-07	-0.1202
With_RT	PRLR-low and no BC event within 5yr	PRLR	BCL11B	14949	783	36	1.89	18	0	18	1	2.71e-14	3.12e-11	0.78	4.91e-10	5.66e-07	-0.1357
With_RT	PRLR-low and no BC event within 5yr	PRLR	TCF7L2	14949	240	68	1.09	16	16	0	-1	8.26e-15	9.53e-12	0.76	5.17e-10	5.96e-07	-0.0283
With_RT	PRLR-low and no BC event within 5yr	PRLR	KLF9	14949	430	75	2.16	19	12	7	-1	1.39e-06	0.00161	0.76	5.23e-10	6.03e-07	-0.0737
With_RT	PRLR-low and no BC event within 5yr	PRLR	BAP1	14949	237	84	1.33	22	18	4	-1	7.87e-16	9.08e-13	0.71	5.26e-10	6.07e-07	-0.0233
With_RT	PRLR-low and no BC event within 5yr	PRLR	XRCC6	14949	410	34	0.93	10	7	3	-1	3.14e-05	0.0362	0.89	5.58e-10	6.43e-07	-0.0663
With_RT	PRLR-low and no BC event within 5yr	PRLR	TAZ	14949	402	99	2.66	20	5	15	1	5.89e-08	6.79e-05	0.73	5.73e-10	6.6e-07	0.0774
With_RT	PRLR-low and no BC event within 5yr	PRLR	PIAS1	14949	369	54	1.33	16	10	6	-1	6.76e-07	0.00078	0.82	6.63e-10	7.65e-07	-0.0274
With_RT	PRLR-low and no BC event within 5yr	PRLR	PPARG	14949	711	86	4.09	24	21	3	-1	3.86e-10	4.45e-07	0.67	6.73e-10	7.75e-07	0.0055
With_RT	PRLR-low and no BC event within 5yr	PRLR	CAT	14949	275	134	2.47	22	15	7	-1	2.46e-08	2.84e-05	0.7	6.98e-10	8.04e-07	-0.1795
With_RT	PRLR-low and no BC event within 5yr	PRLR	NVL	14949	826	61	3.37	22	18	4	-1	2.65e-09	3.06e-06	0.7	7.12e-10	8.21e-07	0.257
With_RT	PRLR-low and no BC event within 5yr	PRLR	MAFF	14949	475	80	2.54	18	5	13	1	1.29e-06	0.00149	0.77	7.26e-10	8.37e-07	-0.0486
With_RT	PRLR-low and no BC event within 5yr	PRLR	GLI2	14949	485	27	0.88	17	16	1	-1	1.11e-17	1.28e-14	0.8	7.59e-10	8.75e-07	0.1062
With_RT	PRLR-low and no BC event within 5yr	PRLR	ATF1	14949	720	45	2.17	18	18	0	-1	7.96e-13	9.18e-10	0.77	8.35e-10	9.63e-07	-0.0621
With_RT	PRLR-low and no BC event within 5yr	PRLR	MPHOSPH8	14949	457	84	2.57	24	20	4	-1	5.94e-13	6.84e-10	0.66	9.35e-10	1.08e-06	0.0065
With_RT	PRLR-low and no BC event within 5yr	PRLR	EGR1	14949	383	49	1.26	13	13	0	-1	1.91e-10	2.2e-07	0.9	9.48e-10	1.09e-06	-0.0576
With_RT	PRLR-low and no BC event within 5yr	PRLR	ZNF652	14949	624	64	2.67	24	8	16	1	5.3e-09	6.11e-06	0.66	9.8e-10	1.13e-06	0.0539
With_RT	PRLR-low and no BC event within 5yr	PRLR	BCHE	14949	240	34	0.55	11	11	0	-1	3e-12	3.46e-09	0.87	1e-09	1.15e-06	-0.0445
With_RT	PRLR-low and no BC event within 5yr	PRLR	CHAF1B	14949	401	62	1.66	21	20	1	-1	7.62e-17	8.79e-14	0.71	1.03e-09	1.19e-06	0.1309
With_RT	PRLR-low and no BC event within 5yr	PRLR	JUND	14949	233	69	1.08	16	4	12	1	6.23e-10	7.19e-07	0.81	1.05e-09	1.21e-06	0.0381
With_RT	PRLR-low and no BC event within 5yr	PRLR	PHF21A	14949	181	78	0.94	18	1	17	1	3.98e-17	4.59e-14	0.76	1.24e-09	1.43e-06	-0.0532
With_RT	PRLR-low and no BC event within 5yr	PRLR	RUNX3	14949	581	78	3.03	32	0	32	1	4.67e-25	5.39e-22	0.57	1.28e-09	1.47e-06	-0.0728
With_RT	PRLR-low and no BC event within 5yr	PRLR	MSX1	14949	726	23	1.12	14	14	0	-1	1.95e-13	2.25e-10	0.86	1.3e-09	1.5e-06	-0.0155
With_RT	PRLR-low and no BC event within 5yr	PRLR	KLF12	14949	525	70	2.46	25	14	11	-1	1.16e-07	0.000133	0.64	1.33e-09	1.54e-06	0.0896
With_RT	PRLR-low and no BC event within 5yr	PRLR	SLC30A9	14949	177	90	1.07	20	16	4	-1	7.54e-15	8.7e-12	0.73	1.43e-09	1.64e-06	-0.0898
With_RT	PRLR-low and no BC event within 5yr	PRLR	SND1	14949	194	56	0.73	14	13	1	-1	2.29e-13	2.64e-10	0.79	1.47e-09	1.7e-06	0.0218
With_RT	PRLR-low and no BC event within 5yr	PRLR	FOSB	14949	174	16	0.19	7	0	7	1	2.69e-10	3.1e-07	0.95	1.6e-09	1.85e-06	-0.0022
With_RT	PRLR-low and no BC event within 5yr	PRLR	ID3	14949	268	102	1.83	20	6	14	1	3.67e-09	4.24e-06	0.72	1.65e-09	1.91e-06	-0.1297
With_RT	PRLR-low and no BC event within 5yr	PRLR	ZNF433	14949	141	103	0.97	21	18	3	-1	3.2e-18	3.69e-15	0.67	1.77e-09	2.05e-06	0.1455
With_RT	PRLR-low and no BC event within 5yr	PRLR	CHD1	14949	577	72	2.78	26	22	4	-1	1.59e-14	1.84e-11	0.63	1.82e-09	2.1e-06	0.0532
With_RT	PRLR-low and no BC event within 5yr	PRLR	KDM1A	14949	388	92	2.39	21	16	5	-1	1.63e-09	1.88e-06	0.7	1.83e-09	2.11e-06	0.1152
With_RT	PRLR-low and no BC event within 5yr	PRLR	STAT5B	14949	340	127	2.89	33	25	8	-1	8.58e-17	9.89e-14	0.56	2.02e-09	2.33e-06	-0.1567
With_RT	PRLR-low and no BC event within 5yr	PRLR	PEX2	14949	317	98	2.08	24	16	8	-1	2.26e-10	2.61e-07	0.65	2.14e-09	2.47e-06	-0.1185
With_RT	PRLR-low and no BC event within 5yr	PRLR	SRCAP	14949	209	121	1.69	26	1	25	1	1.66e-22	1.92e-19	0.63	2.28e-09	2.63e-06	0.0754
With_RT	PRLR-low and no BC event within 5yr	PRLR	NOTCH3	14949	175	96	1.12	12	3	9	1	1.82e-06	0.0021	0.82	2.37e-09	2.74e-06	0.1117
With_RT	PRLR-low and no BC event within 5yr	PRLR	MTF1	14949	399	100	2.67	26	3	23	1	1.29e-15	1.49e-12	0.62	2.51e-09	2.89e-06	0.0743
With_RT	PRLR-low and no BC event within 5yr	PRLR	XPC	14949	310	106	2.2	31	28	3	-1	1.7e-23	1.96e-20	0.57	2.66e-09	3.07e-06	-0.0139
With_RT	PRLR-low and no BC event within 5yr	PRLR	KAT8	14949	400	49	1.31	23	1	22	1	3.66e-22	4.22e-19	0.67	2.76e-09	3.18e-06	0.071
With_RT	PRLR-low and no BC event within 5yr	PRLR	PTEN	14949	125	119	1	23	8	15	1	5.77e-14	6.65e-11	0.66	2.98e-09	3.44e-06	-0.0826
With_RT	PRLR-low and no BC event within 5yr	PRLR	USP7	14949	307	81	1.66	23	1	22	1	4.42e-19	5.1e-16	0.66	3.04e-09	3.51e-06	0.172
With_RT	PRLR-low and no BC event within 5yr	PRLR	SAFB	14949	318	77	1.64	20	8	12	1	7.44e-08	8.58e-05	0.71	3.08e-09	3.55e-06	-0.0387
With_RT	PRLR-low and no BC event within 5yr	PRLR	FOXC1	14949	298	157	3.13	47	27	20	-1	6.22e-18	7.17e-15	0.47	3.34e-09	3.85e-06	-0.145
With_RT	PRLR-low and no BC event within 5yr	PRLR	KLF10	14949	569	128	4.87	30	12	18	1	1.66e-06	0.00191	0.57	3.45e-09	3.98e-06	-0.129
With_RT	PRLR-low and no BC event within 5yr	PRLR	TRPS1	14949	231	112	1.73	24	19	5	-1	7.3e-15	8.42e-12	0.65	3.62e-09	4.18e-06	-0.0089
With_RT	PRLR-low and no BC event within 5yr	PRLR	REST	14949	260	39	0.68	10	10	0	-1	8.69e-10	1e-06	0.87	3.75e-09	4.32e-06	-0.0017
With_RT	PRLR-low and no BC event within 5yr	PRLR	CTBP1	14949	364	35	0.85	14	2	12	1	1.83e-11	2.11e-08	0.84	3.83e-09	4.41e-06	-0.0713
With_RT	PRLR-low and no BC event within 5yr	PRLR	HDAC8	14949	116	86	0.67	16	13	3	-1	1.01e-13	1.16e-10	0.73	4.16e-09	4.8e-06	-0.0502
With_RT	PRLR-low and no BC event within 5yr	PRLR	UBE2I	14949	174	95	1.11	18	2	16	1	1.41e-14	1.62e-11	0.7	4.28e-09	4.93e-06	0.1563
With_RT	PRLR-low and no BC event within 5yr	PRLR	MBD4	14949	578	37	1.43	15	3	12	1	7.62e-09	8.78e-06	0.8	4.51e-09	5.2e-06	0.0376
With_RT	PRLR-low and no BC event within 5yr	PRLR	SOX10	14949	242	143	2.31	53	37	16	-1	1.84e-34	2.12e-31	0.46	4.6e-09	5.31e-06	-0.1197
With_RT	PRLR-low and no BC event within 5yr	PRLR	YBX3	14949	213	182	2.59	31	18	13	-1	1.15e-10	1.32e-07	0.56	4.83e-09	5.56e-06	-0.0496
With_RT	PRLR-low and no BC event within 5yr	PRLR	GRHL2	14949	585	59	2.31	29	29	0	-1	1.52e-25	1.76e-22	0.58	4.99e-09	5.75e-06	0.177
With_RT	PRLR-low and no BC event within 5yr	PRLR	RARB	14949	249	107	1.78	31	1	30	1	7.82e-29	9.02e-26	0.56	5e-09	5.77e-06	-0.0971
With_RT	PRLR-low and no BC event within 5yr	PRLR	ZNF223	14949	385	61	1.57	21	4	17	1	1.3e-13	1.49e-10	0.68	5.15e-09	5.94e-06	0.0191
With_RT	PRLR-low and no BC event within 5yr	PRLR	SRSF1	14949	463	120	3.72	34	22	12	-1	1.47e-11	1.7e-08	0.54	5.41e-09	6.24e-06	0.0454
With_RT	PRLR-low and no BC event within 5yr	PRLR	TFDP1	14949	396	81	2.15	17	11	6	-1	9.01e-06	0.0104	0.76	5.47e-09	6.31e-06	-0.0786
With_RT	PRLR-low and no BC event within 5yr	PRLR	PAWR	14949	225	117	1.76	26	3	23	1	1.59e-19	1.84e-16	0.6	5.73e-09	6.6e-06	0.2139
With_RT	PRLR-low and no BC event within 5yr	PRLR	KDM4B	14949	191	80	1.02	17	1	16	1	3.53e-15	4.07e-12	0.75	5.73e-09	6.61e-06	0.1522
With_RT	PRLR-low and no BC event within 5yr	PRLR	ZNF16	14949	208	70	0.97	15	5	10	1	4.2e-08	4.84e-05	0.74	6.13e-09	7.07e-06	0.0959
With_RT	PRLR-low and no BC event within 5yr	PRLR	SMC3	14949	205	77	1.06	18	8	10	1	9.32e-08	0.000107	0.73	6.17e-09	7.12e-06	-0.152
With_RT	PRLR-low and no BC event within 5yr	PRLR	TAF9B	14949	230	59	0.91	13	6	7	1	3.22e-05	0.0371	0.86	6.2e-09	7.15e-06	-0.0797
With_RT	PRLR-low and no BC event within 5yr	PRLR	ZFP36	14949	400	52	1.39	17	9	8	-1	8.53e-06	0.00984	0.75	6.37e-09	7.34e-06	-0.0487
With_RT	PRLR-low and no BC event within 5yr	PRLR	SPEN	14949	251	58	0.97	17	3	14	1	5.18e-13	5.97e-10	0.75	6.57e-09	7.58e-06	-0.0984
With_RT	PRLR-low and no BC event within 5yr	PRLR	EIF2AK2	14949	221	72	1.06	15	3	12	1	5.69e-10	6.56e-07	0.8	6.76e-09	7.8e-06	0.0879
With_RT	PRLR-low and no BC event within 5yr	PRLR	HNRNPH1	14949	181	49	0.59	16	16	0	-1	2.58e-19	2.97e-16	0.72	7.08e-09	8.16e-06	-0.0495
With_RT	PRLR-low and no BC event within 5yr	PRLR	ARRB1	14949	400	96	2.57	28	27	1	-1	1.43e-20	1.65e-17	0.58	7.56e-09	8.71e-06	0.0555
With_RT	PRLR-low and no BC event within 5yr	PRLR	ELF4	14949	262	79	1.38	18	13	5	-1	1.03e-09	1.19e-06	0.73	7.75e-09	8.93e-06	0.0472
With_RT	PRLR-low and no BC event within 5yr	PRLR	RREB1	14949	99	52	0.34	12	1	11	1	2.93e-14	3.38e-11	0.8	8.97e-09	1.03e-05	-0.0307
With_RT	PRLR-low and no BC event within 5yr	PRLR	MYH11	14949	402	95	2.55	22	13	9	-1	1.5e-06	0.00173	0.65	9.97e-09	1.15e-05	-0.0351
With_RT	PRLR-low and no BC event within 5yr	PRLR	CDK9	14949	226	82	1.24	22	21	1	-1	1.87e-20	2.16e-17	0.63	1.12e-08	1.29e-05	-0.0339
With_RT	PRLR-low and no BC event within 5yr	PRLR	CDK6	14949	272	87	1.58	21	5	16	1	3.46e-12	3.99e-09	0.64	1.15e-08	1.32e-05	-0.0972
With_RT	PRLR-low and no BC event within 5yr	PRLR	HHEX	14949	662	70	3.1	30	27	3	-1	5.05e-19	5.82e-16	0.56	1.16e-08	1.34e-05	-0.1236
With_RT	PRLR-low and no BC event within 5yr	PRLR	CNOT8	14949	330	58	1.28	22	22	0	-1	5.01e-22	5.78e-19	0.65	1.2e-08	1.39e-05	-0.0535
With_RT	PRLR-low and no BC event within 5yr	PRLR	PMEPA1	14949	184	60	0.74	25	23	2	-1	4.58e-29	5.28e-26	0.62	1.2e-08	1.39e-05	0.2295
With_RT	PRLR-low and no BC event within 5yr	PRLR	CCAR2	14949	173	74	0.86	17	1	16	1	1.93e-16	2.22e-13	0.69	1.39e-08	1.61e-05	0.0086
With_RT	PRLR-low and no BC event within 5yr	PRLR	PAX7	14949	399	122	3.26	35	3	32	1	3.63e-23	4.19e-20	0.52	1.42e-08	1.63e-05	0.0145
With_RT	PRLR-low and no BC event within 5yr	PRLR	SRSF4	14949	219	155	2.27	29	15	14	-1	8.47e-09	9.77e-06	0.57	1.46e-08	1.68e-05	-0.116
With_RT	PRLR-low and no BC event within 5yr	PRLR	ZNF282	14949	256	68	1.16	12	9	3	-1	2.25e-06	0.00259	0.79	1.5e-08	1.73e-05	0.1233
With_RT	PRLR-low and no BC event within 5yr	PRLR	EED	14949	789	45	2.38	17	16	1	-1	4.78e-10	5.51e-07	0.73	1.6e-08	1.84e-05	-0.1065
With_RT	PRLR-low and no BC event within 5yr	PRLR	E2F3	14949	218	123	1.79	22	12	10	-1	2.37e-07	0.000273	0.62	1.69e-08	1.95e-05	0.0176
With_RT	PRLR-low and no BC event within 5yr	PRLR	BIN1	14949	497	69	2.29	14	11	3	-1	1.56e-05	0.018	0.8	1.69e-08	1.95e-05	-0.0541
With_RT	PRLR-low and no BC event within 5yr	PRLR	ESRRA	14949	187	71	0.89	15	14	1	-1	1.82e-13	2.1e-10	0.73	1.73e-08	1.99e-05	-0.0146
With_RT	PRLR-low and no BC event within 5yr	PRLR	PAF1	14949	189	69	0.87	14	13	1	-1	2.9e-12	3.34e-09	0.8	1.81e-08	2.09e-05	0.2165
With_RT	PRLR-low and no BC event within 5yr	PRLR	PRMT1	14949	125	70	0.59	22	6	16	1	3.61e-19	4.16e-16	0.64	1.82e-08	2.09e-05	0.0395
With_RT	PRLR-low and no BC event within 5yr	PRLR	ATF2	14949	491	94	3.09	24	3	21	1	2.37e-12	2.73e-09	0.61	1.85e-08	2.14e-05	-0.0824
With_RT	PRLR-low and no BC event within 5yr	PRLR	SALL4	14949	221	140	2.07	37	10	27	1	9.95e-23	1.15e-19	0.5	1.87e-08	2.15e-05	0.1752
With_RT	PRLR-low and no BC event within 5yr	PRLR	TCF25	14949	187	91	1.14	16	13	3	-1	9.89e-11	1.14e-07	0.7	2.04e-08	2.35e-05	-0.0027
With_RT	PRLR-low and no BC event within 5yr	PRLR	MEIS2	14949	320	79	1.69	18	17	1	-1	6.56e-13	7.56e-10	0.71	2.05e-08	2.36e-05	-0.1109
With_RT	PRLR-low and no BC event within 5yr	PRLR	TRIM28	14949	258	41	0.71	13	11	2	-1	6.54e-11	7.54e-08	0.76	2.09e-08	2.41e-05	0.1022
With_RT	PRLR-low and no BC event within 5yr	PRLR	IKZF2	14949	189	77	0.97	15	7	8	1	5.62e-06	0.00648	0.72	2.1e-08	2.42e-05	0.0815
With_RT	PRLR-low and no BC event within 5yr	PRLR	ZBED5	14949	136	90	0.82	15	9	6	-1	1.24e-07	0.000143	0.74	2.25e-08	2.59e-05	-0.0685
With_RT	PRLR-low and no BC event within 5yr	PRLR	ARID3B	14949	259	79	1.37	24	15	9	-1	5.09e-12	5.87e-09	0.61	2.46e-08	2.84e-05	0.0638
With_RT	PRLR-low and no BC event within 5yr	PRLR	NR2F6	14949	572	136	5.2	27	21	6	-1	4.82e-08	5.56e-05	0.57	2.47e-08	2.85e-05	0.2264
With_RT	PRLR-low and no BC event within 5yr	PRLR	MCM7	14949	694	75	3.48	29	28	1	-1	1.09e-18	1.26e-15	0.56	2.49e-08	2.87e-05	0.0674
With_RT	PRLR-low and no BC event within 5yr	PRLR	RNF14	14949	202	69	0.93	20	18	2	-1	9.88e-19	1.14e-15	0.67	2.51e-08	2.89e-05	0.0646
With_RT	PRLR-low and no BC event within 5yr	PRLR	PTTG1	14949	414	88	2.44	26	22	4	-1	1.76e-15	2.03e-12	0.59	2.56e-08	2.95e-05	0.1001
With_RT	PRLR-low and no BC event within 5yr	PRLR	RBFOX2	14949	226	90	1.36	16	10	6	-1	1.02e-06	0.00117	0.75	2.57e-08	2.96e-05	0.0462
With_RT	PRLR-low and no BC event within 5yr	PRLR	BDP1	14949	411	43	1.18	13	4	9	1	2.02e-06	0.00233	0.82	2.72e-08	3.14e-05	0.0089
With_RT	PRLR-low and no BC event within 5yr	PRLR	FLI1	14949	626	37	1.55	18	18	0	-1	1.04e-15	1.19e-12	0.66	2.77e-08	3.2e-05	-0.1398
With_RT	PRLR-low and no BC event within 5yr	PRLR	CSNK2A1	14949	247	80	1.32	17	17	0	-1	1.18e-14	1.36e-11	0.72	2.78e-08	3.2e-05	0.0877
With_RT	PRLR-low and no BC event within 5yr	PRLR	TEAD4	14949	141	60	0.57	11	11	0	-1	8.18e-12	9.44e-09	0.81	2.94e-08	3.39e-05	0.1543
With_RT	PRLR-low and no BC event within 5yr	PRLR	ZNF664	14949	304	71	1.44	18	17	1	-1	4.29e-14	4.94e-11	0.7	3.08e-08	3.55e-05	-0.0991
[truncated: 1,078 more rows]

## Sheet: Suppl_Table_S10
RT status	Group	Master_regulators	Master_reg_adjpval	PRLR_modulated	Modulation_mode	Modulation_adjpval	GSEA2T_result	GSEA_score	GSEA_adjpval
[truncated: 61 more rows]
